# Supplementary material for: The landscape of immune checkpoint-related long non-coding RNAs core regulatory circuitry reveals implications for immunoregulation and immunotherapy responses
Source: Commun Biol. 2024 Mar 14;7:327. doi: 10.1038/s42003-024-06004-z (PMC10940638; doi:10.1038/s42003-024-06004-z)
Supplement: Supplementary file 3 — Supplementary Data 1 [file 42003_2024_6004_MOESM3_ESM.xlsx]

## Sheet: Fig 1b
type	san	lnc
BLCA	1372	37
BRCA	2175	12
CHOL	151	38
COAD	11039	85
ESCA	705	21
GBM	6313	27
HNSC	1171	7
KIRC	32015	53
LIHC	1073	59
LUAD	12629	43
LUSC	25527	49
OV	12	2
PRAD	9208	86
READ	5446	45
SKCM	23809	71
STAD	4173	71
THCA	11866	94
UCEC	2870	18
Detailed ICP-LncCRCTs and lncRNAs are stored in Github (https://github.com/GaoYueWorkspace/ICP-related-lncRNAs/Bayes network ICP-related lncRNA/Data).

## Sheet: Fig 2b
	COO	INDEP	LGI	LIG
BLCA	0.575802	0.248542	0.175656	0
BRCA	0.417011	0.373333	0.209195	0.00045977
CHOL	0.576159	0.0860927	0.271523	0.0662252
COAD	0.564363	0.25881	0.176103	0.000724703
ESCA	0.287943	0.397163	0.313475	0.00141844
GBM	0.458102	0.402344	0.13892	0.000633613
HNSC	0.511529	0.292912	0.194705	0.000853971
KIRC	0.506029	0.355626	0.130318	0.00802774
LIHC	0.642724	0.191231	0.166045	0
LUAD	0.460369	0.29654	0.239924	0.00316731
LUSC	0.584714	0.355036	0.0602499	0
OV	0	0.666667	0.333333	0
PRAD	0.522155	0.330691	0.144657	0.00249783
READ	0.353654	0.471539	0.172971	0.00183621
SKCM	0.649418	0.229367	0.121131	8.40018e-05
STAD	0.403547	0.386293	0.205847	0.00431344
THCA	0.523934	0.294286	0.180937	0.000842744
UCEC	0.388502	0.336237	0.275261	0

## Sheet: Fig 2c
type	y	x	value
BLCA	2	1	#ECA74A
BLCA	3	1	#ECA74A
BLCA	4	1	#ECA74A
BLCA	6	1	#ECA74A
BLCA	7	1	#ECA74A
BLCA	8	1	#ECA74A
BLCA	9	1	#ECA74A
BLCA	10	1	#ECA74A
BLCA	11	1	#ECA74A
BLCA	12	1	#ECA74A
BLCA	13	1	#ECA74A
BLCA	14	1	#ECA74A
BLCA	15	1	#ECA74A
BLCA	17	1	#ECA74A
BLCA	18	1	#ECA74A
BLCA	21	1	#ECA74A
BRCA	1	2	#ECA74A
BRCA	2	2	#ECA74A
BRCA	3	2	#ECA74A
BRCA	8	2	#ECA74A
BRCA	12	2	#ECA74A
BRCA	13	2	#ECA74A
BRCA	18	2	#ECA74A
BRCA	21	2	#ECA74A
BRCA	26	2	#ECA74A
CHOL	1	3	#ECA74A
CHOL	2	3	#ECA74A
CHOL	3	3	#ECA74A
CHOL	4	3	#ECA74A
COAD	2	4	#ECA74A
COAD	3	4	#ECA74A
COAD	4	4	#ECA74A
COAD	5	4	#ECA74A
COAD	6	4	#ECA74A
COAD	7	4	#ECA74A
COAD	8	4	#ECA74A
COAD	9	4	#ECA74A
COAD	10	4	#ECA74A
COAD	11	4	#ECA74A
COAD	12	4	#ECA74A
COAD	13	4	#ECA74A
COAD	14	4	#ECA74A
COAD	15	4	#ECA74A
COAD	16	4	#ECA74A
COAD	17	4	#ECA74A
COAD	18	4	#ECA74A
COAD	19	4	#ECA74A
COAD	20	4	#ECA74A
COAD	21	4	#ECA74A
COAD	23	4	#ECA74A
COAD	27	4	#ECA74A
ESCA	1	5	#ECA74A
ESCA	2	5	#ECA74A
ESCA	3	5	#ECA74A
ESCA	4	5	#ECA74A
ESCA	5	5	#ECA74A
ESCA	8	5	#ECA74A
ESCA	11	5	#ECA74A
ESCA	15	5	#ECA74A
ESCA	18	5	#ECA74A
ESCA	22	5	#ECA74A
GBM	17	6	#ECA74A
GBM	6	6	#ECA74A
GBM	1	6	#ECA74A
GBM	35	6	#ECA74A
GBM	12	6	#ECA74A
GBM	39	6	#ECA74A
GBM	31	6	#ECA74A
GBM	33	6	#ECA74A
GBM	26	6	#ECA74A
GBM	40	6	#ECA74A
GBM	24	6	#ECA74A
GBM	3	6	#ECA74A
GBM	23	6	#ECA74A
GBM	7	6	#ECA74A
GBM	41	6	#ECA74A
GBM	30	6	#ECA74A
GBM	8	6	#ECA74A
GBM	37	6	#ECA74A
GBM	38	6	#ECA74A
GBM	15	6	#ECA74A
GBM	36	6	#ECA74A
GBM	13	6	#ECA74A
HNSC	7	7	#ECA74A
HNSC	20	7	#ECA74A
HNSC	10	7	#ECA74A
HNSC	1	7	#ECA74A
HNSC	17	7	#ECA74A
KIRC	18	8	#ECA74A
KIRC	21	8	#ECA74A
KIRC	1	8	#ECA74A
KIRC	22	8	#ECA74A
KIRC	15	8	#ECA74A
KIRC	6	8	#ECA74A
KIRC	24	8	#ECA74A
KIRC	9	8	#ECA74A
KIRC	12	8	#ECA74A
KIRC	25	8	#ECA74A
KIRC	17	8	#ECA74A
KIRC	23	8	#ECA74A
KIRC	27	8	#ECA74A
KIRC	8	8	#ECA74A
KIRC	26	8	#ECA74A
KIRC	20	8	#ECA74A
KIRC	14	8	#ECA74A
KIRC	10	8	#ECA74A
KIRC	19	8	#ECA74A
KIRC	16	8	#ECA74A
KIRC	2	8	#ECA74A
KIRC	28	8	#ECA74A
KIRC	13	8	#ECA74A
KIRC	3	8	#ECA74A
LIHC	3	9	#ECA74A
LIHC	5	9	#ECA74A
LIHC	1	9	#ECA74A
LIHC	2	9	#ECA74A
LIHC	7	9	#ECA74A
LIHC	6	9	#ECA74A
LIHC	8	9	#ECA74A
LIHC	4	9	#ECA74A
LUAD	15	10	#6C94C5
LUAD	21	10	#6C94C5
LUAD	4	10	#6C94C5
LUAD	22	10	#6C94C5
LUAD	11	10	#6C94C5
LUAD	5	10	#6C94C5
LUAD	1	10	#6C94C5
LUAD	9	10	#6C94C5
LUAD	8	10	#6C94C5
LUAD	25	10	#6C94C5
LUAD	24	10	#6C94C5
LUAD	7	10	#6C94C5
LUAD	26	10	#6C94C5
LUAD	17	10	#6C94C5
LUAD	29	10	#6C94C5
LUAD	18	10	#6C94C5
LUAD	32	10	#6C94C5
LUAD	2	10	#6C94C5
LUAD	12	10	#6C94C5
LUAD	40	10	#6C94C5
LUAD	28	10	#6C94C5
LUAD	27	10	#6C94C5
LUAD	36	10	#6C94C5
LUAD	10	10	#6C94C5
LUAD	16	10	#6C94C5
LUSC	35	11	#6C94C5
LUSC	33	11	#6C94C5
LUSC	34	11	#6C94C5
LUSC	27	11	#6C94C5
LUSC	22	11	#6C94C5
LUSC	4	11	#6C94C5
LUSC	28	11	#6C94C5
LUSC	18	11	#6C94C5
LUSC	25	11	#6C94C5
LUSC	31	11	#6C94C5
LUSC	29	11	#6C94C5
LUSC	16	11	#6C94C5
LUSC	9	11	#6C94C5
LUSC	19	11	#6C94C5
LUSC	12	11	#6C94C5
LUSC	20	11	#6C94C5
LUSC	36	11	#6C94C5
OV	1	12	#6C94C5
OV	3	12	#6C94C5
PRAD	9	13	#6C94C5
PRAD	7	13	#6C94C5
PRAD	13	13	#6C94C5
PRAD	1	13	#6C94C5
PRAD	10	13	#6C94C5
PRAD	6	13	#6C94C5
PRAD	16	13	#6C94C5
PRAD	15	13	#6C94C5
PRAD	11	13	#6C94C5
PRAD	4	13	#6C94C5
PRAD	8	13	#6C94C5
PRAD	5	13	#6C94C5
PRAD	14	13	#6C94C5
PRAD	19	13	#6C94C5
PRAD	3	13	#6C94C5
PRAD	12	13	#6C94C5
READ	24	14	#6C94C5
READ	1	14	#6C94C5
READ	27	14	#6C94C5
READ	11	14	#6C94C5
READ	8	14	#6C94C5
READ	16	14	#6C94C5
READ	22	14	#6C94C5
READ	9	14	#6C94C5
READ	14	14	#6C94C5
READ	7	14	#6C94C5
READ	3	14	#6C94C5
READ	23	14	#6C94C5
READ	19	14	#6C94C5
READ	2	14	#6C94C5
READ	21	14	#6C94C5
READ	12	14	#6C94C5
READ	26	14	#6C94C5
READ	17	14	#6C94C5
READ	18	14	#6C94C5
READ	4	14	#6C94C5
READ	25	14	#6C94C5
READ	15	14	#6C94C5
READ	13	14	#6C94C5
READ	10	14	#6C94C5
READ	6	14	#6C94C5
SKCM	49	15	#6C94C5
SKCM	1	15	#6C94C5
SKCM	84	15	#6C94C5
SKCM	87	15	#6C94C5
SKCM	76	15	#6C94C5
SKCM	34	15	#6C94C5
SKCM	51	15	#6C94C5
SKCM	86	15	#6C94C5
SKCM	64	15	#6C94C5
SKCM	80	15	#6C94C5
SKCM	85	15	#6C94C5
SKCM	78	15	#6C94C5
SKCM	21	15	#6C94C5
SKCM	81	15	#6C94C5
SKCM	2	15	#6C94C5
SKCM	83	15	#6C94C5
SKCM	62	15	#6C94C5
SKCM	73	15	#6C94C5
SKCM	11	15	#6C94C5
SKCM	77	15	#6C94C5
SKCM	32	15	#6C94C5
SKCM	44	15	#6C94C5
SKCM	56	15	#6C94C5
SKCM	50	15	#6C94C5
SKCM	82	15	#6C94C5
SKCM	70	15	#6C94C5
SKCM	63	15	#6C94C5
SKCM	68	15	#6C94C5
SKCM	61	15	#6C94C5
STAD	12	16	#6C94C5
STAD	11	16	#6C94C5
STAD	3	16	#6C94C5
STAD	9	16	#6C94C5
STAD	1	16	#6C94C5
STAD	2	16	#6C94C5
STAD	6	16	#6C94C5
STAD	10	16	#6C94C5
STAD	4	16	#6C94C5
STAD	16	16	#6C94C5
STAD	15	16	#6C94C5
STAD	7	16	#6C94C5
STAD	13	16	#6C94C5
STAD	17	16	#6C94C5
THCA	6	17	#6C94C5
THCA	11	17	#6C94C5
THCA	1	17	#6C94C5
THCA	7	17	#6C94C5
THCA	15	17	#6C94C5
THCA	10	17	#6C94C5
THCA	9	17	#6C94C5
THCA	16	17	#6C94C5
THCA	2	17	#6C94C5
THCA	8	17	#6C94C5
THCA	18	17	#6C94C5
THCA	5	17	#6C94C5
THCA	17	17	#6C94C5
THCA	12	17	#6C94C5
THCA	4	17	#6C94C5
THCA	3	17	#6C94C5
UCEC	1	18	#6C94C5
UCEC	20	18	#6C94C5
UCEC	12	18	#6C94C5
UCEC	17	18	#6C94C5
UCEC	2	18	#6C94C5
UCEC	27	18	#6C94C5
UCEC	10	18	#6C94C5
UCEC	34	18	#6C94C5
UCEC	6	18	#6C94C5
UCEC	14	18	#6C94C5

## Sheet: Fig 2e(1)
ID	lnc-icp	COAD	BLCA	BRCA	CHOL	ESCA	GBM	HNSC	KIRC	LIHC	LUAD	LUSC	OV	PRAD	READ	SKCM	STAD	THCA	UCEC
ENSG00000197536-ENSG00000026950	IRF1-AS1-BTN3A1	0	0	2	0	0	0	0	0	1	0	35	0	0	0	0	0	0	1
ENSG00000204261-ENSG00000026950	PSMB8-AS1-BTN3A1	0	0	0	0	0	17	0	18	1	0	35	0	0	0	0	1	0	0
ENSG00000224220-ENSG00000026751	DTNB-AS1-SLAMF7	4	0	0	0	0	0	0	0	0	4	0	0	0	8	0	0	0	20
ENSG00000224220-ENSG00000105851	DTNB-AS1-PIK3CG	4	0	0	0	0	0	0	0	0	4	27	0	0	8	0	0	7	0
ENSG00000224220-ENSG00000122224	DTNB-AS1-CD229	4	0	0	0	0	0	0	0	0	4	0	0	0	8	0	2	7	0
ENSG00000224397-ENSG00000095970	PELATON-TREM2	0	0	0	0	0	0	0	0	5	21	34	0	0	0	0	10	9	0
ENSG00000224397-ENSG00000101307	PELATON-SIRPB1	0	0	0	0	8	0	0	0	0	21	34	0	0	0	0	10	0	0
ENSG00000224397-ENSG00000135077	PELATON-TIM-3	0	0	0	0	8	0	7	0	0	21	34	0	0	0	0	10	9	12
ENSG00000224397-ENSG00000186818	PELATON-LILRB4	0	0	0	0	8	0	7	0	0	0	0	0	0	0	0	10	0	12
ENSG00000226777-ENSG00000104921	FAM30A-CD23	5	0	0	0	0	0	0	0	0	0	0	0	0	11	0	4	7	0
ENSG00000226777-ENSG00000105851	FAM30A-PIK3CG	5	0	0	0	0	0	0	0	0	11	0	0	0	11	0	0	7	0
ENSG00000229671-ENSG00000010671	LINC01150-BTK	0	0	0	0	0	40	0	12	0	22	34	0	0	0	0	0	0	0
ENSG00000229671-ENSG00000095970	LINC01150-TREM2	0	0	0	0	0	40	0	12	0	22	34	0	0	0	0	0	9	0
ENSG00000230838-ENSG00000086991	LINC01614-NOX4	11	0	0	0	0	0	0	0	0	1	4	0	0	0	0	3	0	0
ENSG00000233038-ENSG00000066294	PTPRN2-AS1-CD84	0	0	0	0	0	0	0	21	0	0	34	0	8	0	0	16	0	0
ENSG00000233038-ENSG00000095970	PTPRN2-AS1-TREM2	0	0	0	0	0	0	0	21	0	25	34	0	8	0	0	16	0	0
ENSG00000234184-ENSG00000102245	LINC01781-CD40LG	4	0	0	0	0	0	0	0	0	9	0	0	0	3	0	0	7	0
ENSG00000236481-ENSG00000049249	LINC02195-4-1BB	0	0	13	0	15	0	20	0	0	0	25	0	0	0	0	0	0	0
ENSG00000236481-ENSG00000114013	LINC02195-CD86	0	0	13	0	15	0	20	0	0	0	0	0	0	0	0	9	0	0
ENSG00000236481-ENSG00000135077	LINC02195-TIM-3	0	0	0	0	15	0	20	0	0	0	25	0	0	0	0	9	0	17
ENSG00000236481-ENSG00000163599	LINC02195-CTLA-4	0	0	13	0	15	0	20	0	0	0	25	0	0	0	0	0	0	17
ENSG00000236481-ENSG00000169245	LINC02195-CXCL10	0	0	13	0	15	0	20	0	0	0	25	0	0	0	0	9	0	0
ENSG00000236481-ENSG00000181847	LINC02195-TIGIT	0	0	13	0	0	0	20	0	0	0	25	0	0	0	0	9	0	17
ENSG00000237181-ENSG00000163599	PRKAR1B-AS1-CTLA-4	0	0	21	0	5	0	10	0	0	0	34	0	5	0	0	0	0	17
ENSG00000247774-ENSG00000010671	PCED1B-AS1-BTK	15	0	0	0	0	41	0	26	0	40	35	0	0	26	0	0	0	0
ENSG00000247774-ENSG00000026751	PCED1B-AS1-SLAMF7	15	0	0	0	0	0	0	26	0	40	0	0	0	26	0	0	0	0
ENSG00000249096-ENSG00000026751	LINC02362-SLAMF7	2	0	0	0	0	0	0	9	0	7	0	0	0	0	0	0	0	27
ENSG00000251442-ENSG00000095970	LINC01094-TREM2	0	0	0	0	0	35	0	10	7	27	27	0	0	0	0	15	0	10
ENSG00000251442-ENSG00000114013	LINC01094-CD86	0	0	3	0	2	35	0	10	0	27	27	0	0	0	0	15	0	10
ENSG00000251442-ENSG00000121594	LINC01094-CD80	17	0	3	0	0	0	0	10	0	0	0	0	0	0	0	15	0	10
ENSG00000251442-ENSG00000135077	LINC01094-TIM-3	0	0	3	0	0	35	0	0	0	27	27	0	0	0	0	15	0	10
ENSG00000256262-ENSG00000026751	USP30-AS1-SLAMF7	0	0	0	0	0	0	20	24	0	36	0	0	0	0	0	0	0	34
ENSG00000256262-ENSG00000026950	USP30-AS1-BTN3A1	0	0	26	0	0	0	20	24	0	0	35	0	0	0	0	0	0	0
ENSG00000256262-ENSG00000104972	USP30-AS1-LILRB1	0	0	26	0	0	0	20	0	0	36	35	0	0	0	0	0	0	34
ENSG00000259004-ENSG00000010671	LINC02285-BTK	7	0	0	0	0	38	0	20	0	25	34	0	0	22	0	0	0	0
ENSG00000280721-ENSG00000049249	LINC01943-4-1BB	16	0	18	0	0	0	17	0	0	11	34	0	0	0	0	13	0	14
ENSG00000280721-ENSG00000134460	LINC01943-IL2RA	0	0	18	0	0	0	17	0	0	0	0	0	0	0	0	13	0	14
ENSG00000280721-ENSG00000163599	LINC01943-CTLA-4	0	0	18	0	22	0	17	13	5	11	34	0	0	0	0	0	0	14
ENSG00000280721-ENSG00000181847	LINC01943-TIGIT	0	0	18	0	0	0	17	13	0	11	34	0	0	0	0	13	0	14
ENSG00000280721-ENSG00000186827	LINC01943-OX40	0	0	18	4	22	0	17	0	5	0	0	0	0	0	0	13	0	0
ENSG00000281103-ENSG00000004468	TRG-AS1-CD38	15	0	0	0	0	0	0	28	0	0	36	0	0	0	0	0	8	0
ENSG00000281103-ENSG00000010671	TRG-AS1-BTK	15	0	0	0	0	0	0	28	0	0	36	0	0	22	0	0	0	0
ENSG00000281103-ENSG00000101916	TRG-AS1-TLR8	15	0	0	0	0	0	0	0	0	0	36	0	0	22	86	0	0	0

## Sheet: Fig 2e(2)
id	SYMBOL	imm	anno	Category	lnc_ENSEMBL	icp_ENSEMBL	lnc_SYMBOL	icp_SYMBOL
ENSG00000197536-ENSG00000026950	LTA	ENSG00000226979	ENSG00000197536-ENSG00000026950-ENSG00000226979	Antimicrobials	ENSG00000197536	ENSG00000026950	IRF1-AS1	BTN3A1
ENSG00000197536-ENSG00000026950	LTA	ENSG00000226979	ENSG00000197536-ENSG00000026950-ENSG00000226979	Cytokines	ENSG00000197536	ENSG00000026950	IRF1-AS1	BTN3A1
ENSG00000204261-ENSG00000026950	IL18	ENSG00000150782	ENSG00000204261-ENSG00000026950-ENSG00000150782	Interleukins	ENSG00000204261	ENSG00000026950	PSMB8-AS1	BTN3A1
ENSG00000204261-ENSG00000026950	IL18	ENSG00000150782	ENSG00000204261-ENSG00000026950-ENSG00000150782	Cytokines	ENSG00000204261	ENSG00000026950	PSMB8-AS1	BTN3A1
ENSG00000204261-ENSG00000026950	IL18	ENSG00000150782	ENSG00000204261-ENSG00000026950-ENSG00000150782	Antimicrobials	ENSG00000204261	ENSG00000026950	PSMB8-AS1	BTN3A1
ENSG00000204261-ENSG00000026950	IL18	ENSG00000150782	ENSG00000204261-ENSG00000026950-ENSG00000150782	Antimicrobials	ENSG00000204261	ENSG00000026950	PSMB8-AS1	BTN3A1
ENSG00000224220-ENSG00000026751	TLR1	ENSG00000174125	ENSG00000224220-ENSG00000026751-ENSG00000174125	Antimicrobials	ENSG00000224220	ENSG00000026751	DTNB-AS1	SLAMF7
ENSG00000224220-ENSG00000105851	CSF2RB	ENSG00000100368	ENSG00000224220-ENSG00000105851-ENSG00000100368	Cytokine_Receptors	ENSG00000224220	ENSG00000105851	DTNB-AS1	PIK3CG
ENSG00000224220-ENSG00000122224	C3AR1	ENSG00000171860	ENSG00000224220-ENSG00000122224-ENSG00000171860	Cytokine_Receptors	ENSG00000224220	ENSG00000122224	DTNB-AS1	CD229
ENSG00000224397-ENSG00000095970	CCR1	ENSG00000163823	ENSG00000224397-ENSG00000095970-ENSG00000163823	Chemokine_Receptors	ENSG00000224397	ENSG00000095970	PELATON	TREM2
ENSG00000224397-ENSG00000095970	CCR1	ENSG00000163823	ENSG00000224397-ENSG00000095970-ENSG00000163823	Cytokine_Receptors	ENSG00000224397	ENSG00000095970	PELATON	TREM2
ENSG00000224397-ENSG00000095970	CCR1	ENSG00000163823	ENSG00000224397-ENSG00000095970-ENSG00000163823	Antimicrobials	ENSG00000224397	ENSG00000095970	PELATON	TREM2
ENSG00000224397-ENSG00000101307	FCER1G	ENSG00000158869	ENSG00000224397-ENSG00000101307-ENSG00000158869	Antigen_Processing_and_Presentation	ENSG00000224397	ENSG00000101307	PELATON	SIRPB1
ENSG00000224397-ENSG00000101307	FCER1G	ENSG00000158869	ENSG00000224397-ENSG00000101307-ENSG00000158869	NaturalKiller_Cell_Cytotoxicity	ENSG00000224397	ENSG00000101307	PELATON	SIRPB1
ENSG00000224397-ENSG00000135077	CCL3	ENSG00000277632	ENSG00000224397-ENSG00000135077-ENSG00000277632	Cytokines	ENSG00000224397	ENSG00000135077	PELATON	TIM-3
ENSG00000224397-ENSG00000135077	CCL3	ENSG00000277632	ENSG00000224397-ENSG00000135077-ENSG00000277632	Antimicrobials	ENSG00000224397	ENSG00000135077	PELATON	TIM-3
ENSG00000224397-ENSG00000135077	CCL3	ENSG00000277632	ENSG00000224397-ENSG00000135077-ENSG00000277632	Chemokines	ENSG00000224397	ENSG00000135077	PELATON	TIM-3
ENSG00000224397-ENSG00000186818	B2M	ENSG00000166710	ENSG00000224397-ENSG00000186818-ENSG00000166710	Antigen_Processing_and_Presentation	ENSG00000224397	ENSG00000186818	PELATON	LILRB4
ENSG00000224397-ENSG00000186818	B2M	ENSG00000166710	ENSG00000224397-ENSG00000186818-ENSG00000166710	Antimicrobials	ENSG00000224397	ENSG00000186818	PELATON	LILRB4
ENSG00000226777-ENSG00000104921	PIK3R5	ENSG00000141506	ENSG00000226777-ENSG00000104921-ENSG00000141506	NaturalKiller_Cell_Cytotoxicity	ENSG00000226777	ENSG00000104921	FAM30A	CD23
ENSG00000226777-ENSG00000104921	PIK3R5	ENSG00000141506	ENSG00000226777-ENSG00000104921-ENSG00000141506	TCRsignalingPathway	ENSG00000226777	ENSG00000104921	FAM30A	CD23
ENSG00000226777-ENSG00000105851	IL6ST	ENSG00000134352	ENSG00000226777-ENSG00000105851-ENSG00000134352	Interleukins	ENSG00000226777	ENSG00000105851	FAM30A	PIK3CG
ENSG00000226777-ENSG00000105851	IL6ST	ENSG00000134352	ENSG00000226777-ENSG00000105851-ENSG00000134352	Cytokines	ENSG00000226777	ENSG00000105851	FAM30A	PIK3CG
ENSG00000229671-ENSG00000010671	HLA-DOA	ENSG00000204252	ENSG00000229671-ENSG00000010671-ENSG00000204252	Antigen_Processing_and_Presentation	ENSG00000229671	ENSG00000010671	LINC01150	BTK
ENSG00000229671-ENSG00000095970	IRF5	ENSG00000128604	ENSG00000229671-ENSG00000095970-ENSG00000128604	Antimicrobials	ENSG00000229671	ENSG00000095970	LINC01150	TREM2
ENSG00000230838-ENSG00000086991	CMKLR1	ENSG00000174600	ENSG00000230838-ENSG00000086991-ENSG00000174600	Chemokine_Receptors	ENSG00000230838	ENSG00000086991	LINC01614	NOX4
ENSG00000230838-ENSG00000086991	CMKLR1	ENSG00000174600	ENSG00000230838-ENSG00000086991-ENSG00000174600	Cytokine_Receptors	ENSG00000230838	ENSG00000086991	LINC01614	NOX4
ENSG00000233038-ENSG00000066294	TRBC1	ENSG00000211751	ENSG00000233038-ENSG00000066294-ENSG00000211751	TCRsignalingPathway	ENSG00000233038	ENSG00000066294	PTPRN2-AS1	CD84
ENSG00000233038-ENSG00000095970	TRBV28	ENSG00000211753	ENSG00000233038-ENSG00000095970-ENSG00000211753	TCRsignalingPathway	ENSG00000233038	ENSG00000095970	PTPRN2-AS1	TREM2
ENSG00000234184-ENSG00000102245	CYSLTR1	ENSG00000173198	ENSG00000234184-ENSG00000102245-ENSG00000173198	Cytokine_Receptors	ENSG00000234184	ENSG00000102245	LINC01781	CD40LG
ENSG00000234184-ENSG00000102245	CYSLTR1	ENSG00000173198	ENSG00000234184-ENSG00000102245-ENSG00000173198	Chemokine_Receptors	ENSG00000234184	ENSG00000102245	LINC01781	CD40LG
ENSG00000236481-ENSG00000049249	TRAV8-6	ENSG00000211795	ENSG00000236481-ENSG00000049249-ENSG00000211795	TCRsignalingPathway	ENSG00000236481	ENSG00000049249	LINC02195	4-1BB
ENSG00000236481-ENSG00000114013	ICOS	ENSG00000163600	ENSG00000236481-ENSG00000114013-ENSG00000163600	TCRsignalingPathway	ENSG00000236481	ENSG00000114013	LINC02195	CD86
ENSG00000236481-ENSG00000135077	CD4	ENSG00000010610	ENSG00000236481-ENSG00000135077-ENSG00000010610	Antigen_Processing_and_Presentation	ENSG00000236481	ENSG00000135077	LINC02195	TIM-3
ENSG00000236481-ENSG00000135077	CD4	ENSG00000010610	ENSG00000236481-ENSG00000135077-ENSG00000010610	Antimicrobials	ENSG00000236481	ENSG00000135077	LINC02195	TIM-3
ENSG00000236481-ENSG00000163599	CMKLR1	ENSG00000174600	ENSG00000236481-ENSG00000163599-ENSG00000174600	Chemokine_Receptors	ENSG00000236481	ENSG00000163599	LINC02195	CTLA-4
ENSG00000236481-ENSG00000163599	CMKLR1	ENSG00000174600	ENSG00000236481-ENSG00000163599-ENSG00000174600	Cytokine_Receptors	ENSG00000236481	ENSG00000163599	LINC02195	CTLA-4
ENSG00000236481-ENSG00000169245	STAT1	ENSG00000115415	ENSG00000236481-ENSG00000169245-ENSG00000115415	Antimicrobials	ENSG00000236481	ENSG00000169245	LINC02195	CXCL10
ENSG00000236481-ENSG00000181847	IGHV4-59	ENSG00000224373	ENSG00000236481-ENSG00000181847-ENSG00000224373	BCRSignalingPathway	ENSG00000236481	ENSG00000181847	LINC02195	TIGIT
ENSG00000237181-ENSG00000163599	FCER1G	ENSG00000158869	ENSG00000237181-ENSG00000163599-ENSG00000158869	Antigen_Processing_and_Presentation	ENSG00000237181	ENSG00000163599	PRKAR1B-AS1	CTLA-4
ENSG00000237181-ENSG00000163599	FCER1G	ENSG00000158869	ENSG00000237181-ENSG00000163599-ENSG00000158869	NaturalKiller_Cell_Cytotoxicity	ENSG00000237181	ENSG00000163599	PRKAR1B-AS1	CTLA-4
ENSG00000247774-ENSG00000010671	IL1R1	ENSG00000115594	ENSG00000247774-ENSG00000010671-ENSG00000115594	Interleukins_Receptor	ENSG00000247774	ENSG00000010671	PCED1B-AS1	BTK
ENSG00000247774-ENSG00000010671	IL1R1	ENSG00000115594	ENSG00000247774-ENSG00000010671-ENSG00000115594	Cytokine_Receptors	ENSG00000247774	ENSG00000010671	PCED1B-AS1	BTK
ENSG00000247774-ENSG00000026751	LIFR	ENSG00000113594	ENSG00000247774-ENSG00000026751-ENSG00000113594	Cytokine_Receptors	ENSG00000247774	ENSG00000026751	PCED1B-AS1	SLAMF7
ENSG00000249096-ENSG00000026751	NR3C1	ENSG00000113580	ENSG00000249096-ENSG00000026751-ENSG00000113580	Cytokine_Receptors	ENSG00000249096	ENSG00000026751	LINC02362	SLAMF7
ENSG00000251442-ENSG00000095970	C3	ENSG00000125730	ENSG00000251442-ENSG00000095970-ENSG00000125730	Chemokines	ENSG00000251442	ENSG00000095970	LINC01094	TREM2
ENSG00000251442-ENSG00000095970	C3	ENSG00000125730	ENSG00000251442-ENSG00000095970-ENSG00000125730	Cytokines	ENSG00000251442	ENSG00000095970	LINC01094	TREM2
ENSG00000251442-ENSG00000114013	IL2RG	ENSG00000147168	ENSG00000251442-ENSG00000114013-ENSG00000147168	Interleukins_Receptor	ENSG00000251442	ENSG00000114013	LINC01094	CD86
ENSG00000251442-ENSG00000114013	IL2RG	ENSG00000147168	ENSG00000251442-ENSG00000114013-ENSG00000147168	Cytokine_Receptors	ENSG00000251442	ENSG00000114013	LINC01094	CD86
ENSG00000251442-ENSG00000121594	FGF7	ENSG00000140285	ENSG00000251442-ENSG00000121594-ENSG00000140285	Cytokines	ENSG00000251442	ENSG00000121594	LINC01094	CD80
ENSG00000251442-ENSG00000135077	HCK	ENSG00000101336	ENSG00000251442-ENSG00000135077-ENSG00000101336	Antimicrobials	ENSG00000251442	ENSG00000135077	LINC01094	TIM-3
ENSG00000256262-ENSG00000026751	HCK	ENSG00000101336	ENSG00000256262-ENSG00000026751-ENSG00000101336	Antimicrobials	ENSG00000256262	ENSG00000026751	USP30-AS1	SLAMF7
ENSG00000256262-ENSG00000026950	LTA	ENSG00000226979	ENSG00000256262-ENSG00000026950-ENSG00000226979	Antimicrobials	ENSG00000256262	ENSG00000026950	USP30-AS1	BTN3A1
ENSG00000256262-ENSG00000026950	LTA	ENSG00000226979	ENSG00000256262-ENSG00000026950-ENSG00000226979	Cytokines	ENSG00000256262	ENSG00000026950	USP30-AS1	BTN3A1
ENSG00000256262-ENSG00000104972	STAT1	ENSG00000115415	ENSG00000256262-ENSG00000104972-ENSG00000115415	Antimicrobials	ENSG00000256262	ENSG00000104972	USP30-AS1	LILRB1
ENSG00000259004-ENSG00000010671	CYBB	ENSG00000165168	ENSG00000259004-ENSG00000010671-ENSG00000165168	Antimicrobials	ENSG00000259004	ENSG00000010671	LINC02285	BTK
ENSG00000280721-ENSG00000049249	ESR2	ENSG00000140009	ENSG00000280721-ENSG00000049249-ENSG00000140009	Cytokine_Receptors	ENSG00000280721	ENSG00000049249	LINC01943	4-1BB
ENSG00000280721-ENSG00000134460	HCK	ENSG00000101336	ENSG00000280721-ENSG00000134460-ENSG00000101336	Antimicrobials	ENSG00000280721	ENSG00000134460	LINC01943	IL2RA
ENSG00000280721-ENSG00000163599	FCER1G	ENSG00000158869	ENSG00000280721-ENSG00000163599-ENSG00000158869	Antigen_Processing_and_Presentation	ENSG00000280721	ENSG00000163599	LINC01943	CTLA-4
ENSG00000280721-ENSG00000163599	FCER1G	ENSG00000158869	ENSG00000280721-ENSG00000163599-ENSG00000158869	NaturalKiller_Cell_Cytotoxicity	ENSG00000280721	ENSG00000163599	LINC01943	CTLA-4
ENSG00000280721-ENSG00000181847	VAV1	ENSG00000141968	ENSG00000280721-ENSG00000181847-ENSG00000141968	BCRSignalingPathway	ENSG00000280721	ENSG00000181847	LINC01943	TIGIT
ENSG00000280721-ENSG00000181847	VAV1	ENSG00000141968	ENSG00000280721-ENSG00000181847-ENSG00000141968	NaturalKiller_Cell_Cytotoxicity	ENSG00000280721	ENSG00000181847	LINC01943	TIGIT
ENSG00000280721-ENSG00000186827	TRBV20-1	ENSG00000211747	ENSG00000280721-ENSG00000186827-ENSG00000211747	TCRsignalingPathway	ENSG00000280721	ENSG00000186827	LINC01943	OX40
ENSG00000281103-ENSG00000004468	CYLD	ENSG00000083799	ENSG00000281103-ENSG00000004468-ENSG00000083799	Antimicrobials	ENSG00000281103	ENSG00000004468	TRG-AS1	CD38
ENSG00000281103-ENSG00000010671	TNFSF8	ENSG00000106952	ENSG00000281103-ENSG00000010671-ENSG00000106952	Cytokines	ENSG00000281103	ENSG00000010671	TRG-AS1	BTK
ENSG00000281103-ENSG00000010671	TNFSF8	ENSG00000106952	ENSG00000281103-ENSG00000010671-ENSG00000106952	TNF_Family_Members	ENSG00000281103	ENSG00000010671	TRG-AS1	BTK
ENSG00000281103-ENSG00000101916	TLR1	ENSG00000174125	ENSG00000281103-ENSG00000101916-ENSG00000174125	Antimicrobials	ENSG00000281103	ENSG00000101916	TRG-AS1	TLR8

## Sheet: Fig 3b
V1	V2	V3	gene1	gene2			node	anno	symbl
ENSG00000248309	ENSG00000122224	0.508245	MEF2C-AS1	LY9			ENSG00000248309	lnc	MEF2C-AS1
ENSG00000248309	ENSG00000104921	0.520829	MEF2C-AS1	FCER2			ENSG00000229228	lnc	LINC00582
ENSG00000229228	ENSG00000122224	0.573239	LINC00582	LY9			ENSG00000224397	lnc	PELATON
ENSG00000229228	ENSG00000104972	0.504877	LINC00582	LILRB1			ENSG00000251442	lnc	LINC01094
ENSG00000224397	ENSG00000095970	0.597254	PELATON	TREM2			ENSG00000280721	lnc	LINC01943
ENSG00000224397	ENSG00000135077	0.597575	PELATON	HAVCR2			ENSG00000224220	lnc	DTNB-AS1
ENSG00000224397	ENSG00000186818	0.619278	PELATON	LILRB4			ENSG00000236481	lnc	LINC02195
ENSG00000224397	ENSG00000114013	0.567034	PELATON	CD86			ENSG00000255248	lnc	MIR100HG
ENSG00000224397	ENSG00000101307	0.541894	PELATON	SIRPB1			ENSG00000265743	lnc	LINC02978
ENSG00000251442	ENSG00000095970	0.737882	LINC01094	TREM2			ENSG00000204261	lnc	PSMB8-AS1
ENSG00000251442	ENSG00000135077	0.810861	LINC01094	HAVCR2			ENSG00000249096	lnc	LINC02362
ENSG00000251442	ENSG00000086991	0.651495	LINC01094	NOX4			ENSG00000233038	lnc	PTPRN2-AS1
ENSG00000251442	ENSG00000186818	0.728945	LINC01094	LILRB4			ENSG00000234883	lnc	MIR155HG
ENSG00000251442	ENSG00000121594	0.569979	LINC01094	CD80			ENSG00000237181	lnc	PRKAR1B-AS1
ENSG00000251442	ENSG00000134460	0.636476	LINC01094	IL2RA			ENSG00000261416	lnc	CORO1A-AS1
ENSG00000251442	ENSG00000066294	0.693128	LINC01094	CD84			ENSG00000234456	lnc	MAGI2-AS3
ENSG00000251442	ENSG00000114013	0.798018	LINC01094	CD86			ENSG00000226777	lnc	FAM30A
ENSG00000251442	ENSG00000101307	0.509652	LINC01094	SIRPB1			ENSG00000237484	lnc	LINC01684
ENSG00000251442	ENSG00000104972	0.647421	LINC01094	LILRB1			ENSG00000229671	lnc	LINC01150
ENSG00000280721	ENSG00000135077	0.581781	LINC01943	HAVCR2			ENSG00000256262	lnc	USP30-AS1
ENSG00000280721	ENSG00000169245	0.58175	LINC01943	CXCL10			ENSG00000259004	lnc	LINC02285
ENSG00000280721	ENSG00000186818	0.586811	LINC01943	LILRB4			ENSG00000268001	lnc	CARD8-AS1
ENSG00000280721	ENSG00000049249	0.601955	LINC01943	TNFRSF9			ENSG00000235304	lnc	LINC01281
ENSG00000280721	ENSG00000134460	0.569285	LINC01943	IL2RA			ENSG00000242258	lnc	LINC00996
ENSG00000280721	ENSG00000186827	0.780364	LINC01943	TNFRSF4			ENSG00000197536	lnc	IRF1-AS1
ENSG00000280721	ENSG00000114013	0.573503	LINC01943	CD86			ENSG00000248996	lnc	PDLIM7-AS1
ENSG00000280721	ENSG00000181847	0.599293	LINC01943	TIGIT			ENSG00000223552	lnc	CCR5AS
ENSG00000280721	ENSG00000104972	0.607739	LINC01943	LILRB1			ENSG00000233093	lnc	LINC00892
ENSG00000224220	ENSG00000122224	0.692769	DTNB-AS1	LY9			ENSG00000247774	lnc	PCED1B-AS1
ENSG00000224220	ENSG00000181847	0.520911	DTNB-AS1	TIGIT			ENSG00000281103	lnc	TRG-AS1
ENSG00000224220	ENSG00000104972	0.503421	DTNB-AS1	LILRB1			ENSG00000235576	lnc	LINC01871
ENSG00000236481	ENSG00000135077	0.539992	LINC02195	HAVCR2			ENSG00000122224	icp	LY9
ENSG00000236481	ENSG00000169245	0.679545	LINC02195	CXCL10			ENSG00000104921	icp	FCER2
ENSG00000236481	ENSG00000134460	0.523588	LINC02195	IL2RA			ENSG00000104972	icp	LILRB1
ENSG00000236481	ENSG00000114013	0.508316	LINC02195	CD86			ENSG00000095970	icp	TREM2
ENSG00000236481	ENSG00000026950	0.505448	LINC02195	BTN3A1			ENSG00000135077	icp	HAVCR2
ENSG00000236481	ENSG00000181847	0.524634	LINC02195	TIGIT			ENSG00000186818	icp	LILRB4
ENSG00000255248	ENSG00000086991	0.502468	MIR100HG	NOX4			ENSG00000114013	icp	CD86
ENSG00000265743	ENSG00000095970	0.504728	LINC02978	TREM2			ENSG00000101307	icp	SIRPB1
ENSG00000265743	ENSG00000066294	0.577713	LINC02978	CD84			ENSG00000086991	icp	NOX4
ENSG00000265743	ENSG00000104972	0.572393	LINC02978	LILRB1			ENSG00000121594	icp	CD80
ENSG00000204261	ENSG00000026950	0.641708	PSMB8-AS1	BTN3A1			ENSG00000134460	icp	IL2RA
ENSG00000204261	ENSG00000122224	0.505028	PSMB8-AS1	LY9			ENSG00000066294	icp	CD84
ENSG00000204261	ENSG00000181847	0.557306	PSMB8-AS1	TIGIT			ENSG00000169245	icp	CXCL10
ENSG00000249096	ENSG00000122224	0.537942	LINC02362	LY9			ENSG00000049249	icp	TNFRSF9
ENSG00000249096	ENSG00000181847	0.507995	LINC02362	TIGIT			ENSG00000186827	icp	TNFRSF4
ENSG00000249096	ENSG00000104972	0.502861	LINC02362	LILRB1			ENSG00000181847	icp	TIGIT
ENSG00000233038	ENSG00000095970	0.674871	PTPRN2-AS1	TREM2			ENSG00000026950	icp	BTN3A1
ENSG00000233038	ENSG00000135077	0.689102	PTPRN2-AS1	HAVCR2			ENSG00000163599	icp	CTLA4
ENSG00000233038	ENSG00000186818	0.697413	PTPRN2-AS1	LILRB4			ENSG00000101916	icp	TLR8
ENSG00000233038	ENSG00000134460	0.5716	PTPRN2-AS1	IL2RA			ENSG00000010671	icp	BTK
ENSG00000233038	ENSG00000066294	0.727455	PTPRN2-AS1	CD84			ENSG00000105851	icp	PIK3CG
ENSG00000233038	ENSG00000114013	0.645127	PTPRN2-AS1	CD86			ENSG00000026751	icp	SLAMF7
ENSG00000233038	ENSG00000101307	0.522548	PTPRN2-AS1	SIRPB1			ENSG00000102245	icp	CD40LG
ENSG00000233038	ENSG00000122224	0.552219	PTPRN2-AS1	LY9			ENSG00000004468	icp	CD38
ENSG00000233038	ENSG00000181847	0.510608	PTPRN2-AS1	TIGIT
ENSG00000233038	ENSG00000104972	0.678585	PTPRN2-AS1	LILRB1
ENSG00000234883	ENSG00000135077	0.543577	MIR155HG	HAVCR2
ENSG00000234883	ENSG00000169245	0.530938	MIR155HG	CXCL10
ENSG00000234883	ENSG00000049249	0.625941	MIR155HG	TNFRSF9
ENSG00000234883	ENSG00000121594	0.578467	MIR155HG	CD80
ENSG00000234883	ENSG00000134460	0.563335	MIR155HG	IL2RA
ENSG00000234883	ENSG00000066294	0.605702	MIR155HG	CD84
ENSG00000234883	ENSG00000114013	0.573442	MIR155HG	CD86
ENSG00000234883	ENSG00000163599	0.520719	MIR155HG	CTLA4
ENSG00000234883	ENSG00000026950	0.540196	MIR155HG	BTN3A1
ENSG00000234883	ENSG00000122224	0.608125	MIR155HG	LY9
ENSG00000234883	ENSG00000181847	0.721113	MIR155HG	TIGIT
ENSG00000234883	ENSG00000104972	0.623237	MIR155HG	LILRB1
ENSG00000237181	ENSG00000121594	0.518879	PRKAR1B-AS1	CD80
ENSG00000237181	ENSG00000186827	0.52061	PRKAR1B-AS1	TNFRSF4
ENSG00000237181	ENSG00000104972	0.504937	PRKAR1B-AS1	LILRB1
ENSG00000261416	ENSG00000049249	0.500292	CORO1A-AS1	TNFRSF9
ENSG00000261416	ENSG00000066294	0.519886	CORO1A-AS1	CD84
ENSG00000261416	ENSG00000122224	0.787145	CORO1A-AS1	LY9
ENSG00000261416	ENSG00000181847	0.635718	CORO1A-AS1	TIGIT
ENSG00000261416	ENSG00000104972	0.580989	CORO1A-AS1	LILRB1
ENSG00000261416	ENSG00000104921	0.723499	CORO1A-AS1	FCER2
ENSG00000234456	ENSG00000086991	0.550316	MAGI2-AS3	NOX4
ENSG00000226777	ENSG00000049249	0.504382	FAM30A	TNFRSF9
ENSG00000226777	ENSG00000066294	0.538573	FAM30A	CD84
ENSG00000226777	ENSG00000122224	0.837667	FAM30A	LY9
ENSG00000226777	ENSG00000181847	0.674578	FAM30A	TIGIT
ENSG00000226777	ENSG00000104972	0.597298	FAM30A	LILRB1
ENSG00000226777	ENSG00000104921	0.777334	FAM30A	FCER2
ENSG00000237484	ENSG00000135077	0.509619	LINC01684	HAVCR2
ENSG00000237484	ENSG00000049249	0.536179	LINC01684	TNFRSF9
ENSG00000237484	ENSG00000134460	0.525332	LINC01684	IL2RA
ENSG00000237484	ENSG00000066294	0.611371	LINC01684	CD84
ENSG00000237484	ENSG00000114013	0.519952	LINC01684	CD86
ENSG00000237484	ENSG00000122224	0.60463	LINC01684	LY9
ENSG00000237484	ENSG00000181847	0.638196	LINC01684	TIGIT
ENSG00000237484	ENSG00000104972	0.594905	LINC01684	LILRB1
ENSG00000233038	ENSG00000101307	0.633976	PTPRN2-AS1	SIRPB1
ENSG00000233038	ENSG00000101916	0.702694	PTPRN2-AS1	TLR8
ENSG00000233038	ENSG00000010671	0.699802	PTPRN2-AS1	BTK
ENSG00000233038	ENSG00000114013	0.635056	PTPRN2-AS1	CD86
ENSG00000233038	ENSG00000135077	0.656809	PTPRN2-AS1	HAVCR2
ENSG00000233038	ENSG00000104972	0.695253	PTPRN2-AS1	LILRB1
ENSG00000233038	ENSG00000095970	0.562955	PTPRN2-AS1	TREM2
ENSG00000233038	ENSG00000105851	0.541028	PTPRN2-AS1	PIK3CG
ENSG00000224397	ENSG00000101307	0.673103	PELATON	SIRPB1
ENSG00000224397	ENSG00000101916	0.606529	PELATON	TLR8
ENSG00000224397	ENSG00000010671	0.627481	PELATON	BTK
ENSG00000224397	ENSG00000114013	0.629463	PELATON	CD86
ENSG00000224397	ENSG00000135077	0.690046	PELATON	HAVCR2
ENSG00000224397	ENSG00000104972	0.55962	PELATON	LILRB1
ENSG00000224397	ENSG00000095970	0.709804	PELATON	TREM2
ENSG00000234456	ENSG00000105851	0.538954	MAGI2-AS3	PIK3CG
ENSG00000229671	ENSG00000101916	0.565958	LINC01150	TLR8
ENSG00000229671	ENSG00000010671	0.675708	LINC01150	BTK
ENSG00000229671	ENSG00000114013	0.650221	LINC01150	CD86
ENSG00000229671	ENSG00000135077	0.663316	LINC01150	HAVCR2
ENSG00000229671	ENSG00000095970	0.6776	LINC01150	TREM2
ENSG00000256262	ENSG00000101916	0.590999	USP30-AS1	TLR8
ENSG00000256262	ENSG00000010671	0.632794	USP30-AS1	BTK
ENSG00000256262	ENSG00000134460	0.521117	USP30-AS1	IL2RA
ENSG00000256262	ENSG00000114013	0.608163	USP30-AS1	CD86
ENSG00000256262	ENSG00000181847	0.68049	USP30-AS1	TIGIT
ENSG00000256262	ENSG00000049249	0.519109	USP30-AS1	TNFRSF9
ENSG00000256262	ENSG00000135077	0.660487	USP30-AS1	HAVCR2
ENSG00000256262	ENSG00000163599	0.635071	USP30-AS1	CTLA4
ENSG00000256262	ENSG00000104972	0.666543	USP30-AS1	LILRB1
ENSG00000256262	ENSG00000026751	0.626113	USP30-AS1	SLAMF7
ENSG00000256262	ENSG00000102245	0.507942	USP30-AS1	CD40LG
ENSG00000256262	ENSG00000169245	0.682208	USP30-AS1	CXCL10
ENSG00000256262	ENSG00000122224	0.515189	USP30-AS1	LY9
ENSG00000259004	ENSG00000101916	0.560745	LINC02285	TLR8
ENSG00000259004	ENSG00000010671	0.713692	LINC02285	BTK
ENSG00000259004	ENSG00000114013	0.652055	LINC02285	CD86
ENSG00000259004	ENSG00000135077	0.661709	LINC02285	HAVCR2
ENSG00000259004	ENSG00000104972	0.575338	LINC02285	LILRB1
ENSG00000259004	ENSG00000095970	0.641115	LINC02285	TREM2
ENSG00000268001	ENSG00000101916	0.684954	CARD8-AS1	TLR8
ENSG00000268001	ENSG00000010671	0.77494	CARD8-AS1	BTK
ENSG00000268001	ENSG00000134460	0.546919	CARD8-AS1	IL2RA
ENSG00000268001	ENSG00000114013	0.719435	CARD8-AS1	CD86
ENSG00000268001	ENSG00000049249	0.503254	CARD8-AS1	TNFRSF9
ENSG00000268001	ENSG00000135077	0.69396	CARD8-AS1	HAVCR2
ENSG00000268001	ENSG00000163599	0.509411	CARD8-AS1	CTLA4
ENSG00000268001	ENSG00000104972	0.607812	CARD8-AS1	LILRB1
ENSG00000268001	ENSG00000026751	0.618325	CARD8-AS1	SLAMF7
ENSG00000268001	ENSG00000095970	0.507647	CARD8-AS1	TREM2
ENSG00000268001	ENSG00000105851	0.632004	CARD8-AS1	PIK3CG
ENSG00000268001	ENSG00000102245	0.519146	CARD8-AS1	CD40LG
ENSG00000268001	ENSG00000169245	0.537158	CARD8-AS1	CXCL10
ENSG00000268001	ENSG00000122224	0.537844	CARD8-AS1	LY9
ENSG00000249096	ENSG00000181847	0.570285	LINC02362	TIGIT
ENSG00000249096	ENSG00000163599	0.572505	LINC02362	CTLA4
ENSG00000249096	ENSG00000026751	0.704261	LINC02362	SLAMF7
ENSG00000249096	ENSG00000105851	0.570385	LINC02362	PIK3CG
ENSG00000249096	ENSG00000122224	0.659423	LINC02362	LY9
ENSG00000224220	ENSG00000181847	0.515154	DTNB-AS1	TIGIT
ENSG00000224220	ENSG00000026751	0.67874	DTNB-AS1	SLAMF7
ENSG00000224220	ENSG00000105851	0.557388	DTNB-AS1	PIK3CG
ENSG00000224220	ENSG00000122224	0.659122	DTNB-AS1	LY9
ENSG00000235304	ENSG00000010671	0.584024	LINC01281	BTK
ENSG00000235304	ENSG00000181847	0.770314	LINC01281	TIGIT
ENSG00000235304	ENSG00000049249	0.566886	LINC01281	TNFRSF9
ENSG00000235304	ENSG00000163599	0.746802	LINC01281	CTLA4
ENSG00000235304	ENSG00000026751	0.52417	LINC01281	SLAMF7
ENSG00000235304	ENSG00000105851	0.512341	LINC01281	PIK3CG
ENSG00000235304	ENSG00000102245	0.604046	LINC01281	CD40LG
ENSG00000235304	ENSG00000122224	0.647604	LINC01281	LY9
ENSG00000242258	ENSG00000101916	0.608614	LINC00996	TLR8
ENSG00000242258	ENSG00000010671	0.701777	LINC00996	BTK
ENSG00000242258	ENSG00000134460	0.518623	LINC00996	IL2RA
ENSG00000242258	ENSG00000114013	0.552978	LINC00996	CD86
ENSG00000242258	ENSG00000181847	0.66537	LINC00996	TIGIT
ENSG00000242258	ENSG00000135077	0.544979	LINC00996	HAVCR2
ENSG00000242258	ENSG00000163599	0.667446	LINC00996	CTLA4
ENSG00000242258	ENSG00000104972	0.646125	LINC00996	LILRB1
ENSG00000242258	ENSG00000026751	0.527429	LINC00996	SLAMF7
ENSG00000242258	ENSG00000105851	0.601548	LINC00996	PIK3CG
ENSG00000242258	ENSG00000102245	0.651864	LINC00996	CD40LG
ENSG00000242258	ENSG00000122224	0.621439	LINC00996	LY9
ENSG00000229228	ENSG00000026751	0.685417	LINC00582	SLAMF7
ENSG00000229228	ENSG00000122224	0.649587	LINC00582	LY9
ENSG00000261416	ENSG00000181847	0.559856	CORO1A-AS1	TIGIT
ENSG00000261416	ENSG00000163599	0.560188	CORO1A-AS1	CTLA4
ENSG00000261416	ENSG00000104972	0.502555	CORO1A-AS1	LILRB1
ENSG00000261416	ENSG00000122224	0.514242	CORO1A-AS1	LY9
ENSG00000280721	ENSG00000134460	0.565872	LINC01943	IL2RA
ENSG00000280721	ENSG00000114013	0.561063	LINC01943	CD86
ENSG00000280721	ENSG00000181847	0.601997	LINC01943	TIGIT
ENSG00000280721	ENSG00000049249	0.574502	LINC01943	TNFRSF9
ENSG00000280721	ENSG00000135077	0.558797	LINC01943	HAVCR2
ENSG00000280721	ENSG00000163599	0.623272	LINC01943	CTLA4
ENSG00000280721	ENSG00000026751	0.537799	LINC01943	SLAMF7
ENSG00000280721	ENSG00000169245	0.581494	LINC01943	CXCL10
ENSG00000236481	ENSG00000181847	0.563857	LINC02195	TIGIT
ENSG00000236481	ENSG00000049249	0.50885	LINC02195	TNFRSF9
ENSG00000236481	ENSG00000163599	0.537788	LINC02195	CTLA4
ENSG00000236481	ENSG00000169245	0.607787	LINC02195	CXCL10
ENSG00000226777	ENSG00000010671	0.510635	FAM30A	BTK
ENSG00000226777	ENSG00000181847	0.603455	FAM30A	TIGIT
ENSG00000226777	ENSG00000163599	0.555091	FAM30A	CTLA4
ENSG00000226777	ENSG00000026751	0.657452	FAM30A	SLAMF7
ENSG00000226777	ENSG00000105851	0.540241	FAM30A	PIK3CG
ENSG00000226777	ENSG00000122224	0.758046	FAM30A	LY9
ENSG00000197536	ENSG00000010671	0.542174	IRF1-AS1	BTK
ENSG00000197536	ENSG00000181847	0.594573	IRF1-AS1	TIGIT
ENSG00000197536	ENSG00000163599	0.601464	IRF1-AS1	CTLA4
ENSG00000197536	ENSG00000105851	0.581162	IRF1-AS1	PIK3CG
ENSG00000197536	ENSG00000102245	0.581175	IRF1-AS1	CD40LG
ENSG00000197536	ENSG00000122224	0.565181	IRF1-AS1	LY9
ENSG00000248996	ENSG00000101916	0.609389	PDLIM7-AS1	TLR8
ENSG00000248996	ENSG00000010671	0.695219	PDLIM7-AS1	BTK
ENSG00000248996	ENSG00000134460	0.556523	PDLIM7-AS1	IL2RA
ENSG00000248996	ENSG00000114013	0.6125	PDLIM7-AS1	CD86
ENSG00000248996	ENSG00000181847	0.569599	PDLIM7-AS1	TIGIT
ENSG00000248996	ENSG00000135077	0.596236	PDLIM7-AS1	HAVCR2
ENSG00000248996	ENSG00000163599	0.545932	PDLIM7-AS1	CTLA4
ENSG00000248996	ENSG00000104972	0.750216	PDLIM7-AS1	LILRB1
ENSG00000248996	ENSG00000026751	0.54342	PDLIM7-AS1	SLAMF7
ENSG00000248996	ENSG00000105851	0.615502	PDLIM7-AS1	PIK3CG
ENSG00000248996	ENSG00000122224	0.532988	PDLIM7-AS1	LY9
ENSG00000234883	ENSG00000101916	0.572336	MIR155HG	TLR8
ENSG00000234883	ENSG00000010671	0.671784	MIR155HG	BTK
ENSG00000234883	ENSG00000134460	0.52401	MIR155HG	IL2RA
ENSG00000234883	ENSG00000114013	0.583586	MIR155HG	CD86
ENSG00000234883	ENSG00000181847	0.73826	MIR155HG	TIGIT
ENSG00000234883	ENSG00000049249	0.585041	MIR155HG	TNFRSF9
ENSG00000234883	ENSG00000135077	0.578763	MIR155HG	HAVCR2
ENSG00000234883	ENSG00000163599	0.756713	MIR155HG	CTLA4
ENSG00000234883	ENSG00000104972	0.603025	MIR155HG	LILRB1
ENSG00000234883	ENSG00000026751	0.587173	MIR155HG	SLAMF7
ENSG00000234883	ENSG00000105851	0.595308	MIR155HG	PIK3CG
ENSG00000234883	ENSG00000102245	0.568878	MIR155HG	CD40LG
ENSG00000234883	ENSG00000169245	0.578305	MIR155HG	CXCL10
ENSG00000234883	ENSG00000122224	0.625629	MIR155HG	LY9
ENSG00000237181	ENSG00000101916	0.510031	PRKAR1B-AS1	TLR8
ENSG00000237181	ENSG00000010671	0.639325	PRKAR1B-AS1	BTK
ENSG00000237181	ENSG00000134460	0.513065	PRKAR1B-AS1	IL2RA
ENSG00000237181	ENSG00000114013	0.652743	PRKAR1B-AS1	CD86
ENSG00000237181	ENSG00000181847	0.544691	PRKAR1B-AS1	TIGIT
ENSG00000237181	ENSG00000049249	0.535521	PRKAR1B-AS1	TNFRSF9
ENSG00000237181	ENSG00000135077	0.701253	PRKAR1B-AS1	HAVCR2
ENSG00000237181	ENSG00000163599	0.548717	PRKAR1B-AS1	CTLA4
ENSG00000237181	ENSG00000104972	0.639466	PRKAR1B-AS1	LILRB1
ENSG00000237181	ENSG00000026751	0.524068	PRKAR1B-AS1	SLAMF7
ENSG00000237181	ENSG00000186827	0.515009	PRKAR1B-AS1	TNFRSF4
ENSG00000237181	ENSG00000095970	0.551202	PRKAR1B-AS1	TREM2
ENSG00000237181	ENSG00000169245	0.561372	PRKAR1B-AS1	CXCL10
ENSG00000251442	ENSG00000101916	0.736429	LINC01094	TLR8
ENSG00000251442	ENSG00000010671	0.692258	LINC01094	BTK
ENSG00000251442	ENSG00000134460	0.620788	LINC01094	IL2RA
ENSG00000251442	ENSG00000114013	0.831344	LINC01094	CD86
ENSG00000251442	ENSG00000135077	0.836954	LINC01094	HAVCR2
ENSG00000251442	ENSG00000104972	0.624425	LINC01094	LILRB1
ENSG00000251442	ENSG00000095970	0.647236	LINC01094	TREM2
ENSG00000251442	ENSG00000105851	0.565179	LINC01094	PIK3CG
ENSG00000251442	ENSG00000169245	0.583823	LINC01094	CXCL10
ENSG00000223552	ENSG00000010671	0.505371	CCR5AS	BTK
ENSG00000223552	ENSG00000114013	0.509093	CCR5AS	CD86
ENSG00000223552	ENSG00000135077	0.531087	CCR5AS	HAVCR2
ENSG00000233093	ENSG00000010671	0.659362	LINC00892	BTK
ENSG00000233093	ENSG00000181847	0.575901	LINC00892	TIGIT
ENSG00000233093	ENSG00000163599	0.570222	LINC00892	CTLA4
ENSG00000233093	ENSG00000026751	0.501877	LINC00892	SLAMF7
ENSG00000233093	ENSG00000105851	0.500838	LINC00892	PIK3CG
ENSG00000233093	ENSG00000102245	0.852428	LINC00892	CD40LG
ENSG00000233093	ENSG00000122224	0.661909	LINC00892	LY9
ENSG00000247774	ENSG00000101916	0.625495	PCED1B-AS1	TLR8
ENSG00000247774	ENSG00000010671	0.841245	PCED1B-AS1	BTK
ENSG00000247774	ENSG00000134460	0.568618	PCED1B-AS1	IL2RA
ENSG00000247774	ENSG00000114013	0.693146	PCED1B-AS1	CD86
ENSG00000247774	ENSG00000181847	0.764563	PCED1B-AS1	TIGIT
ENSG00000247774	ENSG00000049249	0.577466	PCED1B-AS1	TNFRSF9
ENSG00000247774	ENSG00000135077	0.691136	PCED1B-AS1	HAVCR2
ENSG00000247774	ENSG00000163599	0.728546	PCED1B-AS1	CTLA4
ENSG00000247774	ENSG00000104972	0.72729	PCED1B-AS1	LILRB1
ENSG00000247774	ENSG00000026751	0.743686	PCED1B-AS1	SLAMF7
ENSG00000247774	ENSG00000105851	0.657643	PCED1B-AS1	PIK3CG
ENSG00000247774	ENSG00000102245	0.668156	PCED1B-AS1	CD40LG
ENSG00000247774	ENSG00000169245	0.537172	PCED1B-AS1	CXCL10
ENSG00000247774	ENSG00000122224	0.755224	PCED1B-AS1	LY9
ENSG00000265743	ENSG00000101916	0.523469	LINC02978	TLR8
ENSG00000265743	ENSG00000010671	0.629126	LINC02978	BTK
ENSG00000265743	ENSG00000114013	0.618965	LINC02978	CD86
ENSG00000265743	ENSG00000135077	0.627504	LINC02978	HAVCR2
ENSG00000265743	ENSG00000104972	0.575927	LINC02978	LILRB1
ENSG00000265743	ENSG00000095970	0.520758	LINC02978	TREM2
ENSG00000233038	ENSG00000101307	0.71007	PTPRN2-AS1	SIRPB1
ENSG00000233038	ENSG00000010671	0.795484	PTPRN2-AS1	BTK
ENSG00000233038	ENSG00000101916	0.77195	PTPRN2-AS1	TLR8
ENSG00000233038	ENSG00000102245	0.641191	PTPRN2-AS1	CD40LG
ENSG00000233038	ENSG00000105851	0.663734	PTPRN2-AS1	PIK3CG
ENSG00000233038	ENSG00000135077	0.748203	PTPRN2-AS1	HAVCR2
ENSG00000233038	ENSG00000114013	0.707877	PTPRN2-AS1	CD86
ENSG00000233038	ENSG00000104972	0.781103	PTPRN2-AS1	LILRB1
ENSG00000233038	ENSG00000095970	0.711885	PTPRN2-AS1	TREM2
ENSG00000233038	ENSG00000121594	0.564696	PTPRN2-AS1	CD80
ENSG00000233038	ENSG00000066294	0.804247	PTPRN2-AS1	CD84
ENSG00000233038	ENSG00000134460	0.537455	PTPRN2-AS1	IL2RA
ENSG00000233038	ENSG00000181847	0.541274	PTPRN2-AS1	TIGIT
ENSG00000233038	ENSG00000163599	0.553529	PTPRN2-AS1	CTLA4
ENSG00000224397	ENSG00000101307	0.697661	PELATON	SIRPB1
ENSG00000224397	ENSG00000010671	0.732272	PELATON	BTK
ENSG00000224397	ENSG00000101916	0.719042	PELATON	TLR8
ENSG00000224397	ENSG00000105851	0.562431	PELATON	PIK3CG
ENSG00000224397	ENSG00000135077	0.770552	PELATON	HAVCR2
ENSG00000224397	ENSG00000114013	0.730162	PELATON	CD86
ENSG00000224397	ENSG00000104972	0.695706	PELATON	LILRB1
ENSG00000224397	ENSG00000095970	0.740322	PELATON	TREM2
ENSG00000224397	ENSG00000121594	0.59668	PELATON	CD80
ENSG00000224397	ENSG00000066294	0.725677	PELATON	CD84
ENSG00000224397	ENSG00000134460	0.577972	PELATON	IL2RA
ENSG00000259004	ENSG00000101307	0.580524	LINC02285	SIRPB1
ENSG00000259004	ENSG00000010671	0.762653	LINC02285	BTK
ENSG00000259004	ENSG00000101916	0.669235	LINC02285	TLR8
ENSG00000259004	ENSG00000102245	0.627637	LINC02285	CD40LG
ENSG00000259004	ENSG00000105851	0.569555	LINC02285	PIK3CG
ENSG00000259004	ENSG00000135077	0.678183	LINC02285	HAVCR2
ENSG00000259004	ENSG00000114013	0.663323	LINC02285	CD86
ENSG00000259004	ENSG00000104972	0.688268	LINC02285	LILRB1
ENSG00000259004	ENSG00000095970	0.620211	LINC02285	TREM2
ENSG00000259004	ENSG00000121594	0.626975	LINC02285	CD80
ENSG00000259004	ENSG00000066294	0.667492	LINC02285	CD84
ENSG00000259004	ENSG00000134460	0.548653	LINC02285	IL2RA
ENSG00000259004	ENSG00000181847	0.55457	LINC02285	TIGIT
ENSG00000259004	ENSG00000163599	0.582187	LINC02285	CTLA4
ENSG00000229671	ENSG00000101307	0.60061	LINC01150	SIRPB1
ENSG00000229671	ENSG00000010671	0.716965	LINC01150	BTK
ENSG00000229671	ENSG00000101916	0.676854	LINC01150	TLR8
ENSG00000229671	ENSG00000102245	0.511061	LINC01150	CD40LG
ENSG00000229671	ENSG00000105851	0.659359	LINC01150	PIK3CG
ENSG00000229671	ENSG00000135077	0.701428	LINC01150	HAVCR2
ENSG00000229671	ENSG00000114013	0.68945	LINC01150	CD86
ENSG00000229671	ENSG00000104972	0.647864	LINC01150	LILRB1
ENSG00000229671	ENSG00000095970	0.693088	LINC01150	TREM2
ENSG00000229671	ENSG00000121594	0.607142	LINC01150	CD80
ENSG00000229671	ENSG00000066294	0.698219	LINC01150	CD84
ENSG00000229671	ENSG00000134460	0.567495	LINC01150	IL2RA
ENSG00000248309	ENSG00000010671	0.548247	MEF2C-AS1	BTK
ENSG00000248309	ENSG00000102245	0.576327	MEF2C-AS1	CD40LG
ENSG00000233093	ENSG00000010671	0.723838	LINC00892	BTK
ENSG00000233093	ENSG00000101916	0.56712	LINC00892	TLR8
ENSG00000233093	ENSG00000102245	0.830271	LINC00892	CD40LG
ENSG00000233093	ENSG00000105851	0.567489	LINC00892	PIK3CG
ENSG00000233093	ENSG00000135077	0.553875	LINC00892	HAVCR2
ENSG00000233093	ENSG00000114013	0.535626	LINC00892	CD86
ENSG00000233093	ENSG00000104972	0.6639	LINC00892	LILRB1
ENSG00000233093	ENSG00000026950	0.551149	LINC00892	BTN3A1
ENSG00000233093	ENSG00000121594	0.539057	LINC00892	CD80
ENSG00000233093	ENSG00000066294	0.590608	LINC00892	CD84
ENSG00000233093	ENSG00000181847	0.668078	LINC00892	TIGIT
ENSG00000233093	ENSG00000163599	0.704549	LINC00892	CTLA4
ENSG00000223552	ENSG00000101307	0.612835	CCR5AS	SIRPB1
ENSG00000223552	ENSG00000010671	0.747482	CCR5AS	BTK
ENSG00000223552	ENSG00000101916	0.753968	CCR5AS	TLR8
ENSG00000223552	ENSG00000102245	0.552158	CCR5AS	CD40LG
ENSG00000223552	ENSG00000105851	0.584916	CCR5AS	PIK3CG
ENSG00000223552	ENSG00000135077	0.78565	CCR5AS	HAVCR2
ENSG00000223552	ENSG00000114013	0.760351	CCR5AS	CD86
ENSG00000223552	ENSG00000104972	0.714277	CCR5AS	LILRB1
ENSG00000223552	ENSG00000095970	0.666434	CCR5AS	TREM2
ENSG00000223552	ENSG00000026950	0.557105	CCR5AS	BTN3A1
ENSG00000223552	ENSG00000121594	0.679511	CCR5AS	CD80
ENSG00000223552	ENSG00000066294	0.702848	CCR5AS	CD84
ENSG00000223552	ENSG00000134460	0.63402	CCR5AS	IL2RA
ENSG00000223552	ENSG00000181847	0.549786	CCR5AS	TIGIT
ENSG00000223552	ENSG00000163599	0.594894	CCR5AS	CTLA4
ENSG00000223552	ENSG00000169245	0.521371	CCR5AS	CXCL10
ENSG00000223552	ENSG00000049249	0.545	CCR5AS	TNFRSF9
ENSG00000242258	ENSG00000101307	0.561683	LINC00996	SIRPB1
ENSG00000242258	ENSG00000010671	0.776701	LINC00996	BTK
ENSG00000242258	ENSG00000101916	0.621439	LINC00996	TLR8
ENSG00000242258	ENSG00000102245	0.791694	LINC00996	CD40LG
ENSG00000242258	ENSG00000105851	0.635538	LINC00996	PIK3CG
ENSG00000242258	ENSG00000135077	0.60938	LINC00996	HAVCR2
ENSG00000242258	ENSG00000114013	0.630098	LINC00996	CD86
ENSG00000242258	ENSG00000104972	0.761113	LINC00996	LILRB1
ENSG00000242258	ENSG00000026950	0.583779	LINC00996	BTN3A1
ENSG00000242258	ENSG00000121594	0.69433	LINC00996	CD80
ENSG00000242258	ENSG00000004468	0.516187	LINC00996	CD38
ENSG00000242258	ENSG00000066294	0.679874	LINC00996	CD84
ENSG00000242258	ENSG00000134460	0.565176	LINC00996	IL2RA
ENSG00000242258	ENSG00000181847	0.723997	LINC00996	TIGIT
ENSG00000242258	ENSG00000163599	0.736229	LINC00996	CTLA4
ENSG00000242258	ENSG00000049249	0.541972	LINC00996	TNFRSF9
ENSG00000197536	ENSG00000010671	0.666925	IRF1-AS1	BTK
ENSG00000197536	ENSG00000101916	0.519503	IRF1-AS1	TLR8
ENSG00000197536	ENSG00000102245	0.72714	IRF1-AS1	CD40LG
ENSG00000197536	ENSG00000105851	0.58526	IRF1-AS1	PIK3CG
ENSG00000197536	ENSG00000135077	0.554904	IRF1-AS1	HAVCR2
ENSG00000197536	ENSG00000114013	0.546608	IRF1-AS1	CD86
ENSG00000197536	ENSG00000104972	0.700409	IRF1-AS1	LILRB1
ENSG00000197536	ENSG00000026950	0.739872	IRF1-AS1	BTN3A1
ENSG00000197536	ENSG00000121594	0.602788	IRF1-AS1	CD80
ENSG00000197536	ENSG00000004468	0.511557	IRF1-AS1	CD38
ENSG00000197536	ENSG00000066294	0.612116	IRF1-AS1	CD84
ENSG00000197536	ENSG00000134460	0.566255	IRF1-AS1	IL2RA
ENSG00000197536	ENSG00000181847	0.745931	IRF1-AS1	TIGIT
ENSG00000197536	ENSG00000163599	0.742739	IRF1-AS1	CTLA4
ENSG00000197536	ENSG00000169245	0.521891	IRF1-AS1	CXCL10
ENSG00000197536	ENSG00000049249	0.590034	IRF1-AS1	TNFRSF9
ENSG00000256262	ENSG00000101307	0.529057	USP30-AS1	SIRPB1
ENSG00000256262	ENSG00000010671	0.714736	USP30-AS1	BTK
ENSG00000256262	ENSG00000101916	0.676327	USP30-AS1	TLR8
ENSG00000256262	ENSG00000102245	0.685053	USP30-AS1	CD40LG
ENSG00000256262	ENSG00000105851	0.582967	USP30-AS1	PIK3CG
ENSG00000256262	ENSG00000135077	0.733418	USP30-AS1	HAVCR2
ENSG00000256262	ENSG00000114013	0.674891	USP30-AS1	CD86
ENSG00000256262	ENSG00000104972	0.740892	USP30-AS1	LILRB1
ENSG00000256262	ENSG00000095970	0.521341	USP30-AS1	TREM2
ENSG00000256262	ENSG00000026950	0.70102	USP30-AS1	BTN3A1
ENSG00000256262	ENSG00000121594	0.653259	USP30-AS1	CD80
ENSG00000256262	ENSG00000004468	0.528207	USP30-AS1	CD38
ENSG00000256262	ENSG00000066294	0.671422	USP30-AS1	CD84
ENSG00000256262	ENSG00000134460	0.628902	USP30-AS1	IL2RA
ENSG00000256262	ENSG00000181847	0.776636	USP30-AS1	TIGIT
ENSG00000256262	ENSG00000163599	0.750644	USP30-AS1	CTLA4
ENSG00000256262	ENSG00000169245	0.664757	USP30-AS1	CXCL10
ENSG00000256262	ENSG00000049249	0.637226	USP30-AS1	TNFRSF9
ENSG00000248996	ENSG00000101307	0.602296	PDLIM7-AS1	SIRPB1
ENSG00000248996	ENSG00000010671	0.786015	PDLIM7-AS1	BTK
ENSG00000248996	ENSG00000101916	0.603937	PDLIM7-AS1	TLR8
ENSG00000248996	ENSG00000102245	0.740268	PDLIM7-AS1	CD40LG
ENSG00000248996	ENSG00000105851	0.722298	PDLIM7-AS1	PIK3CG
ENSG00000248996	ENSG00000135077	0.625734	PDLIM7-AS1	HAVCR2
ENSG00000248996	ENSG00000114013	0.638776	PDLIM7-AS1	CD86
ENSG00000248996	ENSG00000104972	0.794792	PDLIM7-AS1	LILRB1
ENSG00000248996	ENSG00000095970	0.524579	PDLIM7-AS1	TREM2
ENSG00000248996	ENSG00000026950	0.552691	PDLIM7-AS1	BTN3A1
ENSG00000248996	ENSG00000121594	0.609987	PDLIM7-AS1	CD80
ENSG00000248996	ENSG00000066294	0.757963	PDLIM7-AS1	CD84
ENSG00000248996	ENSG00000134460	0.584724	PDLIM7-AS1	IL2RA
ENSG00000248996	ENSG00000181847	0.642222	PDLIM7-AS1	TIGIT
ENSG00000248996	ENSG00000163599	0.66174	PDLIM7-AS1	CTLA4
ENSG00000268001	ENSG00000010671	0.701333	CARD8-AS1	BTK
ENSG00000268001	ENSG00000101916	0.631717	CARD8-AS1	TLR8
ENSG00000268001	ENSG00000102245	0.551947	CARD8-AS1	CD40LG
ENSG00000268001	ENSG00000105851	0.596506	CARD8-AS1	PIK3CG
ENSG00000268001	ENSG00000135077	0.651371	CARD8-AS1	HAVCR2
ENSG00000268001	ENSG00000114013	0.67454	CARD8-AS1	CD86
ENSG00000268001	ENSG00000104972	0.604741	CARD8-AS1	LILRB1
ENSG00000268001	ENSG00000095970	0.57601	CARD8-AS1	TREM2
ENSG00000268001	ENSG00000026950	0.549403	CARD8-AS1	BTN3A1
ENSG00000268001	ENSG00000121594	0.583926	CARD8-AS1	CD80
ENSG00000268001	ENSG00000066294	0.59636	CARD8-AS1	CD84
ENSG00000268001	ENSG00000134460	0.544295	CARD8-AS1	IL2RA
ENSG00000268001	ENSG00000181847	0.520092	CARD8-AS1	TIGIT
ENSG00000268001	ENSG00000163599	0.574054	CARD8-AS1	CTLA4
ENSG00000268001	ENSG00000049249	0.527395	CARD8-AS1	TNFRSF9
ENSG00000247774	ENSG00000101307	0.580183	PCED1B-AS1	SIRPB1
ENSG00000247774	ENSG00000010671	0.905483	PCED1B-AS1	BTK
ENSG00000247774	ENSG00000101916	0.697243	PCED1B-AS1	TLR8
ENSG00000247774	ENSG00000102245	0.815931	PCED1B-AS1	CD40LG
ENSG00000247774	ENSG00000105851	0.767008	PCED1B-AS1	PIK3CG
ENSG00000247774	ENSG00000135077	0.763853	PCED1B-AS1	HAVCR2
ENSG00000247774	ENSG00000114013	0.747732	PCED1B-AS1	CD86
ENSG00000247774	ENSG00000104972	0.830904	PCED1B-AS1	LILRB1
ENSG00000247774	ENSG00000095970	0.618623	PCED1B-AS1	TREM2
ENSG00000247774	ENSG00000026950	0.694131	PCED1B-AS1	BTN3A1
ENSG00000247774	ENSG00000121594	0.680541	PCED1B-AS1	CD80
ENSG00000247774	ENSG00000004468	0.618348	PCED1B-AS1	CD38
ENSG00000247774	ENSG00000066294	0.767202	PCED1B-AS1	CD84
ENSG00000247774	ENSG00000134460	0.690797	PCED1B-AS1	IL2RA
ENSG00000247774	ENSG00000181847	0.823784	PCED1B-AS1	TIGIT
ENSG00000247774	ENSG00000163599	0.805632	PCED1B-AS1	CTLA4
ENSG00000247774	ENSG00000169245	0.544965	PCED1B-AS1	CXCL10
ENSG00000247774	ENSG00000049249	0.629142	PCED1B-AS1	TNFRSF9
ENSG00000281103	ENSG00000101307	0.563893	TRG-AS1	SIRPB1
ENSG00000281103	ENSG00000010671	0.805979	TRG-AS1	BTK
ENSG00000281103	ENSG00000101916	0.707495	TRG-AS1	TLR8
ENSG00000281103	ENSG00000102245	0.804741	TRG-AS1	CD40LG
ENSG00000281103	ENSG00000105851	0.712999	TRG-AS1	PIK3CG
ENSG00000281103	ENSG00000135077	0.718349	TRG-AS1	HAVCR2
ENSG00000281103	ENSG00000114013	0.684923	TRG-AS1	CD86
ENSG00000281103	ENSG00000104972	0.812866	TRG-AS1	LILRB1
ENSG00000281103	ENSG00000026950	0.695684	TRG-AS1	BTN3A1
ENSG00000281103	ENSG00000121594	0.675303	TRG-AS1	CD80
ENSG00000281103	ENSG00000004468	0.602663	TRG-AS1	CD38
ENSG00000281103	ENSG00000066294	0.752225	TRG-AS1	CD84
ENSG00000281103	ENSG00000134460	0.641377	TRG-AS1	IL2RA
ENSG00000281103	ENSG00000181847	0.878755	TRG-AS1	TIGIT
ENSG00000281103	ENSG00000163599	0.821716	TRG-AS1	CTLA4
ENSG00000281103	ENSG00000169245	0.55895	TRG-AS1	CXCL10
ENSG00000281103	ENSG00000049249	0.661396	TRG-AS1	TNFRSF9
ENSG00000204261	ENSG00000010671	0.680993	PSMB8-AS1	BTK
ENSG00000204261	ENSG00000101916	0.561695	PSMB8-AS1	TLR8
ENSG00000204261	ENSG00000102245	0.644567	PSMB8-AS1	CD40LG
ENSG00000204261	ENSG00000105851	0.559152	PSMB8-AS1	PIK3CG
ENSG00000204261	ENSG00000135077	0.634916	PSMB8-AS1	HAVCR2
ENSG00000204261	ENSG00000114013	0.590017	PSMB8-AS1	CD86
ENSG00000204261	ENSG00000104972	0.646963	PSMB8-AS1	LILRB1
ENSG00000204261	ENSG00000026950	0.801275	PSMB8-AS1	BTN3A1
ENSG00000204261	ENSG00000121594	0.554119	PSMB8-AS1	CD80
ENSG00000204261	ENSG00000066294	0.571144	PSMB8-AS1	CD84
ENSG00000204261	ENSG00000134460	0.530742	PSMB8-AS1	IL2RA
ENSG00000204261	ENSG00000181847	0.702701	PSMB8-AS1	TIGIT
ENSG00000204261	ENSG00000163599	0.708315	PSMB8-AS1	CTLA4
ENSG00000204261	ENSG00000169245	0.612221	PSMB8-AS1	CXCL10
ENSG00000204261	ENSG00000049249	0.511792	PSMB8-AS1	TNFRSF9
ENSG00000237181	ENSG00000010671	0.651203	PRKAR1B-AS1	BTK
ENSG00000237181	ENSG00000101916	0.578837	PRKAR1B-AS1	TLR8
ENSG00000237181	ENSG00000102245	0.554268	PRKAR1B-AS1	CD40LG
ENSG00000237181	ENSG00000135077	0.64775	PRKAR1B-AS1	HAVCR2
ENSG00000237181	ENSG00000114013	0.642276	PRKAR1B-AS1	CD86
ENSG00000237181	ENSG00000104972	0.627134	PRKAR1B-AS1	LILRB1
ENSG00000237181	ENSG00000026950	0.563577	PRKAR1B-AS1	BTN3A1
ENSG00000237181	ENSG00000121594	0.676951	PRKAR1B-AS1	CD80
ENSG00000237181	ENSG00000066294	0.563927	PRKAR1B-AS1	CD84
ENSG00000237181	ENSG00000134460	0.607707	PRKAR1B-AS1	IL2RA
ENSG00000237181	ENSG00000181847	0.587278	PRKAR1B-AS1	TIGIT
ENSG00000237181	ENSG00000163599	0.64781	PRKAR1B-AS1	CTLA4
ENSG00000237181	ENSG00000169245	0.560769	PRKAR1B-AS1	CXCL10
ENSG00000237181	ENSG00000049249	0.627536	PRKAR1B-AS1	TNFRSF9
ENSG00000251442	ENSG00000101307	0.505612	LINC01094	SIRPB1
ENSG00000251442	ENSG00000010671	0.650582	LINC01094	BTK
ENSG00000251442	ENSG00000101916	0.729671	LINC01094	TLR8
ENSG00000251442	ENSG00000105851	0.548964	LINC01094	PIK3CG
ENSG00000251442	ENSG00000135077	0.765981	LINC01094	HAVCR2
ENSG00000251442	ENSG00000114013	0.744632	LINC01094	CD86
ENSG00000251442	ENSG00000104972	0.595239	LINC01094	LILRB1
ENSG00000251442	ENSG00000095970	0.675595	LINC01094	TREM2
ENSG00000251442	ENSG00000121594	0.672055	LINC01094	CD80
ENSG00000251442	ENSG00000066294	0.662844	LINC01094	CD84
ENSG00000251442	ENSG00000134460	0.650251	LINC01094	IL2RA
ENSG00000251442	ENSG00000169245	0.505284	LINC01094	CXCL10
ENSG00000251442	ENSG00000049249	0.525865	LINC01094	TNFRSF9
ENSG00000249096	ENSG00000010671	0.632967	LINC02362	BTK
ENSG00000249096	ENSG00000102245	0.558973	LINC02362	CD40LG
ENSG00000249096	ENSG00000105851	0.61105	LINC02362	PIK3CG
ENSG00000249096	ENSG00000104972	0.574996	LINC02362	LILRB1
ENSG00000249096	ENSG00000026950	0.54928	LINC02362	BTN3A1
ENSG00000249096	ENSG00000004468	0.532931	LINC02362	CD38
ENSG00000249096	ENSG00000066294	0.506036	LINC02362	CD84
ENSG00000249096	ENSG00000181847	0.575272	LINC02362	TIGIT
ENSG00000249096	ENSG00000163599	0.590999	LINC02362	CTLA4
ENSG00000265743	ENSG00000101307	0.561504	LINC02978	SIRPB1
ENSG00000265743	ENSG00000010671	0.731349	LINC02978	BTK
ENSG00000265743	ENSG00000101916	0.665347	LINC02978	TLR8
ENSG00000265743	ENSG00000102245	0.583653	LINC02978	CD40LG
ENSG00000265743	ENSG00000105851	0.553886	LINC02978	PIK3CG
ENSG00000265743	ENSG00000135077	0.729345	LINC02978	HAVCR2
ENSG00000265743	ENSG00000114013	0.65734	LINC02978	CD86
ENSG00000265743	ENSG00000104972	0.723671	LINC02978	LILRB1
ENSG00000265743	ENSG00000095970	0.674017	LINC02978	TREM2
ENSG00000265743	ENSG00000121594	0.569703	LINC02978	CD80
ENSG00000265743	ENSG00000066294	0.739327	LINC02978	CD84
ENSG00000265743	ENSG00000134460	0.5085	LINC02978	IL2RA
ENSG00000265743	ENSG00000181847	0.555625	LINC02978	TIGIT
ENSG00000265743	ENSG00000163599	0.575598	LINC02978	CTLA4
ENSG00000224220	ENSG00000010671	0.667167	DTNB-AS1	BTK
ENSG00000224220	ENSG00000102245	0.567388	DTNB-AS1	CD40LG
ENSG00000224220	ENSG00000105851	0.637852	DTNB-AS1	PIK3CG
ENSG00000224220	ENSG00000104972	0.561361	DTNB-AS1	LILRB1
ENSG00000224220	ENSG00000004468	0.559777	DTNB-AS1	CD38
ENSG00000224220	ENSG00000181847	0.568589	DTNB-AS1	TIGIT
ENSG00000224220	ENSG00000163599	0.554883	DTNB-AS1	CTLA4
ENSG00000235576	ENSG00000010671	0.590118	LINC01871	BTK
ENSG00000235576	ENSG00000101916	0.611658	LINC01871	TLR8
ENSG00000235576	ENSG00000102245	0.556083	LINC01871	CD40LG
ENSG00000235576	ENSG00000135077	0.645871	LINC01871	HAVCR2
ENSG00000235576	ENSG00000114013	0.575553	LINC01871	CD86
ENSG00000235576	ENSG00000104972	0.626197	LINC01871	LILRB1
ENSG00000235576	ENSG00000026950	0.605505	LINC01871	BTN3A1
ENSG00000235576	ENSG00000121594	0.550927	LINC01871	CD80
ENSG00000235576	ENSG00000004468	0.506948	LINC01871	CD38
ENSG00000235576	ENSG00000066294	0.541247	LINC01871	CD84
ENSG00000235576	ENSG00000134460	0.533697	LINC01871	IL2RA
ENSG00000235576	ENSG00000181847	0.760472	LINC01871	TIGIT
ENSG00000235576	ENSG00000163599	0.713384	LINC01871	CTLA4
ENSG00000235576	ENSG00000169245	0.632634	LINC01871	CXCL10
ENSG00000235576	ENSG00000049249	0.560735	LINC01871	TNFRSF9
ENSG00000236481	ENSG00000101916	0.530745	LINC02195	TLR8
ENSG00000236481	ENSG00000135077	0.58389	LINC02195	HAVCR2
ENSG00000236481	ENSG00000114013	0.517701	LINC02195	CD86
ENSG00000236481	ENSG00000026950	0.534272	LINC02195	BTN3A1
ENSG00000236481	ENSG00000121594	0.520219	LINC02195	CD80
ENSG00000236481	ENSG00000134460	0.501305	LINC02195	IL2RA
ENSG00000236481	ENSG00000181847	0.65501	LINC02195	TIGIT
ENSG00000236481	ENSG00000163599	0.636716	LINC02195	CTLA4
ENSG00000236481	ENSG00000169245	0.606748	LINC02195	CXCL10
ENSG00000236481	ENSG00000049249	0.523721	LINC02195	TNFRSF9
ENSG00000235304	ENSG00000010671	0.697826	LINC01281	BTK
ENSG00000235304	ENSG00000101916	0.529075	LINC01281	TLR8
ENSG00000235304	ENSG00000102245	0.77692	LINC01281	CD40LG
ENSG00000235304	ENSG00000105851	0.581557	LINC01281	PIK3CG
ENSG00000235304	ENSG00000135077	0.548947	LINC01281	HAVCR2
ENSG00000235304	ENSG00000114013	0.551103	LINC01281	CD86
ENSG00000235304	ENSG00000104972	0.638072	LINC01281	LILRB1
ENSG00000235304	ENSG00000026950	0.518736	LINC01281	BTN3A1
ENSG00000235304	ENSG00000121594	0.561756	LINC01281	CD80
ENSG00000235304	ENSG00000066294	0.59026	LINC01281	CD84
ENSG00000235304	ENSG00000134460	0.536219	LINC01281	IL2RA
ENSG00000235304	ENSG00000181847	0.785553	LINC01281	TIGIT
ENSG00000235304	ENSG00000163599	0.761724	LINC01281	CTLA4
ENSG00000235304	ENSG00000049249	0.560705	LINC01281	TNFRSF9
ENSG00000237484	ENSG00000010671	0.515207	LINC01684	BTK
ENSG00000237484	ENSG00000114013	0.515206	LINC01684	CD86
ENSG00000237484	ENSG00000121594	0.527174	LINC01684	CD80
ENSG00000280721	ENSG00000010671	0.650132	LINC01943	BTK
ENSG00000280721	ENSG00000101916	0.634401	LINC01943	TLR8
ENSG00000280721	ENSG00000102245	0.563055	LINC01943	CD40LG
ENSG00000280721	ENSG00000105851	0.5368	LINC01943	PIK3CG
ENSG00000280721	ENSG00000135077	0.688352	LINC01943	HAVCR2
ENSG00000280721	ENSG00000114013	0.667128	LINC01943	CD86
ENSG00000280721	ENSG00000104972	0.614259	LINC01943	LILRB1
ENSG00000280721	ENSG00000095970	0.52679	LINC01943	TREM2
ENSG00000280721	ENSG00000026950	0.565201	LINC01943	BTN3A1
ENSG00000280721	ENSG00000121594	0.622731	LINC01943	CD80
ENSG00000280721	ENSG00000066294	0.570508	LINC01943	CD84
ENSG00000280721	ENSG00000134460	0.613094	LINC01943	IL2RA
ENSG00000280721	ENSG00000181847	0.658849	LINC01943	TIGIT
ENSG00000280721	ENSG00000163599	0.693417	LINC01943	CTLA4
ENSG00000280721	ENSG00000169245	0.595721	LINC01943	CXCL10
ENSG00000280721	ENSG00000049249	0.652165	LINC01943	TNFRSF9

## Sheet: Fig 3c
	ID	lnc	icp	COO	LGI	INDEP	type	x	y	re
52	ENSG00000281103-ENSG00000004468	TRG-AS1	CD38	11	5	0	COAD	1	1	1
16	ENSG00000242258-ENSG00000010671	LINC00996	BTK	0	4	11	COAD	1	2	2
40	ENSG00000259004-ENSG00000010671	LINC02285	BTK	0	4	12	COAD	1	3	3
24	ENSG00000247774-ENSG00000026751	PCED1B-AS1	SLAMF7	10	5	0	COAD	1	4	4
48	ENSG00000280721-ENSG00000049249	LINC01943	4-1BB	9	5	5	COAD	1	5	5
17	ENSG00000242258-ENSG00000102245	LINC00996	CD40LG	10	0	0	COAD	1	6	6
28	ENSG00000247774-ENSG00000102245	PCED1B-AS1	CD40LG	15	0	0	COAD	1	7	7
20	ENSG00000242258-ENSG00000104972	LINC00996	LILRB1	2	2	10	COAD	1	8	8
50	ENSG00000281103-ENSG00000004468	TRG-AS1	CD38	21	8	0	KIRC	2	1	9
32	ENSG00000248996-ENSG00000010671	PDLIM7-AS1	BTK	2	5	16	KIRC	2	2	10
41	ENSG00000259004-ENSG00000010671	LINC02285	BTK	2	10	4	KIRC	2	3	11
25	ENSG00000247774-ENSG00000026751	PCED1B-AS1	SLAMF7	21	6	0	KIRC	2	4	12
8	ENSG00000235304-ENSG00000049249	LINC01281	4-1BB	6	8	11	KIRC	2	5	13
37	ENSG00000256262-ENSG00000089692	USP30-AS1	LAG-3	14	11	0	KIRC	2	6	14
1	ENSG00000204261-ENSG00000100385	PSMB8-AS1	IL2RB	5	0	22	KIRC	2	7	15
46	ENSG00000261644-ENSG00000100385	CYLD-AS1	IL2RB	18	4	6	KIRC	2	8	16
4	ENSG00000233093-ENSG00000102245	LINC00892	CD40LG	1	23	0	KIRC	2	9	17
30	ENSG00000247774-ENSG00000102245	PCED1B-AS1	CD40LG	25	1	0	KIRC	2	10	18
11	ENSG00000239636-ENSG00000104972	TFAP2E-AS1	LILRB1	18	1	8	KIRC	2	11	19
38	ENSG00000256262-ENSG00000111537	USP30-AS1	IFNG	18	7	0	KIRC	2	12	20
14	ENSG00000242258-ENSG00000010671	LINC00996	BTK	17	6	17	LUAD	3	1	21
33	ENSG00000248996-ENSG00000010671	PDLIM7-AS1	BTK	10	9	16	LUAD	3	2	22
44	ENSG00000259004-ENSG00000010671	LINC02285	BTK	4	15	21	LUAD	3	3	23
26	ENSG00000247774-ENSG00000026751	PCED1B-AS1	SLAMF7	25	15	0	LUAD	3	4	24
9	ENSG00000235304-ENSG00000049249	LINC01281	4-1BB	20	8	1	LUAD	3	5	25
49	ENSG00000280721-ENSG00000049249	LINC01943	4-1BB	18	8	1	LUAD	3	6	26
36	ENSG00000256262-ENSG00000089692	USP30-AS1	LAG-3	25	11	0	LUAD	3	7	27
7	ENSG00000233093-ENSG00000102245	LINC00892	CD40LG	0	30	0	LUAD	3	8	28
18	ENSG00000242258-ENSG00000102245	LINC00996	CD40LG	28	8	0	LUAD	3	9	29
29	ENSG00000247774-ENSG00000102245	PCED1B-AS1	CD40LG	36	5	0	LUAD	3	10	30
12	ENSG00000239636-ENSG00000104972	TFAP2E-AS1	LILRB1	11	1	26	LUAD	3	11	31
22	ENSG00000242258-ENSG00000104972	LINC00996	LILRB1	21	3	15	LUAD	3	12	32
39	ENSG00000256262-ENSG00000111537	USP30-AS1	IFNG	23	15	0	LUAD	3	13	33
51	ENSG00000281103-ENSG00000004468	TRG-AS1	CD38	35	1	0	LUSC	4	1	34
15	ENSG00000242258-ENSG00000010671	LINC00996	BTK	13	1	18	LUSC	4	2	35
34	ENSG00000248996-ENSG00000010671	PDLIM7-AS1	BTK	12	3	18	LUSC	4	3	36
42	ENSG00000259004-ENSG00000010671	LINC02285	BTK	1	1	33	LUSC	4	4	37
10	ENSG00000235304-ENSG00000049249	LINC01281	4-1BB	32	0	3	LUSC	4	5	38
47	ENSG00000280721-ENSG00000049249	LINC01943	4-1BB	32	1	2	LUSC	4	6	39
35	ENSG00000256262-ENSG00000089692	USP30-AS1	LAG-3	31	5	0	LUSC	4	7	40
2	ENSG00000204261-ENSG00000100385	PSMB8-AS1	IL2RB	21	0	14	LUSC	4	8	41
45	ENSG00000261644-ENSG00000100385	CYLD-AS1	IL2RB	22	0	13	LUSC	4	9	42
5	ENSG00000233093-ENSG00000102245	LINC00892	CD40LG	6	25	0	LUSC	4	10	43
19	ENSG00000242258-ENSG00000102245	LINC00996	CD40LG	27	5	0	LUSC	4	11	44
27	ENSG00000247774-ENSG00000102245	PCED1B-AS1	CD40LG	34	1	0	LUSC	4	12	45
13	ENSG00000239636-ENSG00000104972	TFAP2E-AS1	LILRB1	2	1	32	LUSC	4	13	46
21	ENSG00000242258-ENSG00000104972	LINC00996	LILRB1	15	1	15	LUSC	4	14	47
43	ENSG00000259004-ENSG00000010671	LINC02285	BTK	0	6	24	READ	5	1	48
23	ENSG00000247774-ENSG00000026751	PCED1B-AS1	SLAMF7	17	7	0	READ	5	2	49
6	ENSG00000233093-ENSG00000102245	LINC00892	CD40LG	0	12	0	READ	5	3	50
31	ENSG00000247774-ENSG00000102245	PCED1B-AS1	CD40LG	26	0	0	READ	5	4	51
53	ENSG00000281103-ENSG00000004468	TRG-AS1	CD38	6	2	0	THCA	6	1	52
3	ENSG00000233093-ENSG00000102245	LINC00892	CD40LG	5	2	0	THCA	6	2	53

## Sheet: Fig 3e
type	value	group
BLCA	19	Specific lnc
BLCA	4	Common lnc
BRCA	1	Specific lnc
BRCA	9	Common lnc
CHOL	30	Specific lnc
CHOL	5	Common lnc
COAD	51	Specific lnc
COAD	18	Common lnc
ESCA	10	Specific lnc
ESCA	8	Common lnc
GBM	12	Specific lnc
GBM	12	Common lnc
HNSC	1	Specific lnc
HNSC	5	Common lnc
KIRC	13	Specific lnc
KIRC	20	Common lnc
LIHC	35	Specific lnc
LIHC	11	Common lnc
LUAD	10	Specific lnc
LUAD	22	Common lnc
LUSC	9	Specific lnc
LUSC	23	Common lnc
OV	0	Specific lnc
OV	2	Common lnc
PRAD	58	Specific lnc
PRAD	9	Common lnc
READ	16	Specific lnc
READ	15	Common lnc
SKCM	34	Specific lnc
SKCM	16	Common lnc
STAD	37	Specific lnc
STAD	17	Common lnc
THCA	55	Specific lnc
THCA	14	Common lnc
UCEC	3	Specific lnc
UCEC	12	Common lnc

## Sheet: Fig 4c
CYT							MHC							TIMER
hub			other				hub			other				hub			other
gene	expression		gene	expression			gene	expression		gene	expression			gene	expression		gene	expression
ENSG00000197536	0.493408		ENSG00000259384	0.123914			ENSG00000197536	0.527471		ENSG00000259384	0.123914			ENSG00000197536	0.26204		ENSG00000211804	0.341044
ENSG00000204261	0.612376		ENSG00000196171	0.0107804			ENSG00000204261	0.827172		ENSG00000196171	0.0107804			ENSG00000204261	0.298459		ENSG00000261570	0.0171746
ENSG00000223552	0.445255		ENSG00000135953	0.143386			ENSG00000223552	0.418886		ENSG00000135953	0.143386			ENSG00000223552	0.299261		ENSG00000255532	0.0323073
ENSG00000224137	0.546274		ENSG00000223086	0.0263482			ENSG00000224137	0.358957		ENSG00000223086	0.0263482			ENSG00000224137	0.381868		ENSG00000168772	0.0165272
ENSG00000224220	0.390688		ENSG00000180376	0.0642624			ENSG00000224220	0.266729		ENSG00000180376	0.0642624			ENSG00000224220	0.263897		ENSG00000124194	0.0163304
ENSG00000224397	0.363923		ENSG00000273987	0.0188048			ENSG00000224397	0.318378		ENSG00000273987	0.0188048			ENSG00000224397	0.276973		ENSG00000254931	0.0317187
ENSG00000225733	0.0187082		ENSG00000206658	0.0147349			ENSG00000225733	0.0899206		ENSG00000206658	0.0147349			ENSG00000225733	0.193837		ENSG00000206836	0.00866839
ENSG00000226777	0.508188		ENSG00000157870	0.0404061			ENSG00000226777	0.327753		ENSG00000157870	0.0404061			ENSG00000226777	0.34455		ENSG00000255381	0.0279693
ENSG00000229228	0.39296		ENSG00000100347	0.0478898			ENSG00000229228	0.268551		ENSG00000100347	0.0478898			ENSG00000229228	0.286519		ENSG00000186977	0.0183784
ENSG00000229671	0.398106		ENSG00000238279	0.0823031			ENSG00000229671	0.28662		ENSG00000238279	0.0823031			ENSG00000229671	0.342589		ENSG00000129315	0.156814
ENSG00000232160	0.0308071		ENSG00000242687	0.063711			ENSG00000232160	0.068798		ENSG00000242687	0.063711			ENSG00000232160	0.227851		ENSG00000266922	0.000690285
ENSG00000233038	0.517263		ENSG00000249645	0.0374866			ENSG00000233038	0.395269		ENSG00000249645	0.0374866			ENSG00000233038	0.419825		ENSG00000249383	0.00295915
ENSG00000233093	0.626682		ENSG00000238509	0.0276551			ENSG00000233093	0.45239		ENSG00000238509	0.0276551			ENSG00000233093	0.339591		ENSG00000275340	0.152616
ENSG00000234456	0.170671		ENSG00000235412	0.0102341			ENSG00000234456	0.043811		ENSG00000235412	0.0102341			ENSG00000234456	0.317103		ENSG00000264083	0.0570833
ENSG00000234883	0.60609		ENSG00000236813	0.00910208			ENSG00000234883	0.499217		ENSG00000236813	0.00910208			ENSG00000234883	0.328441		ENSG00000215835	0.0615008
ENSG00000235304	0.57038		ENSG00000231612	0.0349849			ENSG00000235304	0.440354		ENSG00000231612	0.0349849			ENSG00000235304	0.348854		ENSG00000202242	0.0192624
ENSG00000235576	0.781719		ENSG00000279193	0.0690628			ENSG00000235576	0.582531		ENSG00000279193	0.0690628			ENSG00000235576	0.299169		ENSG00000258448	0.00330667
ENSG00000236481	0.589131		ENSG00000200963	0.00949177			ENSG00000236481	0.465729		ENSG00000200963	0.00949177			ENSG00000236481	0.261752		ENSG00000211689	0.314545
ENSG00000237181	0.513583		ENSG00000163950	0.0791823			ENSG00000237181	0.412256		ENSG00000163950	0.0791823			ENSG00000237181	0.28905		ENSG00000264952	0.0117453
ENSG00000237484	0.529634		ENSG00000136942	0.0796586			ENSG00000237484	0.39401		ENSG00000136942	0.0796586			ENSG00000237484	0.416196		ENSG00000095587	0.099437
ENSG00000241684	0.106415		ENSG00000175224	0.0674396			ENSG00000241684	0.0205473		ENSG00000175224	0.0674396			ENSG00000241684	0.250306		ENSG00000234993	0.0699668
ENSG00000242258	0.605932		ENSG00000123892	0.0602019			ENSG00000242258	0.449287		ENSG00000123892	0.0602019			ENSG00000242258	0.412144		ENSG00000101844	0.133714
ENSG00000247774	0.747932		ENSG00000252376	0.044122			ENSG00000247774	0.544187		ENSG00000252376	0.044122			ENSG00000247774	0.438443		ENSG00000114115	0.0371727
ENSG00000248309	0.257893		ENSG00000206878	0.00195724			ENSG00000248309	0.112015		ENSG00000206878	0.00195724			ENSG00000248309	0.282731		ENSG00000201875	0.000789493
ENSG00000248996	0.387726		ENSG00000276713	0.00628826			ENSG00000248996	0.300839		ENSG00000276713	0.00628826			ENSG00000248996	0.368107		ENSG00000257219	0.142294
ENSG00000249096	0.425457		ENSG00000182054	0.0592906			ENSG00000249096	0.295626		ENSG00000182054	0.0592906			ENSG00000249096	0.26164		ENSG00000265320	0.0124583
ENSG00000251442	0.406763		ENSG00000116459	0.0492794			ENSG00000251442	0.321317		ENSG00000116459	0.0492794			ENSG00000251442	0.369033		ENSG00000211580	0.00660337
ENSG00000255248	0.15311		ENSG00000267517	0.00394558			ENSG00000255248	0.0322261		ENSG00000267517	0.00394558			ENSG00000255248	0.223487		ENSG00000177042	0.0510721
ENSG00000256262	0.677316		ENSG00000275764	0.0315604			ENSG00000256262	0.73582		ENSG00000275764	0.0315604			ENSG00000256262	0.304036		ENSG00000085788	0.146236
ENSG00000259004	0.531259		ENSG00000183684	0.101787			ENSG00000259004	0.392349		ENSG00000183684	0.101787			ENSG00000259004	0.368606		ENSG00000277521	0.024717
ENSG00000261416	0.458554		ENSG00000263846	0.00339849			ENSG00000261416	0.356522		ENSG00000263846	0.00339849			ENSG00000261416	0.315282		ENSG00000278950	0.0124804
ENSG00000265743	0.450859		ENSG00000229093	0.00366739			ENSG00000265743	0.323666		ENSG00000229093	0.00366739			ENSG00000265743	0.32167		ENSG00000082996	0.171218
ENSG00000268001	0.430293		ENSG00000264386	0.019265			ENSG00000268001	0.321767		ENSG00000264386	0.019265			ENSG00000268001	0.357202		ENSG00000113732	0.00354202
ENSG00000272666	0.441034		ENSG00000213888	0.137351			ENSG00000272666	0.486652		ENSG00000213888	0.137351			ENSG00000272666	0.190477		ENSG00000228331	0.0673457
ENSG00000280721	0.585257		ENSG00000267882	0.0291351			ENSG00000280721	0.446027		ENSG00000267882	0.0291351			ENSG00000280721	0.308463		ENSG00000087128	0.0270534
ENSG00000281103	0.747379		ENSG00000256274	0.0553023			ENSG00000281103	0.522731		ENSG00000256274	0.0553023			ENSG00000281103	0.440807		ENSG00000198382	0.277675
			ENSG00000275234	0.101971						ENSG00000275234	0.101971						ENSG00000070047	0.0622297
			ENSG00000172869	0.079381						ENSG00000172869	0.079381						ENSG00000083844	0.17766
			ENSG00000258555	0.0508218						ENSG00000258555	0.0508218						ENSG00000272542	0.0262218
			ENSG00000136999	0.00447488						ENSG00000136999	0.00447488						ENSG00000265856	0.0339631
			ENSG00000273069	0.00378585						ENSG00000273069	0.00378585						ENSG00000261105	0.0589271
			ENSG00000224261	0.00684762						ENSG00000224261	0.00684762						ENSG00000223869	0.00910548
			ENSG00000225411	0.0236088						ENSG00000225411	0.0236088						ENSG00000119535	0.356461
			ENSG00000233198	0.0802237						ENSG00000233198	0.0802237						ENSG00000272769	0.00230811
			ENSG00000258690	0.0327006						ENSG00000258690	0.0327006						ENSG00000224437	0.0294669
			ENSG00000157625	0.117471						ENSG00000157625	0.117471						ENSG00000259321	0.032458
			ENSG00000226087	0.0131095						ENSG00000226087	0.0131095						ENSG00000227045	0.0298012
			ENSG00000178462	0.0282438						ENSG00000178462	0.0282438						ENSG00000149091	0.0820974
			ENSG00000163975	0.0952677						ENSG00000163975	0.0952677						ENSG00000138101	0.035555
			ENSG00000241657	0.446596						ENSG00000241657	0.446596						ENSG00000232688	0.00454513
			ENSG00000227427	0.0128967						ENSG00000227427	0.0128967						ENSG00000249884	0.0124457
			ENSG00000105355	0.212921						ENSG00000105355	0.212921						ENSG00000227175	0.0114583
			ENSG00000204456	0.00829676						ENSG00000204456	0.00829676						ENSG00000278983	0.0271244
			ENSG00000265606	0.019664						ENSG00000265606	0.019664						ENSG00000077232	0.174681
			ENSG00000201260	0.0146826						ENSG00000201260	0.0146826						ENSG00000133138	0.172039
			ENSG00000251844	0.0439869						ENSG00000251844	0.0439869						ENSG00000250688	0.0749391
			ENSG00000263001	0.162098						ENSG00000263001	0.162098						ENSG00000264614	0.0034872
			ENSG00000233360	0.0236816						ENSG00000233360	0.0236816						ENSG00000239961	0.360223
			ENSG00000271027	8.18122e-06						ENSG00000271027	8.18122e-06						ENSG00000257907	0.022173
			ENSG00000163659	0.0693015						ENSG00000163659	0.0693015						ENSG00000239395	0.000888729
			ENSG00000126070	0.091324						ENSG00000126070	0.091324						ENSG00000250240	0.151134
			ENSG00000265727	0.0191344						ENSG00000265727	0.0191344						ENSG00000275309	0.00307802
			ENSG00000263050	0.0260965						ENSG00000263050	0.0260965						ENSG00000172209	0.0418469
			ENSG00000223029	0.00182168						ENSG00000223029	0.00182168						ENSG00000143954	0.0345863
			ENSG00000254246	0.0972703						ENSG00000254246	0.0972703						ENSG00000221310	0.0101288
			ENSG00000263396	0.0712032						ENSG00000263396	0.0712032						ENSG00000224316	0.058706
			ENSG00000172320	0.0403436						ENSG00000172320	0.0403436						ENSG00000274331	0.0104892
			ENSG00000240975	0.00731505						ENSG00000240975	0.00731505						ENSG00000233163	0.00997306
			ENSG00000230450	0.00581972						ENSG00000230450	0.00581972						ENSG00000137726	0.187063
			ENSG00000070444	0.114647						ENSG00000070444	0.114647						ENSG00000197172	0.0212129
			ENSG00000117411	0.0124703						ENSG00000117411	0.0124703						ENSG00000169676	0.0914283
			ENSG00000181036	0.457326						ENSG00000181036	0.457326						ENSG00000137806	0.0478032
			ENSG00000186714	0.0415239						ENSG00000186714	0.0415239						ENSG00000121570	0.157851
			ENSG00000271440	0.0476509						ENSG00000271440	0.0476509						ENSG00000243531	0.0175007
			ENSG00000257743	0.048257						ENSG00000257743	0.048257						ENSG00000228437	0.0445809
			ENSG00000211905	0.24753						ENSG00000211905	0.24753						ENSG00000253586	0.0465098
			ENSG00000257141	0.00278938						ENSG00000257141	0.00278938						ENSG00000253410	0.00168479
			ENSG00000233480	0.0261839						ENSG00000233480	0.0261839						ENSG00000226917	0.0379152
			ENSG00000180767	0.139767						ENSG00000180767	0.139767						ENSG00000254326	0.268223
			ENSG00000164403	0.0260875						ENSG00000164403	0.0260875						ENSG00000257453	0.0261489
			ENSG00000224829	0.00803902						ENSG00000224829	0.00803902						ENSG00000157110	0.0946656
			ENSG00000201618	0.0062227						ENSG00000201618	0.0062227						ENSG00000228086	0.0794125
			ENSG00000244278	0.0546257						ENSG00000244278	0.0546257						ENSG00000137574	0.121405
			ENSG00000170004	0.155336						ENSG00000170004	0.155336						ENSG00000201643	0.00483722
			ENSG00000181585	0.00431016						ENSG00000181585	0.00431016						ENSG00000235601	0.00708581
			ENSG00000280752	0.0148817						ENSG00000280752	0.0148817						ENSG00000206637	0.0221384
			ENSG00000234695	0.0515842						ENSG00000234695	0.0515842						ENSG00000271270	0.00332985
			ENSG00000237014	0.0176798						ENSG00000237014	0.0176798						ENSG00000231192	0.0064989
			ENSG00000163960	0.153413						ENSG00000163960	0.153413						ENSG00000178257	0.0161559
			ENSG00000270964	0.0896365						ENSG00000270964	0.0896365						ENSG00000278332	0.00900453
			ENSG00000125817	0.0637655						ENSG00000125817	0.0637655						ENSG00000199179	0.0459243
			ENSG00000229434	0.02571						ENSG00000229434	0.02571						ENSG00000145040	0.0229945
			ENSG00000275642	0.00574349						ENSG00000275642	0.00574349						ENSG00000264713	0.0121056
			ENSG00000275494	0.0104492						ENSG00000275494	0.0104492						ENSG00000199571	0.0272625
			ENSG00000173627	0.0101552						ENSG00000173627	0.0101552						ENSG00000244329	0.0105128
			ENSG00000281538	0.0969949						ENSG00000281538	0.0969949						ENSG00000252128	0.00199578
																	ENSG00000232337	0.0513267
																	ENSG00000272921	0.00821909

## Sheet: Fig 4d
	PSMB8-AS1	LINC01857	FGD5-AS1	FAM30A	MAGI2-AS3	MIR155HG	LINC01871	ADAMTS9-AS2	LINC00996	PCED1B-AS1	LINC01094	MIR100HG	USP30-AS1	TRG-AS1	ZNF337-AS1	UVRAG-DT	LINC00348	LINC02512
CD28	0.506626	0.656473	0.236311	0.542304	0.501279	0.693141	0.418491	0.364741	0.657811	0.742479	0.531573	0.32981	0.48434	0.700008	0.0296087	-0.069879	-0.0525705	0.0130847
CTLA4	0.639924	0.550802	0.0457548	0.555091	0.258459	0.756713	0.646124	0.157535	0.667446	0.728546	0.367982	0.194001	0.635071	0.743801	0.00498429	-0.0262295	-0.0611999	0.0173182
STAT1	0.52137	0.347764	0.161104	0.280659	0.0670236	0.474368	0.606778	0.0234844	0.401428	0.405303	0.39293	0.137233	0.61516	0.534401	0.00388572	0.0484543	0.0115262	-0.159617
BLK	0.479491	0.665284	0.0288537	0.69214	0.221554	0.502909	0.335989	0.119583	0.558654	0.607941	0.0350311	0.0781638	0.393287	0.559749	0.0219796	-0.0275646	-0.0662346	0.121585
CD19	0.55874	0.702474	0.0173369	0.796564	0.127931	0.534092	0.453006	-0.0206482	0.549757	0.705646	0.103179	0.034971	0.496173	0.604684	-0.025793	0.0316614	-0.0534334	0.0565389
TCL1A	0.42765	0.58829	0.00814798	0.409023	0.127447	0.439929	0.36194	-0.0243325	0.517369	0.514239	0.224702	0.1197	0.432058	0.444721	-0.138273	-0.078432	-0.037712	0.0457946
CD3D	0.705617	0.681392	0.0169029	0.481647	0.111464	0.65131	0.764172	-0.042105	0.566693	0.767758	0.399974	0.100711	0.746139	0.722071	-0.171221	-0.0440959	-0.0679059	0.0132556
CD4	0.508545	0.637403	0.115169	0.289003	0.363936	0.442941	0.37591	0.0281989	0.58491	0.685438	0.651926	0.201177	0.582869	0.547158	-0.249984	-0.126523	-0.0650906	0.0518587
CCL5	0.671876	0.593654	0.0189051	0.408295	0.00958624	0.541137	0.832854	-0.120589	0.500254	0.647211	0.351223	0.0635595	0.781945	0.70515	-0.168032	0.0231792	-0.0641821	-0.0475285
CD3E	0.704617	0.727448	0.0325988	0.53195	0.177015	0.631144	0.746607	-0.00569983	0.631481	0.777533	0.339438	0.119995	0.759781	0.780527	-0.1585	-0.0430843	-0.0854943	0.0199318

[truncated: 7 more sheets: Fig 4e, Fig 5a, Fig 5b, Fig 5c, Fig 5d, Fig 5e, Fig 5f]
