# Supplementary material for: The landscape of immune checkpoint-related long non-coding RNAs core regulatory circuitry reveals implications for immunoregulation and immunotherapy responses
Source: Commun Biol. 2024 Mar 14;7:327. doi: 10.1038/s42003-024-06004-z (PMC10940638; doi:10.1038/s42003-024-06004-z)
Supplement: Supplementary file 4 — Supplementary Data 2 [file 42003_2024_6004_MOESM4_ESM.xlsx]

## Sheet: Fig 6a-e(1)
icp	lnc	imm	result	cancer	id								node
ENSG00000089685	ENSG00000265415	ENSG00000143321	0.0232788	BLCA	ENSG00000265415+ENSG00000089685+ENSG00000143321								Gene	type
ENSG00000091972	ENSG00000225938	ENSG00000120156	0.0451455	BLCA	ENSG00000225938+ENSG00000091972+ENSG00000120156								ENSG00000206344	BLCA
ENSG00000091972	ENSG00000225938	ENSG00000134853	0.0430096	BLCA	ENSG00000225938+ENSG00000091972+ENSG00000134853								ENSG00000246526	BLCA
ENSG00000091972	ENSG00000225938	ENSG00000140285	0.0266657	BLCA	ENSG00000225938+ENSG00000091972+ENSG00000140285								ENSG00000172965	BLCA
ENSG00000091972	ENSG00000225938	ENSG00000170989	0.00300952	BLCA	ENSG00000225938+ENSG00000091972+ENSG00000170989								ENSG00000228203	BLCA
ENSG00000091972	ENSG00000225938	ENSG00000007312	0.0180091	BLCA	ENSG00000225938+ENSG00000091972+ENSG00000007312								ENSG00000251022	BLCA
ENSG00000091972	ENSG00000225938	ENSG00000118257	0.000461175	BLCA	ENSG00000225938+ENSG00000091972+ENSG00000118257								ENSG00000235531	BLCA
ENSG00000091972	ENSG00000225938	ENSG00000145147	0.00518663	BLCA	ENSG00000225938+ENSG00000091972+ENSG00000145147								ENSG00000259456	BLCA
ENSG00000091972	ENSG00000225938	ENSG00000122025	0.00603398	BLCA	ENSG00000225938+ENSG00000091972+ENSG00000122025								ENSG00000257671	BLCA
ENSG00000091972	ENSG00000234456	ENSG00000145147	0.014187	BLCA	ENSG00000234456+ENSG00000091972+ENSG00000145147								ENSG00000257621	BLCA
ENSG00000091972	ENSG00000234456	ENSG00000118257	0.000136437	BLCA	ENSG00000234456+ENSG00000091972+ENSG00000118257								ENSG00000260778	BLCA
ENSG00000091972	ENSG00000234456	ENSG00000197043	0.00324516	BLCA	ENSG00000234456+ENSG00000091972+ENSG00000197043								ENSG00000197536	BLCA
ENSG00000091972	ENSG00000234456	ENSG00000116194	0.00480651	BLCA	ENSG00000234456+ENSG00000091972+ENSG00000116194								ENSG00000266402	BLCA
ENSG00000091972	ENSG00000234456	ENSG00000122420	0.0222661	BLCA	ENSG00000234456+ENSG00000091972+ENSG00000122420								ENSG00000251136	BLCA
ENSG00000091972	ENSG00000234456	ENSG00000198467	0.0191706	BLCA	ENSG00000234456+ENSG00000091972+ENSG00000198467								ENSG00000230565	BLCA
ENSG00000091972	ENSG00000234456	ENSG00000107317	0.00612076	BLCA	ENSG00000234456+ENSG00000091972+ENSG00000107317								ENSG00000257084	BLCA
ENSG00000091972	ENSG00000234456	ENSG00000170989	0.00280907	BLCA	ENSG00000234456+ENSG00000091972+ENSG00000170989								ENSG00000231177	BLCA
ENSG00000091972	ENSG00000235997	ENSG00000170989	0.00108378	BLCA	ENSG00000235997+ENSG00000091972+ENSG00000170989								ENSG00000227543	BLCA
ENSG00000091972	ENSG00000235997	ENSG00000162692	0.0107089	BLCA	ENSG00000235997+ENSG00000091972+ENSG00000162692								ENSG00000249096	BLCA
ENSG00000091972	ENSG00000235997	ENSG00000122420	0.00185579	BLCA	ENSG00000235997+ENSG00000091972+ENSG00000122420								ENSG00000196295	BLCA
ENSG00000091972	ENSG00000235997	ENSG00000198467	0.000625917	BLCA	ENSG00000235997+ENSG00000091972+ENSG00000198467								ENSG00000267414	BLCA
ENSG00000091972	ENSG00000235997	ENSG00000197043	0.000451914	BLCA	ENSG00000235997+ENSG00000091972+ENSG00000197043								ENSG00000261326	BLCA
ENSG00000091972	ENSG00000235997	ENSG00000092009	0.0164039	BLCA	ENSG00000235997+ENSG00000091972+ENSG00000092009								ENSG00000235904	BLCA
ENSG00000091972	ENSG00000235997	ENSG00000107317	0.0109873	BLCA	ENSG00000235997+ENSG00000091972+ENSG00000107317								ENSG00000225756	BLCA
ENSG00000091972	ENSG00000235997	ENSG00000120156	0.00133597	BLCA	ENSG00000235997+ENSG00000091972+ENSG00000120156								ENSG00000237476	BLCA
ENSG00000091972	ENSG00000235997	ENSG00000106809	0.00067847	BLCA	ENSG00000235997+ENSG00000091972+ENSG00000106809								ENSG00000277496	BLCA
ENSG00000091972	ENSG00000235997	ENSG00000139567	0.00683937	BLCA	ENSG00000235997+ENSG00000091972+ENSG00000139567								ENSG00000250786	BLCA
ENSG00000091972	ENSG00000235997	ENSG00000107562	0.00414336	BLCA	ENSG00000235997+ENSG00000091972+ENSG00000107562								ENSG00000226696	BLCA
ENSG00000091972	ENSG00000235997	ENSG00000145147	0.00200884	BLCA	ENSG00000235997+ENSG00000091972+ENSG00000145147								ENSG00000256262	BLCA
ENSG00000091972	ENSG00000235997	ENSG00000026025	0.000158862	BLCA	ENSG00000235997+ENSG00000091972+ENSG00000026025								ENSG00000235997	BLCA
ENSG00000091972	ENSG00000235997	ENSG00000116194	0.00370279	BLCA	ENSG00000235997+ENSG00000091972+ENSG00000116194								ENSG00000260101	BLCA
ENSG00000091972	ENSG00000235997	ENSG00000140285	0.00270824	BLCA	ENSG00000235997+ENSG00000091972+ENSG00000140285								ENSG00000267278	BLCA
ENSG00000091972	ENSG00000235997	ENSG00000134853	0.00728959	BLCA	ENSG00000235997+ENSG00000091972+ENSG00000134853								ENSG00000237187	BLCA
ENSG00000091972	ENSG00000235997	ENSG00000100448	0.00277638	BLCA	ENSG00000235997+ENSG00000091972+ENSG00000100448								ENSG00000234705	BLCA
ENSG00000091972	ENSG00000235997	ENSG00000118257	3.61019e-06	BLCA	ENSG00000235997+ENSG00000091972+ENSG00000118257								ENSG00000213904	BLCA
ENSG00000091972	ENSG00000245812	ENSG00000162692	0.0451427	BLCA	ENSG00000245812+ENSG00000091972+ENSG00000162692								ENSG00000215386	BLCA
ENSG00000091972	ENSG00000245812	ENSG00000107562	0.0483153	BLCA	ENSG00000245812+ENSG00000091972+ENSG00000107562								ENSG00000272695	BLCA
ENSG00000091972	ENSG00000245812	ENSG00000122420	0.00674716	BLCA	ENSG00000245812+ENSG00000091972+ENSG00000122420								ENSG00000245571	BLCA
ENSG00000091972	ENSG00000245812	ENSG00000170989	0.0104663	BLCA	ENSG00000245812+ENSG00000091972+ENSG00000170989								ENSG00000224429	BLCA
ENSG00000091972	ENSG00000245812	ENSG00000092009	0.0418635	BLCA	ENSG00000245812+ENSG00000091972+ENSG00000092009								ENSG00000214106	BLCA
ENSG00000091972	ENSG00000245812	ENSG00000120156	0.0379665	BLCA	ENSG00000245812+ENSG00000091972+ENSG00000120156								ENSG00000227495	BLCA
ENSG00000091972	ENSG00000245812	ENSG00000118257	0.000521677	BLCA	ENSG00000245812+ENSG00000091972+ENSG00000118257								ENSG00000229124	BLCA
ENSG00000091972	ENSG00000245812	ENSG00000197043	0.00482001	BLCA	ENSG00000245812+ENSG00000091972+ENSG00000197043								ENSG00000230537	BLCA
ENSG00000091972	ENSG00000245812	ENSG00000139567	0.0303891	BLCA	ENSG00000245812+ENSG00000091972+ENSG00000139567								ENSG00000255248	BLCA
ENSG00000091972	ENSG00000245812	ENSG00000240505	0.0186592	BLCA	ENSG00000245812+ENSG00000091972+ENSG00000240505								ENSG00000237877	BLCA
ENSG00000091972	ENSG00000245812	ENSG00000116194	0.0035529	BLCA	ENSG00000245812+ENSG00000091972+ENSG00000116194								ENSG00000255198	BLCA
ENSG00000091972	ENSG00000245812	ENSG00000026025	0.0269732	BLCA	ENSG00000245812+ENSG00000091972+ENSG00000026025								ENSG00000244513	BLCA
ENSG00000091972	ENSG00000245812	ENSG00000145147	0.00746082	BLCA	ENSG00000245812+ENSG00000091972+ENSG00000145147								ENSG00000233093	BLCA
ENSG00000091972	ENSG00000245812	ENSG00000007312	0.014714	BLCA	ENSG00000245812+ENSG00000091972+ENSG00000007312								ENSG00000261183	BLCA
ENSG00000091972	ENSG00000255248	ENSG00000140285	0.000471379	BLCA	ENSG00000255248+ENSG00000091972+ENSG00000140285								ENSG00000223552	BLCA
ENSG00000091972	ENSG00000255248	ENSG00000026025	0.00234689	BLCA	ENSG00000255248+ENSG00000091972+ENSG00000026025								ENSG00000257924	BLCA
ENSG00000091972	ENSG00000255248	ENSG00000145147	0.00082687	BLCA	ENSG00000255248+ENSG00000091972+ENSG00000145147								ENSG00000231105	BRCA
ENSG00000091972	ENSG00000255248	ENSG00000092009	0.00552445	BLCA	ENSG00000255248+ENSG00000091972+ENSG00000092009								ENSG00000238121	BRCA
ENSG00000091972	ENSG00000255248	ENSG00000139567	0.000329464	BLCA	ENSG00000255248+ENSG00000091972+ENSG00000139567								ENSG00000253738	BRCA
ENSG00000091972	ENSG00000255248	ENSG00000118257	0.000298567	BLCA	ENSG00000255248+ENSG00000091972+ENSG00000118257								ENSG00000247774	BRCA
ENSG00000091972	ENSG00000255248	ENSG00000134853	0.00347899	BLCA	ENSG00000255248+ENSG00000091972+ENSG00000134853								ENSG00000247982	BRCA
ENSG00000091972	ENSG00000255248	ENSG00000197043	0.00117706	BLCA	ENSG00000255248+ENSG00000091972+ENSG00000197043								ENSG00000230155	BRCA
ENSG00000091972	ENSG00000255248	ENSG00000107317	0.00153521	BLCA	ENSG00000255248+ENSG00000091972+ENSG00000107317								ENSG00000257621	BRCA
ENSG00000091972	ENSG00000255248	ENSG00000198467	8.43759e-05	BLCA	ENSG00000255248+ENSG00000091972+ENSG00000198467								ENSG00000268754	BRCA
ENSG00000091972	ENSG00000255248	ENSG00000122420	0.0103684	BLCA	ENSG00000255248+ENSG00000091972+ENSG00000122420								ENSG00000256862	BRCA
ENSG00000091972	ENSG00000255248	ENSG00000213088	0.00268225	BLCA	ENSG00000255248+ENSG00000091972+ENSG00000213088								ENSG00000253647	BRCA
ENSG00000091972	ENSG00000255248	ENSG00000120156	7.5273e-05	BLCA	ENSG00000255248+ENSG00000091972+ENSG00000120156								ENSG00000225205	BRCA
ENSG00000091972	ENSG00000255248	ENSG00000106809	7.81884e-05	BLCA	ENSG00000255248+ENSG00000091972+ENSG00000106809								ENSG00000231177	BRCA
ENSG00000091972	ENSG00000255248	ENSG00000172724	0.0316721	BLCA	ENSG00000255248+ENSG00000091972+ENSG00000172724								ENSG00000233387	BRCA
ENSG00000091972	ENSG00000255248	ENSG00000172349	0.000824433	BLCA	ENSG00000255248+ENSG00000091972+ENSG00000172349								ENSG00000235576	BRCA
ENSG00000091972	ENSG00000255248	ENSG00000162692	0.00011314	BLCA	ENSG00000255248+ENSG00000091972+ENSG00000162692								ENSG00000249249	BRCA
ENSG00000091972	ENSG00000255248	ENSG00000107562	0.00647828	BLCA	ENSG00000255248+ENSG00000091972+ENSG00000107562								ENSG00000249096	BRCA
ENSG00000091972	ENSG00000255248	ENSG00000116194	0.000400636	BLCA	ENSG00000255248+ENSG00000091972+ENSG00000116194								ENSG00000235366	BRCA
ENSG00000091972	ENSG00000255248	ENSG00000100448	0.00185798	BLCA	ENSG00000255248+ENSG00000091972+ENSG00000100448								ENSG00000272282	BRCA
ENSG00000091972	ENSG00000255248	ENSG00000170989	9.83013e-05	BLCA	ENSG00000255248+ENSG00000091972+ENSG00000170989								ENSG00000175779	BRCA
ENSG00000091972	ENSG00000267107	ENSG00000134853	0.0382301	BLCA	ENSG00000267107+ENSG00000091972+ENSG00000134853								ENSG00000248309	BRCA
ENSG00000091972	ENSG00000267107	ENSG00000118257	0.00170293	BLCA	ENSG00000267107+ENSG00000091972+ENSG00000118257								ENSG00000225756	BRCA
ENSG00000091972	ENSG00000267107	ENSG00000213088	0.0315113	BLCA	ENSG00000267107+ENSG00000091972+ENSG00000213088								ENSG00000281103	BRCA
ENSG00000091972	ENSG00000267107	ENSG00000140285	0.0438803	BLCA	ENSG00000267107+ENSG00000091972+ENSG00000140285								ENSG00000231621	BRCA
ENSG00000091972	ENSG00000267107	ENSG00000026025	0.0179439	BLCA	ENSG00000267107+ENSG00000091972+ENSG00000026025								ENSG00000245904	BRCA
ENSG00000091972	ENSG00000267107	ENSG00000139567	0.0212192	BLCA	ENSG00000267107+ENSG00000091972+ENSG00000139567								ENSG00000256262	BRCA
ENSG00000091972	ENSG00000267107	ENSG00000145147	0.0184558	BLCA	ENSG00000267107+ENSG00000091972+ENSG00000145147								ENSG00000263069	BRCA
ENSG00000091972	ENSG00000267107	ENSG00000198467	0.00852613	BLCA	ENSG00000267107+ENSG00000091972+ENSG00000198467								ENSG00000224220	BRCA
ENSG00000091972	ENSG00000267107	ENSG00000197043	0.00269741	BLCA	ENSG00000267107+ENSG00000091972+ENSG00000197043								ENSG00000246084	BRCA
ENSG00000091972	ENSG00000267107	ENSG00000170989	0.00234127	BLCA	ENSG00000267107+ENSG00000091972+ENSG00000170989								ENSG00000237248	BRCA
ENSG00000091972	ENSG00000267107	ENSG00000107562	0.0344907	BLCA	ENSG00000267107+ENSG00000091972+ENSG00000107562								ENSG00000231999	BRCA
ENSG00000091972	ENSG00000267107	ENSG00000100448	0.00692237	BLCA	ENSG00000267107+ENSG00000091972+ENSG00000100448								ENSG00000229228	BRCA
ENSG00000091972	ENSG00000267107	ENSG00000092009	0.0334769	BLCA	ENSG00000267107+ENSG00000091972+ENSG00000092009								ENSG00000227495	BRCA
ENSG00000091972	ENSG00000267107	ENSG00000107317	0.0361169	BLCA	ENSG00000267107+ENSG00000091972+ENSG00000107317								ENSG00000223534	BRCA
ENSG00000102245	ENSG00000230138	ENSG00000162692	0.0429259	BLCA	ENSG00000230138+ENSG00000102245+ENSG00000162692								ENSG00000257842	BRCA
ENSG00000102245	ENSG00000235532	ENSG00000172724	0.00794313	BLCA	ENSG00000235532+ENSG00000102245+ENSG00000172724								ENSG00000234076	BRCA
ENSG00000102245	ENSG00000251301	ENSG00000172724	0.00577858	BLCA	ENSG00000251301+ENSG00000102245+ENSG00000172724								ENSG00000267121	BRCA
ENSG00000102245	ENSG00000265148	ENSG00000172724	0.00523587	BLCA	ENSG00000265148+ENSG00000102245+ENSG00000172724								ENSG00000230937	BRCA
ENSG00000102245	ENSG00000265148	ENSG00000007312	0.0437607	BLCA	ENSG00000265148+ENSG00000102245+ENSG00000007312								ENSG00000237638	BRCA
ENSG00000104921	ENSG00000218018	ENSG00000116194	0.0212123	BLCA	ENSG00000218018+ENSG00000104921+ENSG00000116194								ENSG00000232160	CHOL
ENSG00000104921	ENSG00000225342	ENSG00000197043	0.00514751	BLCA	ENSG00000225342+ENSG00000104921+ENSG00000197043								ENSG00000253930	COAD
ENSG00000104921	ENSG00000225342	ENSG00000122025	0.0151579	BLCA	ENSG00000225342+ENSG00000104921+ENSG00000122025								ENSG00000250742	COAD
ENSG00000104921	ENSG00000225342	ENSG00000213088	0.0341899	BLCA	ENSG00000225342+ENSG00000104921+ENSG00000213088								ENSG00000229647	COAD
ENSG00000104921	ENSG00000225342	ENSG00000092009	0.00322987	BLCA	ENSG00000225342+ENSG00000104921+ENSG00000092009								ENSG00000171889	COAD
ENSG00000104921	ENSG00000225670	ENSG00000106809	0.0429274	BLCA	ENSG00000225670+ENSG00000104921+ENSG00000106809								ENSG00000265415	COAD
ENSG00000104921	ENSG00000225670	ENSG00000092009	0.006794	BLCA	ENSG00000225670+ENSG00000104921+ENSG00000092009								ENSG00000174370	COAD
ENSG00000104921	ENSG00000225670	ENSG00000170989	0.00233134	BLCA	ENSG00000225670+ENSG00000104921+ENSG00000170989								ENSG00000226453	COAD
ENSG00000104921	ENSG00000225670	ENSG00000140285	0.00597445	BLCA	ENSG00000225670+ENSG00000104921+ENSG00000140285								ENSG00000226696	COAD
ENSG00000104921	ENSG00000225670	ENSG00000100448	0.0108073	BLCA	ENSG00000225670+ENSG00000104921+ENSG00000100448								ENSG00000272282	ESCA
ENSG00000104921	ENSG00000225670	ENSG00000122420	0.0169759	BLCA	ENSG00000225670+ENSG00000104921+ENSG00000122420								ENSG00000223485	GBM
ENSG00000104921	ENSG00000234336	ENSG00000197043	0.0053176	BLCA	ENSG00000234336+ENSG00000104921+ENSG00000197043								ENSG00000174403	GBM
ENSG00000104921	ENSG00000234336	ENSG00000145147	0.00746078	BLCA	ENSG00000234336+ENSG00000104921+ENSG00000145147								ENSG00000245954	GBM
ENSG00000104921	ENSG00000234336	ENSG00000116194	0.0150977	BLCA	ENSG00000234336+ENSG00000104921+ENSG00000116194								ENSG00000268754	GBM
ENSG00000104921	ENSG00000234336	ENSG00000107562	0.0222748	BLCA	ENSG00000234336+ENSG00000104921+ENSG00000107562								ENSG00000229647	GBM
ENSG00000104921	ENSG00000234336	ENSG00000122420	0.00703514	BLCA	ENSG00000234336+ENSG00000104921+ENSG00000122420								ENSG00000257084	GBM
ENSG00000104921	ENSG00000234336	ENSG00000140285	0.00576782	BLCA	ENSG00000234336+ENSG00000104921+ENSG00000140285								ENSG00000225205	GBM
ENSG00000104921	ENSG00000234336	ENSG00000100448	0.00445323	BLCA	ENSG00000234336+ENSG00000104921+ENSG00000100448								ENSG00000232973	GBM
ENSG00000104921	ENSG00000234336	ENSG00000106809	0.000806203	BLCA	ENSG00000234336+ENSG00000104921+ENSG00000106809								ENSG00000245105	GBM
ENSG00000104921	ENSG00000235532	ENSG00000092009	0.0183394	BLCA	ENSG00000235532+ENSG00000104921+ENSG00000092009								ENSG00000176124	GBM
ENSG00000104921	ENSG00000245812	ENSG00000145147	0.00894188	BLCA	ENSG00000245812+ENSG00000104921+ENSG00000145147								ENSG00000265206	GBM
ENSG00000104921	ENSG00000245812	ENSG00000140285	0.0337509	BLCA	ENSG00000245812+ENSG00000104921+ENSG00000140285								ENSG00000246084	GBM
ENSG00000104921	ENSG00000245812	ENSG00000120156	0.0213188	BLCA	ENSG00000245812+ENSG00000104921+ENSG00000120156								ENSG00000234779	GBM
ENSG00000104921	ENSG00000245812	ENSG00000100448	0.0155478	BLCA	ENSG00000245812+ENSG00000104921+ENSG00000100448								ENSG00000237512	GBM
ENSG00000104921	ENSG00000245812	ENSG00000197043	0.000801927	BLCA	ENSG00000245812+ENSG00000104921+ENSG00000197043								ENSG00000233901	GBM
ENSG00000104921	ENSG00000245812	ENSG00000170989	0.00341875	BLCA	ENSG00000245812+ENSG00000104921+ENSG00000170989								ENSG00000280721	GBM
ENSG00000104921	ENSG00000245812	ENSG00000122420	0.0094455	BLCA	ENSG00000245812+ENSG00000104921+ENSG00000122420								ENSG00000186056	GBM
ENSG00000104921	ENSG00000248309	ENSG00000107317	0.0178023	BLCA	ENSG00000248309+ENSG00000104921+ENSG00000107317								ENSG00000258512	GBM
ENSG00000104921	ENSG00000248309	ENSG00000106809	0.00122448	BLCA	ENSG00000248309+ENSG00000104921+ENSG00000106809								ENSG00000233093	GBM
ENSG00000104921	ENSG00000248309	ENSG00000122420	0.00588109	BLCA	ENSG00000248309+ENSG00000104921+ENSG00000122420								ENSG00000103472	GBM
ENSG00000104921	ENSG00000248309	ENSG00000197043	0.00157386	BLCA	ENSG00000248309+ENSG00000104921+ENSG00000197043								ENSG00000246526	HNSC
ENSG00000104921	ENSG00000248309	ENSG00000116194	0.00997331	BLCA	ENSG00000248309+ENSG00000104921+ENSG00000116194								ENSG00000230138	HNSC
ENSG00000104921	ENSG00000248309	ENSG00000145147	0.0225572	BLCA	ENSG00000248309+ENSG00000104921+ENSG00000145147								ENSG00000255733	HNSC
ENSG00000104921	ENSG00000248309	ENSG00000140285	0.0169162	BLCA	ENSG00000248309+ENSG00000104921+ENSG00000140285								ENSG00000259954	HNSC
ENSG00000104921	ENSG00000248309	ENSG00000100448	0.00100146	BLCA	ENSG00000248309+ENSG00000104921+ENSG00000100448								ENSG00000236481	HNSC
ENSG00000104921	ENSG00000248309	ENSG00000092009	0.00376461	BLCA	ENSG00000248309+ENSG00000104921+ENSG00000092009								ENSG00000238121	HNSC
ENSG00000104921	ENSG00000248309	ENSG00000170989	0.00441468	BLCA	ENSG00000248309+ENSG00000104921+ENSG00000170989								ENSG00000251301	HNSC
ENSG00000104921	ENSG00000265148	ENSG00000092009	0.00292676	BLCA	ENSG00000265148+ENSG00000104921+ENSG00000092009								ENSG00000172965	HNSC
ENSG00000104921	ENSG00000265148	ENSG00000007312	0.00346111	BLCA	ENSG00000265148+ENSG00000104921+ENSG00000007312								ENSG00000235531	HNSC
ENSG00000104921	ENSG00000265148	ENSG00000172349	0.0140077	BLCA	ENSG00000265148+ENSG00000104921+ENSG00000172349								ENSG00000162888	HNSC
ENSG00000105609	ENSG00000259863	ENSG00000197043	4.97668e-05	BLCA	ENSG00000259863+ENSG00000105609+ENSG00000197043								ENSG00000234184	HNSC
ENSG00000105609	ENSG00000259863	ENSG00000145147	0.0117761	BLCA	ENSG00000259863+ENSG00000105609+ENSG00000145147								ENSG00000247774	HNSC
ENSG00000105609	ENSG00000259863	ENSG00000107562	0.0434269	BLCA	ENSG00000259863+ENSG00000105609+ENSG00000107562								ENSG00000230266	HNSC
ENSG00000105609	ENSG00000259863	ENSG00000134853	0.0039583	BLCA	ENSG00000259863+ENSG00000105609+ENSG00000134853								ENSG00000247982	HNSC
ENSG00000105609	ENSG00000259863	ENSG00000118257	0.00193435	BLCA	ENSG00000259863+ENSG00000105609+ENSG00000118257								ENSG00000234663	HNSC
ENSG00000105609	ENSG00000259863	ENSG00000172349	0.00913948	BLCA	ENSG00000259863+ENSG00000105609+ENSG00000172349								ENSG00000224614	HNSC
ENSG00000106462	ENSG00000265415	ENSG00000213281	0.039287	BLCA	ENSG00000265415+ENSG00000106462+ENSG00000213281								ENSG00000230155	HNSC
ENSG00000112742	ENSG00000265415	ENSG00000213281	0.0402617	BLCA	ENSG00000265415+ENSG00000112742+ENSG00000213281								ENSG00000216863	HNSC
ENSG00000117091	ENSG00000230138	ENSG00000197043	9.50926e-05	BLCA	ENSG00000230138+ENSG00000117091+ENSG00000197043								ENSG00000197536	HNSC
ENSG00000117091	ENSG00000230138	ENSG00000162692	0.0401131	BLCA	ENSG00000230138+ENSG00000117091+ENSG00000162692								ENSG00000281852	HNSC
ENSG00000117091	ENSG00000230138	ENSG00000026025	0.0014449	BLCA	ENSG00000230138+ENSG00000117091+ENSG00000026025								ENSG00000233355	HNSC
ENSG00000117091	ENSG00000230138	ENSG00000107317	0.0364876	BLCA	ENSG00000230138+ENSG00000117091+ENSG00000107317								ENSG00000229647	HNSC
ENSG00000117091	ENSG00000230138	ENSG00000139567	0.0077146	BLCA	ENSG00000230138+ENSG00000117091+ENSG00000139567								ENSG00000231177	HNSC
ENSG00000117091	ENSG00000230138	ENSG00000107562	0.00219393	BLCA	ENSG00000230138+ENSG00000117091+ENSG00000107562								ENSG00000235576	HNSC
ENSG00000117091	ENSG00000235532	ENSG00000139567	0.00363056	BLCA	ENSG00000235532+ENSG00000117091+ENSG00000139567								ENSG00000249096	HNSC
ENSG00000117091	ENSG00000235532	ENSG00000026025	0.00480373	BLCA	ENSG00000235532+ENSG00000117091+ENSG00000026025								ENSG00000272282	HNSC
ENSG00000117091	ENSG00000235532	ENSG00000172724	0.0287622	BLCA	ENSG00000235532+ENSG00000117091+ENSG00000172724								ENSG00000253364	HNSC
ENSG00000117091	ENSG00000235532	ENSG00000162692	0.0143622	BLCA	ENSG00000235532+ENSG00000117091+ENSG00000162692								ENSG00000248441	HNSC
ENSG00000117091	ENSG00000235532	ENSG00000107562	0.00604318	BLCA	ENSG00000235532+ENSG00000117091+ENSG00000107562								ENSG00000175779	HNSC
ENSG00000117091	ENSG00000235532	ENSG00000197043	0.000138865	BLCA	ENSG00000235532+ENSG00000117091+ENSG00000197043								ENSG00000225756	HNSC
ENSG00000117091	ENSG00000251301	ENSG00000197043	0.000114728	BLCA	ENSG00000251301+ENSG00000117091+ENSG00000197043								ENSG00000270084	HNSC
ENSG00000117091	ENSG00000251301	ENSG00000162692	0.00829353	BLCA	ENSG00000251301+ENSG00000117091+ENSG00000162692								ENSG00000237914	HNSC
ENSG00000117091	ENSG00000251301	ENSG00000172724	0.0226225	BLCA	ENSG00000251301+ENSG00000117091+ENSG00000172724								ENSG00000232613	HNSC
ENSG00000117091	ENSG00000251301	ENSG00000139567	0.00214904	BLCA	ENSG00000251301+ENSG00000117091+ENSG00000139567								ENSG00000225783	HNSC
ENSG00000117091	ENSG00000251301	ENSG00000107562	0.00470347	BLCA	ENSG00000251301+ENSG00000117091+ENSG00000107562								ENSG00000238057	HNSC
ENSG00000117091	ENSG00000251301	ENSG00000026025	0.0035777	BLCA	ENSG00000251301+ENSG00000117091+ENSG00000026025								ENSG00000281103	HNSC
ENSG00000117091	ENSG00000265148	ENSG00000172724	0.0163195	BLCA	ENSG00000265148+ENSG00000117091+ENSG00000172724								ENSG00000259772	HNSC
ENSG00000117091	ENSG00000265148	ENSG00000107317	0.0208884	BLCA	ENSG00000265148+ENSG00000117091+ENSG00000107317								ENSG00000270164	HNSC
ENSG00000117091	ENSG00000265148	ENSG00000026025	0.00645601	BLCA	ENSG00000265148+ENSG00000117091+ENSG00000026025								ENSG00000232931	HNSC
ENSG00000117091	ENSG00000265148	ENSG00000197043	0.000159312	BLCA	ENSG00000265148+ENSG00000117091+ENSG00000197043								ENSG00000180539	HNSC
ENSG00000117091	ENSG00000265148	ENSG00000107562	0.00793674	BLCA	ENSG00000265148+ENSG00000117091+ENSG00000107562								ENSG00000277496	HNSC
ENSG00000117091	ENSG00000265148	ENSG00000139567	0.00181287	BLCA	ENSG00000265148+ENSG00000117091+ENSG00000139567								ENSG00000265206	HNSC
ENSG00000117091	ENSG00000265148	ENSG00000162692	0.00519139	BLCA	ENSG00000265148+ENSG00000117091+ENSG00000162692								ENSG00000235532	HNSC
ENSG00000134690	ENSG00000265415	ENSG00000213281	0.0396665	BLCA	ENSG00000265415+ENSG00000134690+ENSG00000213281								ENSG00000245164	HNSC
ENSG00000136160	ENSG00000225938	ENSG00000139567	0.00347582	BLCA	ENSG00000225938+ENSG00000136160+ENSG00000139567								ENSG00000269220	HNSC
ENSG00000136160	ENSG00000225938	ENSG00000145147	0.00640248	BLCA	ENSG00000225938+ENSG00000136160+ENSG00000145147								ENSG00000213904	HNSC
ENSG00000136160	ENSG00000225938	ENSG00000007312	0.0470158	BLCA	ENSG00000225938+ENSG00000136160+ENSG00000007312								ENSG00000224220	HNSC
ENSG00000136160	ENSG00000225938	ENSG00000170989	0.00550584	BLCA	ENSG00000225938+ENSG00000136160+ENSG00000170989								ENSG00000215386	HNSC
ENSG00000136160	ENSG00000225938	ENSG00000026025	0.00616231	BLCA	ENSG00000225938+ENSG00000136160+ENSG00000026025								ENSG00000246084	HNSC
ENSG00000136160	ENSG00000225938	ENSG00000172724	0.017779	BLCA	ENSG00000225938+ENSG00000136160+ENSG00000172724								ENSG00000256751	HNSC
ENSG00000136160	ENSG00000225938	ENSG00000100448	0.0110259	BLCA	ENSG00000225938+ENSG00000136160+ENSG00000100448								ENSG00000235802	HNSC
ENSG00000136160	ENSG00000225938	ENSG00000134853	0.025812	BLCA	ENSG00000225938+ENSG00000136160+ENSG00000134853								ENSG00000224429	HNSC
ENSG00000136160	ENSG00000225938	ENSG00000092009	0.0420009	BLCA	ENSG00000225938+ENSG00000136160+ENSG00000092009								ENSG00000226777	HNSC
ENSG00000136160	ENSG00000225938	ENSG00000122025	0.0275293	BLCA	ENSG00000225938+ENSG00000136160+ENSG00000122025								ENSG00000237286	HNSC
ENSG00000136160	ENSG00000248441	ENSG00000092009	0.034401	BLCA	ENSG00000248441+ENSG00000136160+ENSG00000092009								ENSG00000229228	HNSC
ENSG00000136160	ENSG00000248441	ENSG00000170989	0.00547559	BLCA	ENSG00000248441+ENSG00000136160+ENSG00000170989								ENSG00000222041	HNSC
ENSG00000136160	ENSG00000248441	ENSG00000139567	0.0112607	BLCA	ENSG00000248441+ENSG00000136160+ENSG00000139567								ENSG00000235304	HNSC
ENSG00000136160	ENSG00000248441	ENSG00000145147	0.0196683	BLCA	ENSG00000248441+ENSG00000136160+ENSG00000145147								ENSG00000241163	HNSC
ENSG00000136160	ENSG00000248441	ENSG00000106809	0.0157578	BLCA	ENSG00000248441+ENSG00000136160+ENSG00000106809								ENSG00000271856	HNSC
ENSG00000136160	ENSG00000248441	ENSG00000140285	0.00499063	BLCA	ENSG00000248441+ENSG00000136160+ENSG00000140285								ENSG00000238078	HNSC
ENSG00000136160	ENSG00000248441	ENSG00000107317	0.0384322	BLCA	ENSG00000248441+ENSG00000136160+ENSG00000107317								ENSG00000242258	HNSC
ENSG00000136160	ENSG00000248441	ENSG00000122025	0.0109634	BLCA	ENSG00000248441+ENSG00000136160+ENSG00000122025								ENSG00000253490	HNSC
ENSG00000136160	ENSG00000248441	ENSG00000107562	0.0172088	BLCA	ENSG00000248441+ENSG00000136160+ENSG00000107562								ENSG00000233093	HNSC
ENSG00000136160	ENSG00000248441	ENSG00000007312	0.0348565	BLCA	ENSG00000248441+ENSG00000136160+ENSG00000007312								ENSG00000267121	HNSC
ENSG00000136160	ENSG00000267107	ENSG00000139567	0.0041433	BLCA	ENSG00000267107+ENSG00000136160+ENSG00000139567								ENSG00000265148	HNSC
ENSG00000136160	ENSG00000267107	ENSG00000107562	0.0334421	BLCA	ENSG00000267107+ENSG00000136160+ENSG00000107562								ENSG00000231105	KIRC
ENSG00000136160	ENSG00000267107	ENSG00000140285	0.00660112	BLCA	ENSG00000267107+ENSG00000136160+ENSG00000140285								ENSG00000251359	KIRC
ENSG00000136160	ENSG00000267107	ENSG00000170989	0.00185321	BLCA	ENSG00000267107+ENSG00000136160+ENSG00000170989								ENSG00000223485	KIRC
ENSG00000136160	ENSG00000267107	ENSG00000197043	0.0161215	BLCA	ENSG00000267107+ENSG00000136160+ENSG00000197043								ENSG00000256633	KIRC
ENSG00000136160	ENSG00000267107	ENSG00000198467	0.0335644	BLCA	ENSG00000267107+ENSG00000136160+ENSG00000198467								ENSG00000196810	KIRC
ENSG00000136160	ENSG00000267107	ENSG00000026025	0.0268478	BLCA	ENSG00000267107+ENSG00000136160+ENSG00000026025								ENSG00000234336	KIRC
ENSG00000138185	ENSG00000180139	ENSG00000116194	0.0210531	BLCA	ENSG00000180139+ENSG00000138185+ENSG00000116194								ENSG00000253930	KIRC
ENSG00000138185	ENSG00000180139	ENSG00000134853	0.0348718	BLCA	ENSG00000180139+ENSG00000138185+ENSG00000134853								ENSG00000188185	KIRC
ENSG00000138185	ENSG00000180139	ENSG00000197043	0.027942	BLCA	ENSG00000180139+ENSG00000138185+ENSG00000197043								ENSG00000259954	KIRC
ENSG00000138185	ENSG00000180139	ENSG00000140285	0.0215309	BLCA	ENSG00000180139+ENSG00000138185+ENSG00000140285								ENSG00000174403	KIRC
ENSG00000138185	ENSG00000180139	ENSG00000170989	0.0243142	BLCA	ENSG00000180139+ENSG00000138185+ENSG00000170989								ENSG00000267325	KIRC
ENSG00000138185	ENSG00000180139	ENSG00000145147	0.0326082	BLCA	ENSG00000180139+ENSG00000138185+ENSG00000145147								ENSG00000255443	KIRC
ENSG00000138185	ENSG00000180139	ENSG00000120156	0.0377293	BLCA	ENSG00000180139+ENSG00000138185+ENSG00000120156								ENSG00000226791	KIRC
ENSG00000138185	ENSG00000225938	ENSG00000145147	0.000928242	BLCA	ENSG00000225938+ENSG00000138185+ENSG00000145147								ENSG00000233885	KIRC
ENSG00000138185	ENSG00000225938	ENSG00000118257	0.000532293	BLCA	ENSG00000225938+ENSG00000138185+ENSG00000118257								ENSG00000236481	KIRC
ENSG00000138185	ENSG00000225938	ENSG00000198467	0.0362513	BLCA	ENSG00000225938+ENSG00000138185+ENSG00000198467								ENSG00000253738	KIRC
ENSG00000138185	ENSG00000225938	ENSG00000170989	0.00642913	BLCA	ENSG00000225938+ENSG00000138185+ENSG00000170989								ENSG00000255007	KIRC
ENSG00000138185	ENSG00000225938	ENSG00000122025	0.0358389	BLCA	ENSG00000225938+ENSG00000138185+ENSG00000122025								ENSG00000233237	KIRC
ENSG00000138185	ENSG00000225938	ENSG00000100448	0.0354542	BLCA	ENSG00000225938+ENSG00000138185+ENSG00000100448								ENSG00000229274	KIRC
ENSG00000138185	ENSG00000225938	ENSG00000122420	0.034643	BLCA	ENSG00000225938+ENSG00000138185+ENSG00000122420								ENSG00000233038	KIRC
ENSG00000138185	ENSG00000225938	ENSG00000134853	0.00741416	BLCA	ENSG00000225938+ENSG00000138185+ENSG00000134853								ENSG00000270049	KIRC
ENSG00000138185	ENSG00000225938	ENSG00000140285	0.0344309	BLCA	ENSG00000225938+ENSG00000138185+ENSG00000140285								ENSG00000246223	KIRC
ENSG00000138185	ENSG00000225938	ENSG00000106809	0.021223	BLCA	ENSG00000225938+ENSG00000138185+ENSG00000106809								ENSG00000273002	KIRC
ENSG00000138185	ENSG00000225938	ENSG00000197043	0.0377074	BLCA	ENSG00000225938+ENSG00000138185+ENSG00000197043								ENSG00000257167	KIRC
ENSG00000138185	ENSG00000229619	ENSG00000170989	0.00192897	BLCA	ENSG00000229619+ENSG00000138185+ENSG00000170989								ENSG00000172965	KIRC
ENSG00000138185	ENSG00000229619	ENSG00000134853	0.00370452	BLCA	ENSG00000229619+ENSG00000138185+ENSG00000134853								ENSG00000251022	KIRC
ENSG00000138185	ENSG00000229619	ENSG00000100448	0.0347562	BLCA	ENSG00000229619+ENSG00000138185+ENSG00000100448								ENSG00000260135	KIRC
ENSG00000138185	ENSG00000229619	ENSG00000197043	0.0253637	BLCA	ENSG00000229619+ENSG00000138185+ENSG00000197043								ENSG00000162888	KIRC
ENSG00000138185	ENSG00000229619	ENSG00000122420	0.0420619	BLCA	ENSG00000229619+ENSG00000138185+ENSG00000122420								ENSG00000241684	KIRC
ENSG00000138185	ENSG00000229619	ENSG00000120156	0.0161222	BLCA	ENSG00000229619+ENSG00000138185+ENSG00000120156								ENSG00000247774	KIRC
ENSG00000138185	ENSG00000229619	ENSG00000144230	0.0351532	BLCA	ENSG00000229619+ENSG00000138185+ENSG00000144230								ENSG00000260032	KIRC
ENSG00000138185	ENSG00000229619	ENSG00000140285	0.03551	BLCA	ENSG00000229619+ENSG00000138185+ENSG00000140285								ENSG00000272666	KIRC
ENSG00000138185	ENSG00000229619	ENSG00000145147	0.0137983	BLCA	ENSG00000229619+ENSG00000138185+ENSG00000145147								ENSG00000247982	KIRC
ENSG00000138185	ENSG00000229619	ENSG00000118257	0.000221016	BLCA	ENSG00000229619+ENSG00000138185+ENSG00000118257								ENSG00000259319	KIRC
ENSG00000138185	ENSG00000229619	ENSG00000106809	0.0219032	BLCA	ENSG00000229619+ENSG00000138185+ENSG00000106809								ENSG00000230155	KIRC
ENSG00000138185	ENSG00000230630	ENSG00000170989	0.00606951	BLCA	ENSG00000230630+ENSG00000138185+ENSG00000170989								ENSG00000270607	KIRC
ENSG00000138185	ENSG00000230630	ENSG00000100448	0.0413446	BLCA	ENSG00000230630+ENSG00000138185+ENSG00000100448								ENSG00000260778	KIRC
ENSG00000138185	ENSG00000230630	ENSG00000144230	0.029053	BLCA	ENSG00000230630+ENSG00000138185+ENSG00000144230								ENSG00000259863	KIRC
ENSG00000138185	ENSG00000230630	ENSG00000134853	0.00108427	BLCA	ENSG00000230630+ENSG00000138185+ENSG00000134853								ENSG00000237181	KIRC
ENSG00000138185	ENSG00000230630	ENSG00000198467	0.0495905	BLCA	ENSG00000230630+ENSG00000138185+ENSG00000198467								ENSG00000241158	KIRC
ENSG00000138185	ENSG00000230630	ENSG00000145147	0.0204736	BLCA	ENSG00000230630+ENSG00000138185+ENSG00000145147								ENSG00000223652	KIRC
ENSG00000138185	ENSG00000230630	ENSG00000118257	0.000381431	BLCA	ENSG00000230630+ENSG00000138185+ENSG00000118257								ENSG00000281398	KIRC
ENSG00000138185	ENSG00000230630	ENSG00000197043	0.0165574	BLCA	ENSG00000230630+ENSG00000138185+ENSG00000197043								ENSG00000266402	KIRC
ENSG00000138185	ENSG00000230630	ENSG00000140285	0.000749262	BLCA	ENSG00000230630+ENSG00000138185+ENSG00000140285								ENSG00000229152	KIRC
ENSG00000138185	ENSG00000230630	ENSG00000120156	0.0141098	BLCA	ENSG00000230630+ENSG00000138185+ENSG00000120156								ENSG00000256128	KIRC
ENSG00000138185	ENSG00000230630	ENSG00000213088	0.0209863	BLCA	ENSG00000230630+ENSG00000138185+ENSG00000213088								ENSG00000251136	KIRC
ENSG00000138185	ENSG00000230630	ENSG00000106809	0.0376265	BLCA	ENSG00000230630+ENSG00000138185+ENSG00000106809								ENSG00000229647	KIRC
ENSG00000138185	ENSG00000233117	ENSG00000172349	0.0107419	BLCA	ENSG00000233117+ENSG00000138185+ENSG00000172349								ENSG00000271122	KIRC
ENSG00000138185	ENSG00000233117	ENSG00000106809	0.00910436	BLCA	ENSG00000233117+ENSG00000138185+ENSG00000106809								ENSG00000281649	KIRC
ENSG00000138185	ENSG00000233117	ENSG00000145147	0.0134521	BLCA	ENSG00000233117+ENSG00000138185+ENSG00000145147								ENSG00000230565	KIRC
ENSG00000138185	ENSG00000233117	ENSG00000122025	0.0174055	BLCA	ENSG00000233117+ENSG00000138185+ENSG00000122025								ENSG00000248092	KIRC
ENSG00000138185	ENSG00000233117	ENSG00000144230	0.0290288	BLCA	ENSG00000233117+ENSG00000138185+ENSG00000144230								ENSG00000266010	KIRC
ENSG00000138185	ENSG00000233117	ENSG00000092009	0.023601	BLCA	ENSG00000233117+ENSG00000138185+ENSG00000092009								ENSG00000232973	KIRC
ENSG00000138185	ENSG00000233117	ENSG00000170989	0.00324021	BLCA	ENSG00000233117+ENSG00000138185+ENSG00000170989								ENSG00000263400	KIRC
ENSG00000138185	ENSG00000233117	ENSG00000107317	0.0215781	BLCA	ENSG00000233117+ENSG00000138185+ENSG00000107317								ENSG00000226167	KIRC
ENSG00000138185	ENSG00000233117	ENSG00000120156	0.0111191	BLCA	ENSG00000233117+ENSG00000138185+ENSG00000120156								ENSG00000235576	KIRC
ENSG00000138185	ENSG00000233117	ENSG00000100448	0.00113665	BLCA	ENSG00000233117+ENSG00000138185+ENSG00000100448								ENSG00000249096	KIRC
ENSG00000138185	ENSG00000233117	ENSG00000118257	0.000440851	BLCA	ENSG00000233117+ENSG00000138185+ENSG00000118257								ENSG00000236591	KIRC
ENSG00000138185	ENSG00000233117	ENSG00000213088	0.00225313	BLCA	ENSG00000233117+ENSG00000138185+ENSG00000213088								ENSG00000174370	KIRC
ENSG00000138185	ENSG00000233117	ENSG00000197043	0.011176	BLCA	ENSG00000233117+ENSG00000138185+ENSG00000197043								ENSG00000255760	KIRC
ENSG00000138185	ENSG00000233117	ENSG00000122420	0.0326764	BLCA	ENSG00000233117+ENSG00000138185+ENSG00000122420								ENSG00000196295	KIRC
ENSG00000138185	ENSG00000233117	ENSG00000140285	0.0375301	BLCA	ENSG00000233117+ENSG00000138185+ENSG00000140285								ENSG00000272282	KIRC
ENSG00000138185	ENSG00000233117	ENSG00000116194	0.0209134	BLCA	ENSG00000233117+ENSG00000138185+ENSG00000116194								ENSG00000261644	KIRC
ENSG00000138185	ENSG00000233117	ENSG00000134853	0.00196092	BLCA	ENSG00000233117+ENSG00000138185+ENSG00000134853								ENSG00000261326	KIRC
ENSG00000138185	ENSG00000233117	ENSG00000162692	0.0379361	BLCA	ENSG00000233117+ENSG00000138185+ENSG00000162692								ENSG00000197989	KIRC
ENSG00000138185	ENSG00000233117	ENSG00000172724	0.0311852	BLCA	ENSG00000233117+ENSG00000138185+ENSG00000172724								ENSG00000214900	KIRC
ENSG00000138185	ENSG00000234456	ENSG00000134853	0.0117946	BLCA	ENSG00000234456+ENSG00000138185+ENSG00000134853								ENSG00000225756	KIRC
ENSG00000138185	ENSG00000234456	ENSG00000145147	0.0100181	BLCA	ENSG00000234456+ENSG00000138185+ENSG00000145147								ENSG00000240350	KIRC
ENSG00000138185	ENSG00000234456	ENSG00000170989	0.00445895	BLCA	ENSG00000234456+ENSG00000138185+ENSG00000170989								ENSG00000227695	KIRC
ENSG00000138185	ENSG00000234456	ENSG00000118257	0.000165934	BLCA	ENSG00000234456+ENSG00000138185+ENSG00000118257								ENSG00000270084	KIRC
ENSG00000138185	ENSG00000234456	ENSG00000122025	0.0494697	BLCA	ENSG00000234456+ENSG00000138185+ENSG00000122025								ENSG00000234380	KIRC
ENSG00000138185	ENSG00000234456	ENSG00000198467	0.013823	BLCA	ENSG00000234456+ENSG00000138185+ENSG00000198467								ENSG00000234883	KIRC
ENSG00000138185	ENSG00000235997	ENSG00000198467	0.00893756	BLCA	ENSG00000235997+ENSG00000138185+ENSG00000198467								ENSG00000237914	KIRC
ENSG00000138185	ENSG00000235997	ENSG00000170989	0.0167801	BLCA	ENSG00000235997+ENSG00000138185+ENSG00000170989								ENSG00000232613	KIRC
ENSG00000138185	ENSG00000235997	ENSG00000100448	0.0430398	BLCA	ENSG00000235997+ENSG00000138185+ENSG00000100448								ENSG00000230943	KIRC
ENSG00000138185	ENSG00000235997	ENSG00000140285	0.0268578	BLCA	ENSG00000235997+ENSG00000138185+ENSG00000140285								ENSG00000225783	KIRC
ENSG00000138185	ENSG00000235997	ENSG00000120156	0.0189684	BLCA	ENSG00000235997+ENSG00000138185+ENSG00000120156								ENSG00000238057	KIRC
ENSG00000138185	ENSG00000235997	ENSG00000144230	0.00792275	BLCA	ENSG00000235997+ENSG00000138185+ENSG00000144230								ENSG00000176124	KIRC
ENSG00000138185	ENSG00000235997	ENSG00000107317	0.0134689	BLCA	ENSG00000235997+ENSG00000138185+ENSG00000107317								ENSG00000259772	KIRC
ENSG00000138185	ENSG00000235997	ENSG00000122025	0.0112239	BLCA	ENSG00000235997+ENSG00000138185+ENSG00000122025								ENSG00000228784	KIRC
ENSG00000138185	ENSG00000235997	ENSG00000122420	0.0221212	BLCA	ENSG00000235997+ENSG00000138185+ENSG00000122420								ENSG00000270164	KIRC
ENSG00000138185	ENSG00000235997	ENSG00000139567	0.0177217	BLCA	ENSG00000235997+ENSG00000138185+ENSG00000139567								ENSG00000234390	KIRC
ENSG00000138185	ENSG00000235997	ENSG00000134853	0.00595811	BLCA	ENSG00000235997+ENSG00000138185+ENSG00000134853								ENSG00000232931	KIRC
ENSG00000138185	ENSG00000235997	ENSG00000162692	0.043597	BLCA	ENSG00000235997+ENSG00000138185+ENSG00000162692								ENSG00000180539	KIRC
ENSG00000138185	ENSG00000235997	ENSG00000172349	0.0137306	BLCA	ENSG00000235997+ENSG00000138185+ENSG00000172349								ENSG00000231607	KIRC
ENSG00000138185	ENSG00000235997	ENSG00000213088	0.0182898	BLCA	ENSG00000235997+ENSG00000138185+ENSG00000213088								ENSG00000223511	KIRC
ENSG00000138185	ENSG00000235997	ENSG00000172724	0.00492332	BLCA	ENSG00000235997+ENSG00000138185+ENSG00000172724								ENSG00000255471	KIRC
ENSG00000138185	ENSG00000235997	ENSG00000092009	0.00867249	BLCA	ENSG00000235997+ENSG00000138185+ENSG00000092009								ENSG00000234608	KIRC
ENSG00000138185	ENSG00000235997	ENSG00000197043	0.0266503	BLCA	ENSG00000235997+ENSG00000138185+ENSG00000197043								ENSG00000265206	KIRC
ENSG00000138185	ENSG00000235997	ENSG00000145147	0.000847342	BLCA	ENSG00000235997+ENSG00000138185+ENSG00000145147								ENSG00000260442	KIRC
ENSG00000138185	ENSG00000237125	ENSG00000197043	0.030832	BLCA	ENSG00000237125+ENSG00000138185+ENSG00000197043								ENSG00000237310	KIRC
ENSG00000138185	ENSG00000237125	ENSG00000170989	0.00278765	BLCA	ENSG00000237125+ENSG00000138185+ENSG00000170989								ENSG00000231768	KIRC
ENSG00000138185	ENSG00000237125	ENSG00000107317	0.0168482	BLCA	ENSG00000237125+ENSG00000138185+ENSG00000107317								ENSG00000261416	KIRC
ENSG00000138185	ENSG00000237125	ENSG00000134853	0.00399359	BLCA	ENSG00000237125+ENSG00000138185+ENSG00000134853								ENSG00000232284	KIRC
ENSG00000138185	ENSG00000237125	ENSG00000120156	0.0125369	BLCA	ENSG00000237125+ENSG00000138185+ENSG00000120156								ENSG00000223799	KIRC
ENSG00000138185	ENSG00000237125	ENSG00000122420	0.0293169	BLCA	ENSG00000237125+ENSG00000138185+ENSG00000122420								ENSG00000268006	KIRC
ENSG00000138185	ENSG00000237125	ENSG00000140285	0.0386824	BLCA	ENSG00000237125+ENSG00000138185+ENSG00000140285								ENSG00000248996	KIRC
ENSG00000138185	ENSG00000237125	ENSG00000139567	0.0491579	BLCA	ENSG00000237125+ENSG00000138185+ENSG00000139567								ENSG00000226696	KIRC
ENSG00000138185	ENSG00000237125	ENSG00000118257	0.00103558	BLCA	ENSG00000237125+ENSG00000138185+ENSG00000118257								ENSG00000258867	KIRC
ENSG00000138185	ENSG00000237125	ENSG00000213088	0.0282562	BLCA	ENSG00000237125+ENSG00000138185+ENSG00000213088								ENSG00000227036	KIRC
ENSG00000138185	ENSG00000237125	ENSG00000106809	0.00133243	BLCA	ENSG00000237125+ENSG00000138185+ENSG00000106809								ENSG00000245164	KIRC
ENSG00000138185	ENSG00000237125	ENSG00000145147	0.0167487	BLCA	ENSG00000237125+ENSG00000138185+ENSG00000145147								ENSG00000229619	KIRC
ENSG00000138185	ENSG00000237125	ENSG00000116194	0.031261	BLCA	ENSG00000237125+ENSG00000138185+ENSG00000116194								ENSG00000258733	KIRC
ENSG00000138185	ENSG00000238078	ENSG00000140285	0.0379169	BLCA	ENSG00000238078+ENSG00000138185+ENSG00000140285								ENSG00000267278	KIRC
ENSG00000138185	ENSG00000238078	ENSG00000100448	0.0147835	BLCA	ENSG00000238078+ENSG00000138185+ENSG00000100448								ENSG00000228223	KIRC
ENSG00000138185	ENSG00000238078	ENSG00000118257	0.000204748	BLCA	ENSG00000238078+ENSG00000138185+ENSG00000118257								ENSG00000180953	KIRC
ENSG00000138185	ENSG00000238078	ENSG00000197043	0.0286238	BLCA	ENSG00000238078+ENSG00000138185+ENSG00000197043								ENSG00000234705	KIRC
ENSG00000138185	ENSG00000238078	ENSG00000026025	0.0391853	BLCA	ENSG00000238078+ENSG00000138185+ENSG00000026025								ENSG00000224220	KIRC
ENSG00000138185	ENSG00000238078	ENSG00000120156	0.030092	BLCA	ENSG00000238078+ENSG00000138185+ENSG00000120156								ENSG00000189238	KIRC
ENSG00000138185	ENSG00000238078	ENSG00000170989	0.0180658	BLCA	ENSG00000238078+ENSG00000138185+ENSG00000170989								ENSG00000267107	KIRC
ENSG00000138185	ENSG00000238078	ENSG00000145147	0.00633244	BLCA	ENSG00000238078+ENSG00000138185+ENSG00000145147								ENSG00000272695	KIRC
ENSG00000138185	ENSG00000238078	ENSG00000134853	0.00393825	BLCA	ENSG00000238078+ENSG00000138185+ENSG00000134853								ENSG00000256751	KIRC
ENSG00000138185	ENSG00000238078	ENSG00000122420	0.0391418	BLCA	ENSG00000238078+ENSG00000138185+ENSG00000122420								ENSG00000234779	KIRC
ENSG00000138185	ENSG00000238078	ENSG00000106809	0.00120085	BLCA	ENSG00000238078+ENSG00000138185+ENSG00000106809								ENSG00000226851	KIRC
ENSG00000138185	ENSG00000241158	ENSG00000145147	0.0338961	BLCA	ENSG00000241158+ENSG00000138185+ENSG00000145147								ENSG00000260853	KIRC
ENSG00000138185	ENSG00000241158	ENSG00000213088	0.0205993	BLCA	ENSG00000241158+ENSG00000138185+ENSG00000213088								ENSG00000226777	KIRC
ENSG00000138185	ENSG00000241158	ENSG00000197043	0.0287999	BLCA	ENSG00000241158+ENSG00000138185+ENSG00000197043								ENSG00000230838	KIRC
ENSG00000138185	ENSG00000241158	ENSG00000134853	0.005613	BLCA	ENSG00000241158+ENSG00000138185+ENSG00000134853								ENSG00000267416	KIRC
ENSG00000138185	ENSG00000241158	ENSG00000140285	0.0216185	BLCA	ENSG00000241158+ENSG00000138185+ENSG00000140285								ENSG00000214106	KIRC
ENSG00000138185	ENSG00000241158	ENSG00000198467	0.0209046	BLCA	ENSG00000241158+ENSG00000138185+ENSG00000198467								ENSG00000227495	KIRC
ENSG00000138185	ENSG00000241158	ENSG00000122420	0.0364016	BLCA	ENSG00000241158+ENSG00000138185+ENSG00000122420								ENSG00000222041	KIRC
ENSG00000138185	ENSG00000241158	ENSG00000106809	0.00455224	BLCA	ENSG00000241158+ENSG00000138185+ENSG00000106809								ENSG00000235304	KIRC
ENSG00000138185	ENSG00000241158	ENSG00000118257	0.000337626	BLCA	ENSG00000241158+ENSG00000138185+ENSG00000118257								ENSG00000255717	KIRC
ENSG00000138185	ENSG00000241158	ENSG00000120156	0.0200193	BLCA	ENSG00000241158+ENSG00000138185+ENSG00000120156								ENSG00000231858	KIRC
ENSG00000138185	ENSG00000241158	ENSG00000107317	0.0202511	BLCA	ENSG00000241158+ENSG00000138185+ENSG00000107317								ENSG00000239636	KIRC
ENSG00000138185	ENSG00000241158	ENSG00000100448	0.0329617	BLCA	ENSG00000241158+ENSG00000138185+ENSG00000100448								ENSG00000243961	KIRC
ENSG00000138185	ENSG00000241158	ENSG00000139567	0.0275046	BLCA	ENSG00000241158+ENSG00000138185+ENSG00000139567								ENSG00000254703	KIRC
ENSG00000138185	ENSG00000241158	ENSG00000170989	0.0024951	BLCA	ENSG00000241158+ENSG00000138185+ENSG00000170989								ENSG00000213888	KIRC
ENSG00000138185	ENSG00000241684	ENSG00000118257	0.000245244	BLCA	ENSG00000241684+ENSG00000138185+ENSG00000118257								ENSG00000280721	KIRC
ENSG00000138185	ENSG00000241684	ENSG00000120156	0.0376856	BLCA	ENSG00000241684+ENSG00000138185+ENSG00000120156								ENSG00000222047	KIRC
ENSG00000138185	ENSG00000241684	ENSG00000106809	0.007504	BLCA	ENSG00000241684+ENSG00000138185+ENSG00000106809								ENSG00000232160	KIRC
ENSG00000138185	ENSG00000241684	ENSG00000145147	0.0168084	BLCA	ENSG00000241684+ENSG00000138185+ENSG00000145147								ENSG00000186056	KIRC
ENSG00000138185	ENSG00000241684	ENSG00000107317	0.0278266	BLCA	ENSG00000241684+ENSG00000138185+ENSG00000107317								ENSG00000223534	KIRC
ENSG00000138185	ENSG00000241684	ENSG00000140285	0.0452837	BLCA	ENSG00000241684+ENSG00000138185+ENSG00000140285								ENSG00000263293	KIRC
ENSG00000138185	ENSG00000241684	ENSG00000170989	0.0021136	BLCA	ENSG00000241684+ENSG00000138185+ENSG00000170989								ENSG00000258512	KIRC
ENSG00000138185	ENSG00000241684	ENSG00000197043	0.0200963	BLCA	ENSG00000241684+ENSG00000138185+ENSG00000197043								ENSG00000255198	KIRC
ENSG00000138185	ENSG00000241684	ENSG00000134853	0.0108611	BLCA	ENSG00000241684+ENSG00000138185+ENSG00000134853								ENSG00000227039	KIRC
ENSG00000138185	ENSG00000241684	ENSG00000100448	0.0236709	BLCA	ENSG00000241684+ENSG00000138185+ENSG00000100448								ENSG00000241316	KIRC
ENSG00000138185	ENSG00000241684	ENSG00000144230	0.0300815	BLCA	ENSG00000241684+ENSG00000138185+ENSG00000144230								ENSG00000244513	KIRC
ENSG00000138185	ENSG00000241684	ENSG00000198467	0.0297482	BLCA	ENSG00000241684+ENSG00000138185+ENSG00000198467								ENSG00000185433	KIRC
ENSG00000138185	ENSG00000245812	ENSG00000026025	0.0032384	BLCA	ENSG00000245812+ENSG00000138185+ENSG00000026025								ENSG00000246100	KIRC
ENSG00000138185	ENSG00000245812	ENSG00000145147	0.00681534	BLCA	ENSG00000245812+ENSG00000138185+ENSG00000145147								ENSG00000180769	KIRC
ENSG00000138185	ENSG00000245812	ENSG00000134853	0.00285891	BLCA	ENSG00000245812+ENSG00000138185+ENSG00000134853								ENSG00000233682	KIRC
ENSG00000138185	ENSG00000245812	ENSG00000140285	0.0307127	BLCA	ENSG00000245812+ENSG00000138185+ENSG00000140285								ENSG00000260852	KIRC
ENSG00000138185	ENSG00000245812	ENSG00000197043	0.0103275	BLCA	ENSG00000245812+ENSG00000138185+ENSG00000197043								ENSG00000247556	KIRC
ENSG00000138185	ENSG00000245812	ENSG00000122420	0.0359725	BLCA	ENSG00000245812+ENSG00000138185+ENSG00000122420								ENSG00000233308	KIRC
ENSG00000138185	ENSG00000245812	ENSG00000100448	0.0373057	BLCA	ENSG00000245812+ENSG00000138185+ENSG00000100448								ENSG00000247137	KIRC
ENSG00000138185	ENSG00000245812	ENSG00000170989	0.00940587	BLCA	ENSG00000245812+ENSG00000138185+ENSG00000170989								ENSG00000237978	KIRC
ENSG00000138185	ENSG00000245812	ENSG00000118257	0.000328313	BLCA	ENSG00000245812+ENSG00000138185+ENSG00000118257								ENSG00000272841	KIRC
ENSG00000138185	ENSG00000248309	ENSG00000120156	0.0497308	BLCA	ENSG00000248309+ENSG00000138185+ENSG00000120156								ENSG00000215424	KIRC
ENSG00000138185	ENSG00000248309	ENSG00000106809	0.00715028	BLCA	ENSG00000248309+ENSG00000138185+ENSG00000106809								ENSG00000223552	KIRC
ENSG00000138185	ENSG00000248309	ENSG00000134853	0.00738003	BLCA	ENSG00000248309+ENSG00000138185+ENSG00000134853								ENSG00000267121	KIRC
ENSG00000138185	ENSG00000248309	ENSG00000026025	0.0319832	BLCA	ENSG00000248309+ENSG00000138185+ENSG00000026025								ENSG00000249825	KIRC
ENSG00000138185	ENSG00000248309	ENSG00000145147	0.00738249	BLCA	ENSG00000248309+ENSG00000138185+ENSG00000145147								ENSG00000232995	KIRC
ENSG00000138185	ENSG00000248309	ENSG00000198467	0.0321051	BLCA	ENSG00000248309+ENSG00000138185+ENSG00000198467								ENSG00000256582	KIRC
ENSG00000138185	ENSG00000248309	ENSG00000170989	0.00774126	BLCA	ENSG00000248309+ENSG00000138185+ENSG00000170989								ENSG00000103472	KIRC
ENSG00000138185	ENSG00000248309	ENSG00000197043	0.0103126	BLCA	ENSG00000248309+ENSG00000138185+ENSG00000197043								ENSG00000225938	KIRC
ENSG00000138185	ENSG00000248309	ENSG00000240505	0.0495697	BLCA	ENSG00000248309+ENSG00000138185+ENSG00000240505								ENSG00000267454	KIRC
ENSG00000138185	ENSG00000248309	ENSG00000118257	0.0004825	BLCA	ENSG00000248309+ENSG00000138185+ENSG00000118257								ENSG00000257924	KIRC
ENSG00000138185	ENSG00000248309	ENSG00000100448	0.0162864	BLCA	ENSG00000248309+ENSG00000138185+ENSG00000100448								ENSG00000268895	LIHC
ENSG00000138185	ENSG00000248309	ENSG00000140285	0.0394603	BLCA	ENSG00000248309+ENSG00000138185+ENSG00000140285								ENSG00000233885	LIHC
ENSG00000138185	ENSG00000248441	ENSG00000144230	0.0294671	BLCA	ENSG00000248441+ENSG00000138185+ENSG00000144230								ENSG00000238121	LIHC
ENSG00000138185	ENSG00000248441	ENSG00000107317	0.0324702	BLCA	ENSG00000248441+ENSG00000138185+ENSG00000107317								ENSG00000205181	LIHC
ENSG00000138185	ENSG00000248441	ENSG00000122025	0.0327343	BLCA	ENSG00000248441+ENSG00000138185+ENSG00000122025								ENSG00000172965	LIHC
ENSG00000138185	ENSG00000248441	ENSG00000172349	0.0478337	BLCA	ENSG00000248441+ENSG00000138185+ENSG00000172349								ENSG00000228203	LIHC
ENSG00000138185	ENSG00000248441	ENSG00000100448	0.0385166	BLCA	ENSG00000248441+ENSG00000138185+ENSG00000100448								ENSG00000212978	LIHC
ENSG00000138185	ENSG00000248441	ENSG00000118257	3.97722e-05	BLCA	ENSG00000248441+ENSG00000138185+ENSG00000118257								ENSG00000225377	LIHC
ENSG00000138185	ENSG00000248441	ENSG00000170989	0.0150702	BLCA	ENSG00000248441+ENSG00000138185+ENSG00000170989								ENSG00000231365	LIHC
ENSG00000138185	ENSG00000248441	ENSG00000122420	0.0364016	BLCA	ENSG00000248441+ENSG00000138185+ENSG00000122420								ENSG00000231889	LIHC
ENSG00000138185	ENSG00000248441	ENSG00000197043	0.00809984	BLCA	ENSG00000248441+ENSG00000138185+ENSG00000197043								ENSG00000261064	LIHC
ENSG00000138185	ENSG00000248441	ENSG00000134853	0.00393825	BLCA	ENSG00000248441+ENSG00000138185+ENSG00000134853								ENSG00000256862	LIHC
ENSG00000138185	ENSG00000248441	ENSG00000145147	0.0163312	BLCA	ENSG00000248441+ENSG00000138185+ENSG00000145147								ENSG00000263400	LIHC
ENSG00000138185	ENSG00000248441	ENSG00000106809	0.0309575	BLCA	ENSG00000248441+ENSG00000138185+ENSG00000106809								ENSG00000272168	LIHC
ENSG00000138185	ENSG00000248441	ENSG00000120156	0.0208255	BLCA	ENSG00000248441+ENSG00000138185+ENSG00000120156								ENSG00000265415	LIHC
ENSG00000138185	ENSG00000248441	ENSG00000198467	0.0168853	BLCA	ENSG00000248441+ENSG00000138185+ENSG00000198467								ENSG00000249096	LIHC
ENSG00000138185	ENSG00000248441	ENSG00000140285	0.0237341	BLCA	ENSG00000248441+ENSG00000138185+ENSG00000140285								ENSG00000174370	LIHC
ENSG00000138185	ENSG00000249669	ENSG00000213088	0.0351288	BLCA	ENSG00000249669+ENSG00000138185+ENSG00000213088								ENSG00000197989	LIHC
ENSG00000138185	ENSG00000249669	ENSG00000197043	0.0154416	BLCA	ENSG00000249669+ENSG00000138185+ENSG00000197043								ENSG00000248008	LIHC
ENSG00000138185	ENSG00000249669	ENSG00000170989	0.0218423	BLCA	ENSG00000249669+ENSG00000138185+ENSG00000170989								ENSG00000234390	LIHC
ENSG00000138185	ENSG00000249669	ENSG00000106809	0.0117812	BLCA	ENSG00000249669+ENSG00000138185+ENSG00000106809								ENSG00000267583	LIHC
ENSG00000138185	ENSG00000249669	ENSG00000026025	0.0425857	BLCA	ENSG00000249669+ENSG00000138185+ENSG00000026025								ENSG00000223768	LIHC
ENSG00000138185	ENSG00000249669	ENSG00000140285	0.0176085	BLCA	ENSG00000249669+ENSG00000138185+ENSG00000140285								ENSG00000234608	LIHC
ENSG00000138185	ENSG00000249669	ENSG00000134853	0.00449997	BLCA	ENSG00000249669+ENSG00000138185+ENSG00000134853								ENSG00000235532	LIHC
ENSG00000138185	ENSG00000249669	ENSG00000120156	0.0400064	BLCA	ENSG00000249669+ENSG00000138185+ENSG00000120156								ENSG00000227036	LIHC
ENSG00000138185	ENSG00000249669	ENSG00000100448	0.0104196	BLCA	ENSG00000249669+ENSG00000138185+ENSG00000100448								ENSG00000268307	LIHC
ENSG00000138185	ENSG00000249669	ENSG00000145147	0.0184407	BLCA	ENSG00000249669+ENSG00000138185+ENSG00000145147								ENSG00000256751	LIHC
ENSG00000138185	ENSG00000249669	ENSG00000118257	0.00160042	BLCA	ENSG00000249669+ENSG00000138185+ENSG00000118257								ENSG00000247675	LIHC
ENSG00000138185	ENSG00000253647	ENSG00000092009	0.0344919	BLCA	ENSG00000253647+ENSG00000138185+ENSG00000092009								ENSG00000237512	LIHC
ENSG00000138185	ENSG00000253647	ENSG00000118257	0.00128133	BLCA	ENSG00000253647+ENSG00000138185+ENSG00000118257								ENSG00000267416	LIHC
ENSG00000138185	ENSG00000253647	ENSG00000170989	0.00609362	BLCA	ENSG00000253647+ENSG00000138185+ENSG00000170989								ENSG00000222041	LIHC
ENSG00000138185	ENSG00000253647	ENSG00000145147	0.0289597	BLCA	ENSG00000253647+ENSG00000138185+ENSG00000145147								ENSG00000255248	LIHC
ENSG00000138185	ENSG00000253647	ENSG00000116194	0.0149686	BLCA	ENSG00000253647+ENSG00000138185+ENSG00000116194								ENSG00000247287	LIHC
ENSG00000138185	ENSG00000253647	ENSG00000140285	0.0457842	BLCA	ENSG00000253647+ENSG00000138185+ENSG00000140285								ENSG00000233901	LIHC
ENSG00000138185	ENSG00000253647	ENSG00000100448	0.0113965	BLCA	ENSG00000253647+ENSG00000138185+ENSG00000100448								ENSG00000237523	LIHC
ENSG00000138185	ENSG00000253647	ENSG00000197043	0.0231072	BLCA	ENSG00000253647+ENSG00000138185+ENSG00000197043								ENSG00000251442	LIHC
ENSG00000138185	ENSG00000253647	ENSG00000134853	0.0198172	BLCA	ENSG00000253647+ENSG00000138185+ENSG00000134853								ENSG00000203739	LIHC
ENSG00000138185	ENSG00000253647	ENSG00000106809	0.00377447	BLCA	ENSG00000253647+ENSG00000138185+ENSG00000106809								ENSG00000257842	LIHC
ENSG00000138185	ENSG00000253647	ENSG00000120156	0.022556	BLCA	ENSG00000253647+ENSG00000138185+ENSG00000120156								ENSG00000215424	LIHC
ENSG00000138185	ENSG00000253647	ENSG00000139567	0.0307181	BLCA	ENSG00000253647+ENSG00000138185+ENSG00000139567								ENSG00000223552	LIHC
ENSG00000138185	ENSG00000253647	ENSG00000122420	0.0434005	BLCA	ENSG00000253647+ENSG00000138185+ENSG00000122420								ENSG00000232995	LIHC
ENSG00000138185	ENSG00000253647	ENSG00000107317	0.0138175	BLCA	ENSG00000253647+ENSG00000138185+ENSG00000107317								ENSG00000225938	LIHC
ENSG00000138185	ENSG00000255248	ENSG00000213088	0.00165872	BLCA	ENSG00000255248+ENSG00000138185+ENSG00000213088								ENSG00000267454	LIHC
ENSG00000138185	ENSG00000255248	ENSG00000122025	0.000133339	BLCA	ENSG00000255248+ENSG00000138185+ENSG00000122025								ENSG00000218018	LUAD
ENSG00000138185	ENSG00000255248	ENSG00000122420	0.00331207	BLCA	ENSG00000255248+ENSG00000138185+ENSG00000122420								ENSG00000251359	LUAD
ENSG00000138185	ENSG00000255248	ENSG00000106809	0.00101018	BLCA	ENSG00000255248+ENSG00000138185+ENSG00000106809								ENSG00000223485	LUAD
ENSG00000138185	ENSG00000255248	ENSG00000197043	0.00781403	BLCA	ENSG00000255248+ENSG00000138185+ENSG00000197043								ENSG00000230138	LUAD
ENSG00000138185	ENSG00000255248	ENSG00000144230	0.00493425	BLCA	ENSG00000255248+ENSG00000138185+ENSG00000144230								ENSG00000255733	LUAD
ENSG00000138185	ENSG00000255248	ENSG00000116194	0.000212163	BLCA	ENSG00000255248+ENSG00000138185+ENSG00000116194								ENSG00000226791	LUAD
ENSG00000138185	ENSG00000255248	ENSG00000092009	0.00402705	BLCA	ENSG00000255248+ENSG00000138185+ENSG00000092009								ENSG00000238121	LUAD
ENSG00000138185	ENSG00000255248	ENSG00000026025	0.0260666	BLCA	ENSG00000255248+ENSG00000138185+ENSG00000026025								ENSG00000255007	LUAD
ENSG00000138185	ENSG00000255248	ENSG00000107317	0.00012485	BLCA	ENSG00000255248+ENSG00000138185+ENSG00000107317								ENSG00000205181	LUAD
ENSG00000138185	ENSG00000255248	ENSG00000162692	0.000187146	BLCA	ENSG00000255248+ENSG00000138185+ENSG00000162692								ENSG00000267532	LUAD
ENSG00000138185	ENSG00000255248	ENSG00000140285	0.000743825	BLCA	ENSG00000255248+ENSG00000138185+ENSG00000140285								ENSG00000229274	LUAD
ENSG00000138185	ENSG00000255248	ENSG00000172724	0.000322174	BLCA	ENSG00000255248+ENSG00000138185+ENSG00000172724								ENSG00000233038	LUAD
ENSG00000138185	ENSG00000255248	ENSG00000118257	0.00363218	BLCA	ENSG00000255248+ENSG00000138185+ENSG00000118257								ENSG00000245954	LUAD
ENSG00000138185	ENSG00000255248	ENSG00000107562	0.0138251	BLCA	ENSG00000255248+ENSG00000138185+ENSG00000107562								ENSG00000228221	LUAD
ENSG00000138185	ENSG00000255248	ENSG00000198467	0.00106782	BLCA	ENSG00000255248+ENSG00000138185+ENSG00000198467								ENSG00000229671	LUAD
ENSG00000138185	ENSG00000255248	ENSG00000100448	0.00164987	BLCA	ENSG00000255248+ENSG00000138185+ENSG00000100448								ENSG00000172965	LUAD
ENSG00000138185	ENSG00000255248	ENSG00000120156	0.0015493	BLCA	ENSG00000255248+ENSG00000138185+ENSG00000120156								ENSG00000260135	LUAD
ENSG00000138185	ENSG00000255248	ENSG00000134853	0.00393154	BLCA	ENSG00000255248+ENSG00000138185+ENSG00000134853								ENSG00000234184	LUAD
ENSG00000138185	ENSG00000255248	ENSG00000170989	0.000720809	BLCA	ENSG00000255248+ENSG00000138185+ENSG00000170989								ENSG00000241684	LUAD
ENSG00000138185	ENSG00000255248	ENSG00000145147	4.92307e-05	BLCA	ENSG00000255248+ENSG00000138185+ENSG00000145147								ENSG00000247774	LUAD
ENSG00000138185	ENSG00000255248	ENSG00000172349	0.000269769	BLCA	ENSG00000255248+ENSG00000138185+ENSG00000172349								ENSG00000269985	LUAD
ENSG00000138185	ENSG00000258137	ENSG00000122420	0.0188321	BLCA	ENSG00000258137+ENSG00000138185+ENSG00000122420								ENSG00000247982	LUAD
ENSG00000138185	ENSG00000258137	ENSG00000145147	0.0191491	BLCA	ENSG00000258137+ENSG00000138185+ENSG00000145147								ENSG00000224614	LUAD
ENSG00000138185	ENSG00000258137	ENSG00000170989	0.00408545	BLCA	ENSG00000258137+ENSG00000138185+ENSG00000170989								ENSG00000230155	LUAD
ENSG00000138185	ENSG00000258137	ENSG00000120156	0.0261874	BLCA	ENSG00000258137+ENSG00000138185+ENSG00000120156								ENSG00000216863	LUAD
ENSG00000138185	ENSG00000258137	ENSG00000139567	0.0239969	BLCA	ENSG00000258137+ENSG00000138185+ENSG00000139567								ENSG00000197536	LUAD
ENSG00000138185	ENSG00000258137	ENSG00000213088	0.0294661	BLCA	ENSG00000258137+ENSG00000138185+ENSG00000213088								ENSG00000268754	LUAD
ENSG00000138185	ENSG00000258137	ENSG00000106809	0.00463562	BLCA	ENSG00000258137+ENSG00000138185+ENSG00000106809								ENSG00000255399	LUAD
ENSG00000138185	ENSG00000258137	ENSG00000134853	0.00182174	BLCA	ENSG00000258137+ENSG00000138185+ENSG00000134853								ENSG00000256862	LUAD
ENSG00000138185	ENSG00000258137	ENSG00000197043	0.00687919	BLCA	ENSG00000258137+ENSG00000138185+ENSG00000197043								ENSG00000221883	LUAD
ENSG00000138185	ENSG00000258137	ENSG00000118257	0.000136651	BLCA	ENSG00000258137+ENSG00000138185+ENSG00000118257								ENSG00000281649	LUAD
ENSG00000138185	ENSG00000258137	ENSG00000140285	0.01452	BLCA	ENSG00000258137+ENSG00000138185+ENSG00000140285								ENSG00000265415	LUAD
ENSG00000138185	ENSG00000258137	ENSG00000107317	0.0236152	BLCA	ENSG00000258137+ENSG00000138185+ENSG00000107317								ENSG00000272288	LUAD
ENSG00000138185	ENSG00000258137	ENSG00000122025	0.0420774	BLCA	ENSG00000258137+ENSG00000138185+ENSG00000122025								ENSG00000281005	LUAD
ENSG00000138185	ENSG00000258137	ENSG00000100448	0.0347562	BLCA	ENSG00000258137+ENSG00000138185+ENSG00000100448								ENSG00000261644	LUAD
ENSG00000138185	ENSG00000259863	ENSG00000118257	0.00012659	BLCA	ENSG00000259863+ENSG00000138185+ENSG00000118257								ENSG00000253364	LUAD
ENSG00000138185	ENSG00000259863	ENSG00000107562	0.0325374	BLCA	ENSG00000259863+ENSG00000138185+ENSG00000107562								ENSG00000197989	LUAD
ENSG00000138185	ENSG00000259863	ENSG00000134853	0.00356433	BLCA	ENSG00000259863+ENSG00000138185+ENSG00000134853								ENSG00000234883	LUAD
ENSG00000138185	ENSG00000259863	ENSG00000107317	0.0440663	BLCA	ENSG00000259863+ENSG00000138185+ENSG00000107317								ENSG00000232613	LUAD
ENSG00000138185	ENSG00000259863	ENSG00000140285	0.0443578	BLCA	ENSG00000259863+ENSG00000138185+ENSG00000140285								ENSG00000238057	LUAD
ENSG00000138185	ENSG00000259863	ENSG00000145147	0.00328138	BLCA	ENSG00000259863+ENSG00000138185+ENSG00000145147								ENSG00000245105	LUAD
ENSG00000138185	ENSG00000259863	ENSG00000106809	0.00771465	BLCA	ENSG00000259863+ENSG00000138185+ENSG00000106809								ENSG00000281103	LUAD
ENSG00000138185	ENSG00000259863	ENSG00000172349	0.02966	BLCA	ENSG00000259863+ENSG00000138185+ENSG00000172349								ENSG00000259772	LUAD
ENSG00000138185	ENSG00000259863	ENSG00000116194	0.0160601	BLCA	ENSG00000259863+ENSG00000138185+ENSG00000116194								ENSG00000228784	LUAD
ENSG00000138185	ENSG00000259863	ENSG00000198467	0.0423883	BLCA	ENSG00000259863+ENSG00000138185+ENSG00000198467								ENSG00000270164	LUAD
ENSG00000138185	ENSG00000259863	ENSG00000197043	0.000842343	BLCA	ENSG00000259863+ENSG00000138185+ENSG00000197043								ENSG00000180539	LUAD
ENSG00000138185	ENSG00000259863	ENSG00000122420	0.0204862	BLCA	ENSG00000259863+ENSG00000138185+ENSG00000122420								ENSG00000265206	LUAD
ENSG00000138185	ENSG00000267107	ENSG00000145147	0.00371572	BLCA	ENSG00000267107+ENSG00000138185+ENSG00000145147								ENSG00000250328	LUAD
ENSG00000138185	ENSG00000267107	ENSG00000198467	0.0300585	BLCA	ENSG00000267107+ENSG00000138185+ENSG00000198467								ENSG00000261416	LUAD
ENSG00000138185	ENSG00000267107	ENSG00000118257	0.000278731	BLCA	ENSG00000267107+ENSG00000138185+ENSG00000118257								ENSG00000223799	LUAD
ENSG00000138185	ENSG00000267107	ENSG00000139567	0.0365056	BLCA	ENSG00000267107+ENSG00000138185+ENSG00000139567								ENSG00000224137	LUAD
ENSG00000138185	ENSG00000267107	ENSG00000134853	0.0144937	BLCA	ENSG00000267107+ENSG00000138185+ENSG00000134853								ENSG00000245164	LUAD
ENSG00000138185	ENSG00000267107	ENSG00000026025	0.0196622	BLCA	ENSG00000267107+ENSG00000138185+ENSG00000026025								ENSG00000235997	LUAD
ENSG00000138185	ENSG00000267107	ENSG00000106809	0.0289237	BLCA	ENSG00000267107+ENSG00000138185+ENSG00000106809								ENSG00000260101	LUAD
ENSG00000138185	ENSG00000267107	ENSG00000197043	0.00119171	BLCA	ENSG00000267107+ENSG00000138185+ENSG00000197043								ENSG00000269220	LUAD
ENSG00000138185	ENSG00000267107	ENSG00000170989	0.00622217	BLCA	ENSG00000267107+ENSG00000138185+ENSG00000170989								ENSG00000215386	LUAD
ENSG00000138185	ENSG00000267107	ENSG00000213088	0.0360723	BLCA	ENSG00000267107+ENSG00000138185+ENSG00000213088								ENSG00000268804	LUAD
ENSG00000138185	ENSG00000268388	ENSG00000134853	0.0233279	BLCA	ENSG00000268388+ENSG00000138185+ENSG00000134853								ENSG00000224429	LUAD
ENSG00000138185	ENSG00000268388	ENSG00000145147	0.0139903	BLCA	ENSG00000268388+ENSG00000138185+ENSG00000145147								ENSG00000226777	LUAD
ENSG00000138185	ENSG00000268388	ENSG00000118257	0.000440851	BLCA	ENSG00000268388+ENSG00000138185+ENSG00000118257								ENSG00000237248	LUAD
ENSG00000138185	ENSG00000268388	ENSG00000197043	0.0231721	BLCA	ENSG00000268388+ENSG00000138185+ENSG00000197043								ENSG00000231999	LUAD
ENSG00000138185	ENSG00000268754	ENSG00000198467	0.0397661	BLCA	ENSG00000268754+ENSG00000138185+ENSG00000198467								ENSG00000266256	LUAD
ENSG00000138185	ENSG00000268754	ENSG00000120156	0.0125369	BLCA	ENSG00000268754+ENSG00000138185+ENSG00000120156								ENSG00000268388	LUAD
ENSG00000138185	ENSG00000268754	ENSG00000213088	0.0175432	BLCA	ENSG00000268754+ENSG00000138185+ENSG00000213088								ENSG00000229124	LUAD
ENSG00000138185	ENSG00000268754	ENSG00000106809	0.00136677	BLCA	ENSG00000268754+ENSG00000138185+ENSG00000106809								ENSG00000247287	LUAD
ENSG00000138185	ENSG00000268754	ENSG00000170989	0.00309513	BLCA	ENSG00000268754+ENSG00000138185+ENSG00000170989								ENSG00000235304	LUAD
ENSG00000138185	ENSG00000268754	ENSG00000118257	3.37564e-05	BLCA	ENSG00000268754+ENSG00000138185+ENSG00000118257								ENSG00000225670	LUAD
ENSG00000138185	ENSG00000268754	ENSG00000134853	0.0130299	BLCA	ENSG00000268754+ENSG00000138185+ENSG00000134853								ENSG00000249667	LUAD
ENSG00000138185	ENSG00000268754	ENSG00000197043	0.02371	BLCA	ENSG00000268754+ENSG00000138185+ENSG00000197043								ENSG00000224307	LUAD
ENSG00000138185	ENSG00000268754	ENSG00000145147	0.00518225	BLCA	ENSG00000268754+ENSG00000138185+ENSG00000145147								ENSG00000271856	LUAD
ENSG00000149554	ENSG00000265415	ENSG00000143321	0.0178692	BLCA	ENSG00000265415+ENSG00000149554+ENSG00000143321								ENSG00000238078	LUAD
ENSG00000164463	ENSG00000241684	ENSG00000170989	0.000298091	BLCA	ENSG00000241684+ENSG00000164463+ENSG00000170989								ENSG00000223534	LUAD
ENSG00000164463	ENSG00000241684	ENSG00000106809	0.00668044	BLCA	ENSG00000241684+ENSG00000164463+ENSG00000106809								ENSG00000242258	LUAD
ENSG00000164463	ENSG00000241684	ENSG00000122420	0.000938677	BLCA	ENSG00000241684+ENSG00000164463+ENSG00000122420								ENSG00000233093	LUAD
ENSG00000164463	ENSG00000241684	ENSG00000140285	0.0404028	BLCA	ENSG00000241684+ENSG00000164463+ENSG00000140285								ENSG00000268001	LUAD
ENSG00000164463	ENSG00000241684	ENSG00000144230	0.00724325	BLCA	ENSG00000241684+ENSG00000164463+ENSG00000144230								ENSG00000250073	LUAD
ENSG00000164463	ENSG00000241684	ENSG00000100448	0.00571629	BLCA	ENSG00000241684+ENSG00000164463+ENSG00000100448								ENSG00000265148	LUAD
ENSG00000164463	ENSG00000241684	ENSG00000116194	0.00400737	BLCA	ENSG00000241684+ENSG00000164463+ENSG00000116194								ENSG00000256582	LUAD
ENSG00000164463	ENSG00000241684	ENSG00000145147	0.049834	BLCA	ENSG00000241684+ENSG00000164463+ENSG00000145147								ENSG00000103472	LUAD
ENSG00000164463	ENSG00000241684	ENSG00000120156	0.00154358	BLCA	ENSG00000241684+ENSG00000164463+ENSG00000120156								ENSG00000267454	LUAD
ENSG00000164463	ENSG00000241684	ENSG00000092009	0.0167666	BLCA	ENSG00000241684+ENSG00000164463+ENSG00000092009								ENSG00000227403	LUAD
ENSG00000164463	ENSG00000249669	ENSG00000144230	0.00729305	BLCA	ENSG00000249669+ENSG00000164463+ENSG00000144230								ENSG00000225342	LUSC
ENSG00000164463	ENSG00000249669	ENSG00000116194	0.00422315	BLCA	ENSG00000249669+ENSG00000164463+ENSG00000116194								ENSG00000223652	LUSC
ENSG00000164463	ENSG00000249669	ENSG00000106809	0.0117314	BLCA	ENSG00000249669+ENSG00000164463+ENSG00000106809								ENSG00000272288	LUSC
ENSG00000166851	ENSG00000265415	ENSG00000213281	0.0276532	BLCA	ENSG00000265415+ENSG00000166851+ENSG00000213281								ENSG00000222047	LUSC
ENSG00000166851	ENSG00000265415	ENSG00000143321	0.00474064	BLCA	ENSG00000265415+ENSG00000166851+ENSG00000143321								ENSG00000272081	LUSC
ENSG00000167601	ENSG00000172965	ENSG00000140285	0.0105705	BLCA	ENSG00000172965+ENSG00000167601+ENSG00000140285								ENSG00000176912	OV
ENSG00000167601	ENSG00000172965	ENSG00000134853	0.0289675	BLCA	ENSG00000172965+ENSG00000167601+ENSG00000134853								ENSG00000223652	OV
ENSG00000167601	ENSG00000172965	ENSG00000172349	0.000420128	BLCA	ENSG00000172965+ENSG00000167601+ENSG00000172349								ENSG00000224137	OV
ENSG00000167601	ENSG00000172965	ENSG00000198467	0.0170076	BLCA	ENSG00000172965+ENSG00000167601+ENSG00000198467								ENSG00000229228	OV
ENSG00000167601	ENSG00000172965	ENSG00000197043	0.00717755	BLCA	ENSG00000172965+ENSG00000167601+ENSG00000197043								ENSG00000233387	OV
ENSG00000167601	ENSG00000233117	ENSG00000100448	0.00315191	BLCA	ENSG00000233117+ENSG00000167601+ENSG00000100448								ENSG00000235304	OV
ENSG00000167601	ENSG00000233117	ENSG00000162692	0.0082677	BLCA	ENSG00000233117+ENSG00000167601+ENSG00000162692								ENSG00000236901	OV
ENSG00000167601	ENSG00000233117	ENSG00000092009	0.0337497	BLCA	ENSG00000233117+ENSG00000167601+ENSG00000092009								ENSG00000242258	OV
ENSG00000167601	ENSG00000233117	ENSG00000107562	0.0217344	BLCA	ENSG00000233117+ENSG00000167601+ENSG00000107562								ENSG00000256262	OV
ENSG00000167601	ENSG00000233117	ENSG00000026025	0.00734949	BLCA	ENSG00000233117+ENSG00000167601+ENSG00000026025								ENSG00000257671	OV
ENSG00000167601	ENSG00000233117	ENSG00000106809	0.000793713	BLCA	ENSG00000233117+ENSG00000167601+ENSG00000106809								ENSG00000258512	OV
ENSG00000167601	ENSG00000233117	ENSG00000116194	0.00496382	BLCA	ENSG00000233117+ENSG00000167601+ENSG00000116194								ENSG00000260101	OV
ENSG00000167601	ENSG00000233117	ENSG00000122420	0.0031231	BLCA	ENSG00000233117+ENSG00000167601+ENSG00000122420								ENSG00000233885	PRAD
ENSG00000167601	ENSG00000233117	ENSG00000134853	0.00712137	BLCA	ENSG00000233117+ENSG00000167601+ENSG00000134853								ENSG00000230565	PRAD
ENSG00000167601	ENSG00000233117	ENSG00000172349	0.00127893	BLCA	ENSG00000233117+ENSG00000167601+ENSG00000172349								ENSG00000226167	PRAD
ENSG00000167601	ENSG00000233117	ENSG00000140285	0.00324922	BLCA	ENSG00000233117+ENSG00000167601+ENSG00000140285								ENSG00000236204	PRAD
ENSG00000167601	ENSG00000233117	ENSG00000139567	0.0314503	BLCA	ENSG00000233117+ENSG00000167601+ENSG00000139567								ENSG00000231074	PRAD
ENSG00000167601	ENSG00000233117	ENSG00000197043	0.00261971	BLCA	ENSG00000233117+ENSG00000167601+ENSG00000197043								ENSG00000232931	PRAD
ENSG00000167601	ENSG00000233117	ENSG00000118257	0.00532952	BLCA	ENSG00000233117+ENSG00000167601+ENSG00000118257								ENSG00000258867	PRAD
ENSG00000167601	ENSG00000233117	ENSG00000198467	0.0107413	BLCA	ENSG00000233117+ENSG00000167601+ENSG00000198467								ENSG00000236199	PRAD
ENSG00000167601	ENSG00000233117	ENSG00000145147	0.0117117	BLCA	ENSG00000233117+ENSG00000167601+ENSG00000145147								ENSG00000255717	PRAD
ENSG00000167601	ENSG00000233117	ENSG00000163513	0.0486297	BLCA	ENSG00000233117+ENSG00000167601+ENSG00000163513								ENSG00000229274	READ
ENSG00000167601	ENSG00000255248	ENSG00000197043	0.00209971	BLCA	ENSG00000255248+ENSG00000167601+ENSG00000197043								ENSG00000247982	READ
ENSG00000167601	ENSG00000255248	ENSG00000107317	0.00187083	BLCA	ENSG00000255248+ENSG00000167601+ENSG00000107317								ENSG00000231365	READ
ENSG00000167601	ENSG00000255248	ENSG00000172349	3.49141e-05	BLCA	ENSG00000255248+ENSG00000167601+ENSG00000172349								ENSG00000225733	READ
ENSG00000167601	ENSG00000255248	ENSG00000107562	0.000233859	BLCA	ENSG00000255248+ENSG00000167601+ENSG00000107562								ENSG00000281398	READ
ENSG00000167601	ENSG00000255248	ENSG00000092009	0.00225606	BLCA	ENSG00000255248+ENSG00000167601+ENSG00000092009								ENSG00000225434	READ
ENSG00000167601	ENSG00000255248	ENSG00000198467	9.69847e-05	BLCA	ENSG00000255248+ENSG00000167601+ENSG00000198467								ENSG00000246790	READ
ENSG00000167601	ENSG00000255248	ENSG00000170989	0.000146449	BLCA	ENSG00000255248+ENSG00000167601+ENSG00000170989								ENSG00000272695	READ
ENSG00000167601	ENSG00000255248	ENSG00000172724	0.00263631	BLCA	ENSG00000255248+ENSG00000167601+ENSG00000172724								ENSG00000245571	READ
ENSG00000167601	ENSG00000255248	ENSG00000122420	0.0265762	BLCA	ENSG00000255248+ENSG00000167601+ENSG00000122420								ENSG00000213888	READ
ENSG00000167601	ENSG00000255248	ENSG00000120156	0.0002386	BLCA	ENSG00000255248+ENSG00000167601+ENSG00000120156								ENSG00000215424	READ
ENSG00000167601	ENSG00000255248	ENSG00000140285	0.00033793	BLCA	ENSG00000255248+ENSG00000167601+ENSG00000140285								ENSG00000223552	READ
ENSG00000167601	ENSG00000255248	ENSG00000134853	0.00149269	BLCA	ENSG00000255248+ENSG00000167601+ENSG00000134853								ENSG00000175779	SKCM
ENSG00000167601	ENSG00000255248	ENSG00000213088	0.00274745	BLCA	ENSG00000255248+ENSG00000167601+ENSG00000213088								ENSG00000176912	SKCM
ENSG00000167601	ENSG00000255248	ENSG00000145147	0.00069534	BLCA	ENSG00000255248+ENSG00000167601+ENSG00000145147								ENSG00000179840	SKCM
ENSG00000167601	ENSG00000255248	ENSG00000116194	0.000127488	BLCA	ENSG00000255248+ENSG00000167601+ENSG00000116194								ENSG00000180539	SKCM
ENSG00000167601	ENSG00000255248	ENSG00000100448	0.00198264	BLCA	ENSG00000255248+ENSG00000167601+ENSG00000100448								ENSG00000203739	SKCM
ENSG00000167601	ENSG00000255248	ENSG00000106809	0.000227625	BLCA	ENSG00000255248+ENSG00000167601+ENSG00000106809								ENSG00000204110	SKCM
ENSG00000167601	ENSG00000255248	ENSG00000026025	0.00503651	BLCA	ENSG00000255248+ENSG00000167601+ENSG00000026025								ENSG00000205056	SKCM
ENSG00000167601	ENSG00000255248	ENSG00000163513	0.00379046	BLCA	ENSG00000255248+ENSG00000167601+ENSG00000163513								ENSG00000206344	SKCM
ENSG00000167601	ENSG00000255248	ENSG00000118257	0.00370497	BLCA	ENSG00000255248+ENSG00000167601+ENSG00000118257								ENSG00000221883	SKCM
ENSG00000167601	ENSG00000255248	ENSG00000139567	0.000367907	BLCA	ENSG00000255248+ENSG00000167601+ENSG00000139567								ENSG00000223382	SKCM
ENSG00000167601	ENSG00000255248	ENSG00000162692	6.52593e-05	BLCA	ENSG00000255248+ENSG00000167601+ENSG00000162692								ENSG00000223534	SKCM
ENSG00000167601	ENSG00000259863	ENSG00000162692	0.026494	BLCA	ENSG00000259863+ENSG00000167601+ENSG00000162692								ENSG00000223552	SKCM
ENSG00000167601	ENSG00000259863	ENSG00000163513	0.0413122	BLCA	ENSG00000259863+ENSG00000167601+ENSG00000163513								ENSG00000224137	SKCM
ENSG00000167601	ENSG00000259863	ENSG00000172349	0.000379548	BLCA	ENSG00000259863+ENSG00000167601+ENSG00000172349								ENSG00000224164	SKCM
ENSG00000167601	ENSG00000259863	ENSG00000107562	0.0197525	BLCA	ENSG00000259863+ENSG00000167601+ENSG00000107562								ENSG00000224220	SKCM
ENSG00000167601	ENSG00000259863	ENSG00000145147	0.00316015	BLCA	ENSG00000259863+ENSG00000167601+ENSG00000145147								ENSG00000224614	SKCM
ENSG00000167601	ENSG00000259863	ENSG00000197043	0.00227378	BLCA	ENSG00000259863+ENSG00000167601+ENSG00000197043								ENSG00000224875	SKCM
ENSG00000167601	ENSG00000259863	ENSG00000120156	0.0182577	BLCA	ENSG00000259863+ENSG00000167601+ENSG00000120156								ENSG00000225342	SKCM
ENSG00000167601	ENSG00000259863	ENSG00000134853	0.0108817	BLCA	ENSG00000259863+ENSG00000167601+ENSG00000134853								ENSG00000225756	SKCM
ENSG00000167601	ENSG00000259863	ENSG00000026025	0.0180665	BLCA	ENSG00000259863+ENSG00000167601+ENSG00000026025								ENSG00000226004	SKCM
ENSG00000167601	ENSG00000259863	ENSG00000140285	0.0110775	BLCA	ENSG00000259863+ENSG00000167601+ENSG00000140285								ENSG00000226757	SKCM
ENSG00000167601	ENSG00000259863	ENSG00000170989	0.00820251	BLCA	ENSG00000259863+ENSG00000167601+ENSG00000170989								ENSG00000227070	SKCM
ENSG00000167601	ENSG00000259863	ENSG00000118257	0.0357021	BLCA	ENSG00000259863+ENSG00000167601+ENSG00000118257								ENSG00000227145	SKCM
ENSG00000167601	ENSG00000272695	ENSG00000145147	0.000718556	BLCA	ENSG00000272695+ENSG00000167601+ENSG00000145147								ENSG00000227403	SKCM
ENSG00000167601	ENSG00000272695	ENSG00000118257	0.0061028	BLCA	ENSG00000272695+ENSG00000167601+ENSG00000118257								ENSG00000227495	SKCM
ENSG00000167601	ENSG00000272695	ENSG00000107562	0.0214946	BLCA	ENSG00000272695+ENSG00000167601+ENSG00000107562								ENSG00000229228	SKCM
ENSG00000167601	ENSG00000272695	ENSG00000140285	0.00132355	BLCA	ENSG00000272695+ENSG00000167601+ENSG00000140285								ENSG00000229613	SKCM
ENSG00000167601	ENSG00000272695	ENSG00000162692	0.000180451	BLCA	ENSG00000272695+ENSG00000167601+ENSG00000162692								ENSG00000229619	SKCM
ENSG00000167601	ENSG00000272695	ENSG00000026025	0.00305963	BLCA	ENSG00000272695+ENSG00000167601+ENSG00000026025								ENSG00000230138	SKCM
ENSG00000167601	ENSG00000272695	ENSG00000198467	0.0120597	BLCA	ENSG00000272695+ENSG00000167601+ENSG00000198467								ENSG00000230537	SKCM
ENSG00000167601	ENSG00000272695	ENSG00000134853	0.0412054	BLCA	ENSG00000272695+ENSG00000167601+ENSG00000134853								ENSG00000231105	SKCM
ENSG00000167601	ENSG00000272695	ENSG00000139567	0.00030838	BLCA	ENSG00000272695+ENSG00000167601+ENSG00000139567								ENSG00000231621	SKCM
ENSG00000167601	ENSG00000272695	ENSG00000163513	0.00225269	BLCA	ENSG00000272695+ENSG00000167601+ENSG00000163513								ENSG00000232591	SKCM
ENSG00000167601	ENSG00000272695	ENSG00000197043	0.00137516	BLCA	ENSG00000272695+ENSG00000167601+ENSG00000197043								ENSG00000233117	SKCM
ENSG00000167601	ENSG00000272695	ENSG00000172349	0.000148398	BLCA	ENSG00000272695+ENSG00000167601+ENSG00000172349								ENSG00000234705	SKCM
ENSG00000169679	ENSG00000265415	ENSG00000143321	0.0110978	BLCA	ENSG00000265415+ENSG00000169679+ENSG00000143321								ENSG00000234883	SKCM
ENSG00000169679	ENSG00000265415	ENSG00000213281	0.00627252	BLCA	ENSG00000265415+ENSG00000169679+ENSG00000213281								ENSG00000235304	SKCM
ENSG00000170312	ENSG00000265415	ENSG00000213281	0.0337582	BLCA	ENSG00000265415+ENSG00000170312+ENSG00000213281								ENSG00000235366	SKCM
ENSG00000171819	ENSG00000174403	ENSG00000100448	0.00417701	BLCA	ENSG00000174403+ENSG00000171819+ENSG00000100448								ENSG00000235576	SKCM
ENSG00000171819	ENSG00000174403	ENSG00000120156	0.000983417	BLCA	ENSG00000174403+ENSG00000171819+ENSG00000120156								ENSG00000235802	SKCM
ENSG00000171819	ENSG00000174403	ENSG00000140285	0.00691277	BLCA	ENSG00000174403+ENSG00000171819+ENSG00000140285								ENSG00000236199	SKCM
ENSG00000171819	ENSG00000174403	ENSG00000116194	0.0202267	BLCA	ENSG00000174403+ENSG00000171819+ENSG00000116194								ENSG00000236481	SKCM
ENSG00000171819	ENSG00000174403	ENSG00000145147	0.0165234	BLCA	ENSG00000174403+ENSG00000171819+ENSG00000145147								ENSG00000237248	SKCM
ENSG00000171819	ENSG00000174403	ENSG00000092009	0.0285453	BLCA	ENSG00000174403+ENSG00000171819+ENSG00000092009								ENSG00000237352	SKCM
ENSG00000171819	ENSG00000174403	ENSG00000198467	0.0129525	BLCA	ENSG00000174403+ENSG00000171819+ENSG00000198467								ENSG00000237484	SKCM
ENSG00000171819	ENSG00000174403	ENSG00000106809	0.000917418	BLCA	ENSG00000174403+ENSG00000171819+ENSG00000106809								ENSG00000237638	SKCM
ENSG00000171819	ENSG00000180139	ENSG00000106809	0.0073286	BLCA	ENSG00000180139+ENSG00000171819+ENSG00000106809								ENSG00000237989	SKCM
ENSG00000171819	ENSG00000180139	ENSG00000197043	0.00059982	BLCA	ENSG00000180139+ENSG00000171819+ENSG00000197043								ENSG00000239636	SKCM
ENSG00000171819	ENSG00000180139	ENSG00000118257	2.40808e-05	BLCA	ENSG00000180139+ENSG00000171819+ENSG00000118257								ENSG00000240350	SKCM
ENSG00000171819	ENSG00000180139	ENSG00000120156	0.000793999	BLCA	ENSG00000180139+ENSG00000171819+ENSG00000120156								ENSG00000242258	SKCM
ENSG00000171819	ENSG00000180139	ENSG00000145147	0.00835031	BLCA	ENSG00000180139+ENSG00000171819+ENSG00000145147								ENSG00000243961	SKCM
ENSG00000171819	ENSG00000180139	ENSG00000170989	0.000215912	BLCA	ENSG00000180139+ENSG00000171819+ENSG00000170989								ENSG00000245904	SKCM
ENSG00000171819	ENSG00000180139	ENSG00000116194	0.00913879	BLCA	ENSG00000180139+ENSG00000171819+ENSG00000116194								ENSG00000246084	SKCM
ENSG00000171819	ENSG00000180139	ENSG00000198467	0.0195287	BLCA	ENSG00000180139+ENSG00000171819+ENSG00000198467								ENSG00000246526	SKCM
ENSG00000171819	ENSG00000180139	ENSG00000100448	0.0238772	BLCA	ENSG00000180139+ENSG00000171819+ENSG00000100448								ENSG00000246582	SKCM
ENSG00000171819	ENSG00000180139	ENSG00000213088	0.0468163	BLCA	ENSG00000180139+ENSG00000171819+ENSG00000213088								ENSG00000246731	SKCM
ENSG00000171819	ENSG00000180139	ENSG00000107562	0.0230545	BLCA	ENSG00000180139+ENSG00000171819+ENSG00000107562								ENSG00000246790	SKCM
ENSG00000171819	ENSG00000180139	ENSG00000122420	0.0264712	BLCA	ENSG00000180139+ENSG00000171819+ENSG00000122420								ENSG00000249249	SKCM
ENSG00000171819	ENSG00000180139	ENSG00000140285	0.00308526	BLCA	ENSG00000180139+ENSG00000171819+ENSG00000140285								ENSG00000253364	SKCM
ENSG00000171819	ENSG00000218018	ENSG00000106809	0.0014791	BLCA	ENSG00000218018+ENSG00000171819+ENSG00000106809								ENSG00000253738	SKCM
ENSG00000171819	ENSG00000218018	ENSG00000145147	0.000394891	BLCA	ENSG00000218018+ENSG00000171819+ENSG00000145147								ENSG00000254887	SKCM
ENSG00000171819	ENSG00000218018	ENSG00000140285	0.00231511	BLCA	ENSG00000218018+ENSG00000171819+ENSG00000140285								ENSG00000255760	SKCM
ENSG00000171819	ENSG00000218018	ENSG00000116194	0.00109174	BLCA	ENSG00000218018+ENSG00000171819+ENSG00000116194								ENSG00000256039	SKCM
ENSG00000171819	ENSG00000218018	ENSG00000120156	0.0440113	BLCA	ENSG00000218018+ENSG00000171819+ENSG00000120156								ENSG00000256262	SKCM
ENSG00000171819	ENSG00000218018	ENSG00000100448	0.00187001	BLCA	ENSG00000218018+ENSG00000171819+ENSG00000100448								ENSG00000256582	SKCM
ENSG00000171819	ENSG00000223382	ENSG00000092009	0.0157797	BLCA	ENSG00000223382+ENSG00000171819+ENSG00000092009								ENSG00000257084	SKCM
ENSG00000171819	ENSG00000223382	ENSG00000122420	0.036705	BLCA	ENSG00000223382+ENSG00000171819+ENSG00000122420								ENSG00000257924	SKCM
ENSG00000171819	ENSG00000223382	ENSG00000120156	0.00107951	BLCA	ENSG00000223382+ENSG00000171819+ENSG00000120156								ENSG00000258512	SKCM
ENSG00000171819	ENSG00000223382	ENSG00000116194	0.0011909	BLCA	ENSG00000223382+ENSG00000171819+ENSG00000116194								ENSG00000259004	SKCM
ENSG00000171819	ENSG00000223382	ENSG00000106809	0.00125588	BLCA	ENSG00000223382+ENSG00000171819+ENSG00000106809								ENSG00000259319	SKCM
ENSG00000171819	ENSG00000223382	ENSG00000140285	0.014801	BLCA	ENSG00000223382+ENSG00000171819+ENSG00000140285								ENSG00000259954	SKCM
ENSG00000171819	ENSG00000223382	ENSG00000145147	0.00451826	BLCA	ENSG00000223382+ENSG00000171819+ENSG00000145147								ENSG00000260101	SKCM
ENSG00000171819	ENSG00000225670	ENSG00000116194	0.0332477	BLCA	ENSG00000225670+ENSG00000171819+ENSG00000116194								ENSG00000261416	SKCM
ENSG00000171819	ENSG00000225670	ENSG00000107317	0.0113164	BLCA	ENSG00000225670+ENSG00000171819+ENSG00000107317								ENSG00000261644	SKCM
ENSG00000171819	ENSG00000225670	ENSG00000170989	0.000232813	BLCA	ENSG00000225670+ENSG00000171819+ENSG00000170989								ENSG00000263293	SKCM
ENSG00000171819	ENSG00000225670	ENSG00000122420	0.00575552	BLCA	ENSG00000225670+ENSG00000171819+ENSG00000122420								ENSG00000265206	SKCM
ENSG00000171819	ENSG00000225670	ENSG00000100448	0.000932762	BLCA	ENSG00000225670+ENSG00000171819+ENSG00000100448								ENSG00000265743	SKCM
ENSG00000171819	ENSG00000225670	ENSG00000140285	0.00862031	BLCA	ENSG00000225670+ENSG00000171819+ENSG00000140285								ENSG00000266389	SKCM
ENSG00000171819	ENSG00000225670	ENSG00000092009	0.0363158	BLCA	ENSG00000225670+ENSG00000171819+ENSG00000092009								ENSG00000269220	SKCM
ENSG00000171819	ENSG00000225670	ENSG00000145147	0.0014671	BLCA	ENSG00000225670+ENSG00000171819+ENSG00000145147								ENSG00000269985	SKCM
ENSG00000171819	ENSG00000225670	ENSG00000106809	0.0176933	BLCA	ENSG00000225670+ENSG00000171819+ENSG00000106809								ENSG00000270164	SKCM
ENSG00000171819	ENSG00000229274	ENSG00000107562	0.00104251	BLCA	ENSG00000229274+ENSG00000171819+ENSG00000107562								ENSG00000271856	SKCM
ENSG00000171819	ENSG00000229274	ENSG00000197043	0.00284318	BLCA	ENSG00000229274+ENSG00000171819+ENSG00000197043								ENSG00000272666	SKCM
ENSG00000171819	ENSG00000229274	ENSG00000100448	0.0205251	BLCA	ENSG00000229274+ENSG00000171819+ENSG00000100448								ENSG00000279727	SKCM
ENSG00000171819	ENSG00000229274	ENSG00000145147	0.00396641	BLCA	ENSG00000229274+ENSG00000171819+ENSG00000145147								ENSG00000280721	SKCM
ENSG00000171819	ENSG00000229274	ENSG00000198467	0.0450977	BLCA	ENSG00000229274+ENSG00000171819+ENSG00000198467								ENSG00000281103	SKCM
ENSG00000171819	ENSG00000229274	ENSG00000170989	0.0171087	BLCA	ENSG00000229274+ENSG00000171819+ENSG00000170989								ENSG00000281649	SKCM
ENSG00000171819	ENSG00000229274	ENSG00000140285	0.00493436	BLCA	ENSG00000229274+ENSG00000171819+ENSG00000140285								ENSG00000225439	STAD
ENSG00000171819	ENSG00000229274	ENSG00000120156	0.0135141	BLCA	ENSG00000229274+ENSG00000171819+ENSG00000120156								ENSG00000223485	STAD
ENSG00000171819	ENSG00000229274	ENSG00000116194	0.00788359	BLCA	ENSG00000229274+ENSG00000171819+ENSG00000116194								ENSG00000253930	STAD
ENSG00000171819	ENSG00000229274	ENSG00000106809	0.00639404	BLCA	ENSG00000229274+ENSG00000171819+ENSG00000106809								ENSG00000250742	STAD
ENSG00000171819	ENSG00000229274	ENSG00000122420	0.0444065	BLCA	ENSG00000229274+ENSG00000171819+ENSG00000122420								ENSG00000258511	STAD
ENSG00000171819	ENSG00000229619	ENSG00000170989	0.00329091	BLCA	ENSG00000229619+ENSG00000171819+ENSG00000170989								ENSG00000235531	STAD
ENSG00000171819	ENSG00000229619	ENSG00000116194	0.0322074	BLCA	ENSG00000229619+ENSG00000171819+ENSG00000116194								ENSG00000231246	STAD
ENSG00000171819	ENSG00000229619	ENSG00000145147	0.000547558	BLCA	ENSG00000229619+ENSG00000171819+ENSG00000145147								ENSG00000260778	STAD
ENSG00000171819	ENSG00000229619	ENSG00000140285	0.000344348	BLCA	ENSG00000229619+ENSG00000171819+ENSG00000140285								ENSG00000234456	STAD
ENSG00000171819	ENSG00000229619	ENSG00000120156	0.00129517	BLCA	ENSG00000229619+ENSG00000171819+ENSG00000120156								ENSG00000267583	STAD
ENSG00000171819	ENSG00000229619	ENSG00000106809	0.0155369	BLCA	ENSG00000229619+ENSG00000171819+ENSG00000106809								ENSG00000255471	STAD
ENSG00000171819	ENSG00000231943	ENSG00000170989	0.00037064	BLCA	ENSG00000231943+ENSG00000171819+ENSG00000170989								ENSG00000231768	STAD
ENSG00000171819	ENSG00000231943	ENSG00000100448	0.0342064	BLCA	ENSG00000231943+ENSG00000171819+ENSG00000100448								ENSG00000237187	STAD
ENSG00000171819	ENSG00000231943	ENSG00000122420	0.0411707	BLCA	ENSG00000231943+ENSG00000171819+ENSG00000122420								ENSG00000234705	STAD
ENSG00000171819	ENSG00000231943	ENSG00000120156	0.00109287	BLCA	ENSG00000231943+ENSG00000171819+ENSG00000120156								ENSG00000267107	STAD
ENSG00000171819	ENSG00000231943	ENSG00000116194	0.0091664	BLCA	ENSG00000231943+ENSG00000171819+ENSG00000116194								ENSG00000215386	STAD
ENSG00000171819	ENSG00000231943	ENSG00000140285	0.0023022	BLCA	ENSG00000231943+ENSG00000171819+ENSG00000140285								ENSG00000230838	STAD
ENSG00000171819	ENSG00000231943	ENSG00000145147	0.0019852	BLCA	ENSG00000231943+ENSG00000171819+ENSG00000145147								ENSG00000224307	STAD
ENSG00000171819	ENSG00000231943	ENSG00000106809	0.00520601	BLCA	ENSG00000231943+ENSG00000171819+ENSG00000106809								ENSG00000250241	STAD
ENSG00000171819	ENSG00000231943	ENSG00000092009	0.0216382	BLCA	ENSG00000231943+ENSG00000171819+ENSG00000092009								ENSG00000233682	STAD
ENSG00000171819	ENSG00000237125	ENSG00000100448	0.0269217	BLCA	ENSG00000237125+ENSG00000171819+ENSG00000100448								ENSG00000225342	THCA
ENSG00000171819	ENSG00000237125	ENSG00000120156	0.00152359	BLCA	ENSG00000237125+ENSG00000171819+ENSG00000120156								ENSG00000241684	THCA
ENSG00000171819	ENSG00000237125	ENSG00000140285	0.00284028	BLCA	ENSG00000237125+ENSG00000171819+ENSG00000140285								ENSG00000223652	THCA
ENSG00000171819	ENSG00000237125	ENSG00000118257	0.000752973	BLCA	ENSG00000237125+ENSG00000171819+ENSG00000118257								ENSG00000245571	THCA
ENSG00000171819	ENSG00000237125	ENSG00000116194	0.00995183	BLCA	ENSG00000237125+ENSG00000171819+ENSG00000116194								ENSG00000212719	THCA
ENSG00000171819	ENSG00000237125	ENSG00000145147	0.00835031	BLCA	ENSG00000237125+ENSG00000171819+ENSG00000145147								ENSG00000246100	THCA
ENSG00000171819	ENSG00000237125	ENSG00000170989	0.000288256	BLCA	ENSG00000237125+ENSG00000171819+ENSG00000170989								ENSG00000225439	UCEC
ENSG00000171819	ENSG00000237125	ENSG00000197043	0.00152064	BLCA	ENSG00000237125+ENSG00000171819+ENSG00000197043								ENSG00000226237	UCEC
ENSG00000171819	ENSG00000237125	ENSG00000092009	0.0110974	BLCA	ENSG00000237125+ENSG00000171819+ENSG00000092009								ENSG00000226791	UCEC
ENSG00000171819	ENSG00000237125	ENSG00000106809	0.00472444	BLCA	ENSG00000237125+ENSG00000171819+ENSG00000106809								ENSG00000233885	UCEC
ENSG00000171819	ENSG00000238078	ENSG00000106809	0.00106249	BLCA	ENSG00000238078+ENSG00000171819+ENSG00000106809								ENSG00000250742	UCEC
ENSG00000171819	ENSG00000238078	ENSG00000120156	0.00709886	BLCA	ENSG00000238078+ENSG00000171819+ENSG00000120156								ENSG00000245954	UCEC
ENSG00000171819	ENSG00000238078	ENSG00000116194	0.00626063	BLCA	ENSG00000238078+ENSG00000171819+ENSG00000116194								ENSG00000247774	UCEC
ENSG00000171819	ENSG00000238078	ENSG00000092009	0.00123789	BLCA	ENSG00000238078+ENSG00000171819+ENSG00000092009								ENSG00000259456	UCEC
ENSG00000171819	ENSG00000238078	ENSG00000122420	0.0391658	BLCA	ENSG00000238078+ENSG00000171819+ENSG00000122420								ENSG00000260032	UCEC
ENSG00000171819	ENSG00000238078	ENSG00000140285	0.0153619	BLCA	ENSG00000238078+ENSG00000171819+ENSG00000140285								ENSG00000247982	UCEC
ENSG00000171819	ENSG00000238078	ENSG00000145147	0.00835031	BLCA	ENSG00000238078+ENSG00000171819+ENSG00000145147								ENSG00000257671	UCEC
ENSG00000171819	ENSG00000238078	ENSG00000100448	0.00294018	BLCA	ENSG00000238078+ENSG00000171819+ENSG00000100448								ENSG00000231889	UCEC
ENSG00000171819	ENSG00000241158	ENSG00000116194	0.00997087	BLCA	ENSG00000241158+ENSG00000171819+ENSG00000116194								ENSG00000271122	UCEC
ENSG00000171819	ENSG00000241158	ENSG00000092009	0.0241465	BLCA	ENSG00000241158+ENSG00000171819+ENSG00000092009								ENSG00000231672	UCEC
ENSG00000171819	ENSG00000241158	ENSG00000100448	0.00214059	BLCA	ENSG00000241158+ENSG00000171819+ENSG00000100448								ENSG00000225205	UCEC
ENSG00000171819	ENSG00000241158	ENSG00000145147	0.0116346	BLCA	ENSG00000241158+ENSG00000171819+ENSG00000145147								ENSG00000263400	UCEC
ENSG00000171819	ENSG00000241158	ENSG00000140285	0.000595278	BLCA	ENSG00000241158+ENSG00000171819+ENSG00000140285								ENSG00000171889	UCEC
ENSG00000171819	ENSG00000241158	ENSG00000120156	0.00149102	BLCA	ENSG00000241158+ENSG00000171819+ENSG00000120156								ENSG00000235576	UCEC
ENSG00000171819	ENSG00000241158	ENSG00000106809	0.00119384	BLCA	ENSG00000241158+ENSG00000171819+ENSG00000106809								ENSG00000174370	UCEC
ENSG00000171819	ENSG00000241158	ENSG00000170989	0.000306979	BLCA	ENSG00000241158+ENSG00000171819+ENSG00000170989								ENSG00000259225	UCEC
ENSG00000171819	ENSG00000241684	ENSG00000100448	0.00695521	BLCA	ENSG00000241684+ENSG00000171819+ENSG00000100448								ENSG00000235904	UCEC
ENSG00000171819	ENSG00000241684	ENSG00000106809	0.000289782	BLCA	ENSG00000241684+ENSG00000171819+ENSG00000106809								ENSG00000248008	UCEC
ENSG00000171819	ENSG00000241684	ENSG00000170989	0.000111112	BLCA	ENSG00000241684+ENSG00000171819+ENSG00000170989								ENSG00000227695	UCEC
ENSG00000171819	ENSG00000241684	ENSG00000092009	0.00623512	BLCA	ENSG00000241684+ENSG00000171819+ENSG00000092009								ENSG00000228784	UCEC
ENSG00000171819	ENSG00000241684	ENSG00000140285	0.0168659	BLCA	ENSG00000241684+ENSG00000171819+ENSG00000140285								ENSG00000270164	UCEC
ENSG00000171819	ENSG00000241684	ENSG00000120156	0.00262546	BLCA	ENSG00000241684+ENSG00000171819+ENSG00000120156								ENSG00000180539	UCEC
ENSG00000171819	ENSG00000241684	ENSG00000145147	0.00757664	BLCA	ENSG00000241684+ENSG00000171819+ENSG00000145147								ENSG00000231607	UCEC
ENSG00000171819	ENSG00000241684	ENSG00000122420	0.0255764	BLCA	ENSG00000241684+ENSG00000171819+ENSG00000122420								ENSG00000265206	UCEC
ENSG00000171819	ENSG00000245812	ENSG00000120156	0.00753704	BLCA	ENSG00000245812+ENSG00000171819+ENSG00000120156								ENSG00000248996	UCEC
ENSG00000171819	ENSG00000245812	ENSG00000116194	0.0234845	BLCA	ENSG00000245812+ENSG00000171819+ENSG00000116194								ENSG00000235997	UCEC
ENSG00000171819	ENSG00000245812	ENSG00000145147	0.00126005	BLCA	ENSG00000245812+ENSG00000171819+ENSG00000145147								ENSG00000227145	UCEC
ENSG00000171819	ENSG00000245812	ENSG00000092009	0.0461713	BLCA	ENSG00000245812+ENSG00000171819+ENSG00000092009								ENSG00000263069	UCEC
ENSG00000171819	ENSG00000245812	ENSG00000170989	0.00394279	BLCA	ENSG00000245812+ENSG00000171819+ENSG00000170989								ENSG00000234705	UCEC
ENSG00000171819	ENSG00000245812	ENSG00000197043	0.000820532	BLCA	ENSG00000245812+ENSG00000171819+ENSG00000197043								ENSG00000234779	UCEC
ENSG00000171819	ENSG00000245812	ENSG00000140285	0.0176451	BLCA	ENSG00000245812+ENSG00000171819+ENSG00000140285								ENSG00000260853	UCEC
ENSG00000171819	ENSG00000248309	ENSG00000197043	0.00203606	BLCA	ENSG00000248309+ENSG00000171819+ENSG00000197043								ENSG00000267272	UCEC
ENSG00000171819	ENSG00000248309	ENSG00000140285	0.00306438	BLCA	ENSG00000248309+ENSG00000171819+ENSG00000140285								ENSG00000231999	UCEC
ENSG00000171819	ENSG00000248309	ENSG00000120156	0.00153186	BLCA	ENSG00000248309+ENSG00000171819+ENSG00000120156								ENSG00000266256	UCEC
ENSG00000171819	ENSG00000248309	ENSG00000100448	0.0247827	BLCA	ENSG00000248309+ENSG00000171819+ENSG00000100448								ENSG00000229124	UCEC
ENSG00000171819	ENSG00000248309	ENSG00000170989	0.0039342	BLCA	ENSG00000248309+ENSG00000171819+ENSG00000170989								ENSG00000235304	UCEC
ENSG00000171819	ENSG00000248309	ENSG00000092009	0.0170577	BLCA	ENSG00000248309+ENSG00000171819+ENSG00000092009								ENSG00000255717	UCEC
ENSG00000171819	ENSG00000248309	ENSG00000145147	0.0200573	BLCA	ENSG00000248309+ENSG00000171819+ENSG00000145147								ENSG00000254703	UCEC
ENSG00000171819	ENSG00000248309	ENSG00000116194	0.0140002	BLCA	ENSG00000248309+ENSG00000171819+ENSG00000116194								ENSG00000250241	UCEC
ENSG00000171819	ENSG00000248309	ENSG00000106809	0.00741816	BLCA	ENSG00000248309+ENSG00000171819+ENSG00000106809								ENSG00000203739	UCEC
ENSG00000171819	ENSG00000248441	ENSG00000145147	0.00287654	BLCA	ENSG00000248441+ENSG00000171819+ENSG00000145147								ENSG00000247137	UCEC
ENSG00000171819	ENSG00000248441	ENSG00000122420	0.0029219	BLCA	ENSG00000248441+ENSG00000171819+ENSG00000122420
ENSG00000171819	ENSG00000248441	ENSG00000120156	0.00638405	BLCA	ENSG00000248441+ENSG00000171819+ENSG00000120156
ENSG00000171819	ENSG00000248441	ENSG00000092009	0.00200771	BLCA	ENSG00000248441+ENSG00000171819+ENSG00000092009
ENSG00000171819	ENSG00000248441	ENSG00000170989	0.00199367	BLCA	ENSG00000248441+ENSG00000171819+ENSG00000170989
ENSG00000171819	ENSG00000248441	ENSG00000100448	0.00303712	BLCA	ENSG00000248441+ENSG00000171819+ENSG00000100448
ENSG00000171819	ENSG00000248441	ENSG00000116194	0.022835	BLCA	ENSG00000248441+ENSG00000171819+ENSG00000116194
ENSG00000171819	ENSG00000248441	ENSG00000107562	0.0166093	BLCA	ENSG00000248441+ENSG00000171819+ENSG00000107562
ENSG00000171819	ENSG00000248441	ENSG00000106809	0.00167479	BLCA	ENSG00000248441+ENSG00000171819+ENSG00000106809
ENSG00000171819	ENSG00000248441	ENSG00000140285	0.00498897	BLCA	ENSG00000248441+ENSG00000171819+ENSG00000140285
ENSG00000171819	ENSG00000249669	ENSG00000120156	0.00130662	BLCA	ENSG00000249669+ENSG00000171819+ENSG00000120156
ENSG00000171819	ENSG00000249669	ENSG00000145147	0.00285466	BLCA	ENSG00000249669+ENSG00000171819+ENSG00000145147
ENSG00000171819	ENSG00000249669	ENSG00000140285	0.00177136	BLCA	ENSG00000249669+ENSG00000171819+ENSG00000140285
ENSG00000171819	ENSG00000249669	ENSG00000100448	0.0125604	BLCA	ENSG00000249669+ENSG00000171819+ENSG00000100448
ENSG00000171819	ENSG00000249669	ENSG00000106809	0.00228885	BLCA	ENSG00000249669+ENSG00000171819+ENSG00000106809
ENSG00000171819	ENSG00000249669	ENSG00000092009	0.0197817	BLCA	ENSG00000249669+ENSG00000171819+ENSG00000092009
ENSG00000171819	ENSG00000249669	ENSG00000116194	0.00630646	BLCA	ENSG00000249669+ENSG00000171819+ENSG00000116194
ENSG00000171819	ENSG00000253647	ENSG00000116194	0.0139635	BLCA	ENSG00000253647+ENSG00000171819+ENSG00000116194
ENSG00000171819	ENSG00000253647	ENSG00000145147	0.00442102	BLCA	ENSG00000253647+ENSG00000171819+ENSG00000145147
ENSG00000171819	ENSG00000253647	ENSG00000100448	0.0328753	BLCA	ENSG00000253647+ENSG00000171819+ENSG00000100448
ENSG00000171819	ENSG00000253647	ENSG00000140285	0.0126074	BLCA	ENSG00000253647+ENSG00000171819+ENSG00000140285
ENSG00000171819	ENSG00000253647	ENSG00000122420	0.0371556	BLCA	ENSG00000253647+ENSG00000171819+ENSG00000122420
ENSG00000171819	ENSG00000253647	ENSG00000120156	0.00107951	BLCA	ENSG00000253647+ENSG00000171819+ENSG00000120156
ENSG00000171819	ENSG00000253647	ENSG00000106809	0.0174711	BLCA	ENSG00000253647+ENSG00000171819+ENSG00000106809
ENSG00000171819	ENSG00000258137	ENSG00000197043	0.00235221	BLCA	ENSG00000258137+ENSG00000171819+ENSG00000197043
ENSG00000171819	ENSG00000258137	ENSG00000122420	0.0241415	BLCA	ENSG00000258137+ENSG00000171819+ENSG00000122420
ENSG00000171819	ENSG00000258137	ENSG00000120156	0.000684905	BLCA	ENSG00000258137+ENSG00000171819+ENSG00000120156
ENSG00000171819	ENSG00000258137	ENSG00000145147	0.0144656	BLCA	ENSG00000258137+ENSG00000171819+ENSG00000145147
ENSG00000171819	ENSG00000258137	ENSG00000106809	0.000566516	BLCA	ENSG00000258137+ENSG00000171819+ENSG00000106809
ENSG00000171819	ENSG00000258137	ENSG00000140285	0.000162707	BLCA	ENSG00000258137+ENSG00000171819+ENSG00000140285
ENSG00000171819	ENSG00000258137	ENSG00000116194	0.0072278	BLCA	ENSG00000258137+ENSG00000171819+ENSG00000116194
ENSG00000171819	ENSG00000258137	ENSG00000100448	0.00724589	BLCA	ENSG00000258137+ENSG00000171819+ENSG00000100448
ENSG00000171819	ENSG00000268754	ENSG00000134853	0.0340255	BLCA	ENSG00000268754+ENSG00000171819+ENSG00000134853
ENSG00000171819	ENSG00000268754	ENSG00000140285	0.00418906	BLCA	ENSG00000268754+ENSG00000171819+ENSG00000140285
ENSG00000171819	ENSG00000268754	ENSG00000145147	0.00184833	BLCA	ENSG00000268754+ENSG00000171819+ENSG00000145147
ENSG00000171819	ENSG00000268754	ENSG00000120156	0.00269185	BLCA	ENSG00000268754+ENSG00000171819+ENSG00000120156
ENSG00000171819	ENSG00000268754	ENSG00000170989	0.000550151	BLCA	ENSG00000268754+ENSG00000171819+ENSG00000170989
ENSG00000171819	ENSG00000268754	ENSG00000116194	0.0153746	BLCA	ENSG00000268754+ENSG00000171819+ENSG00000116194
ENSG00000171819	ENSG00000268754	ENSG00000106809	0.00311887	BLCA	ENSG00000268754+ENSG00000171819+ENSG00000106809
ENSG00000171819	ENSG00000268754	ENSG00000100448	0.0274723	BLCA	ENSG00000268754+ENSG00000171819+ENSG00000100448
ENSG00000171848	ENSG00000265415	ENSG00000143321	0.0202016	BLCA	ENSG00000265415+ENSG00000171848+ENSG00000143321
ENSG00000178562	ENSG00000218018	ENSG00000139567	0.0494812	BLCA	ENSG00000218018+ENSG00000178562+ENSG00000139567
ENSG00000178562	ENSG00000218018	ENSG00000026025	0.0134635	BLCA	ENSG00000218018+ENSG00000178562+ENSG00000026025
ENSG00000178562	ENSG00000218018	ENSG00000120156	0.0168506	BLCA	ENSG00000218018+ENSG00000178562+ENSG00000120156
ENSG00000178562	ENSG00000218018	ENSG00000100448	0.00278024	BLCA	ENSG00000218018+ENSG00000178562+ENSG00000100448
ENSG00000178562	ENSG00000218018	ENSG00000197043	0.000836865	BLCA	ENSG00000218018+ENSG00000178562+ENSG00000197043
ENSG00000178562	ENSG00000218018	ENSG00000145147	0.000608058	BLCA	ENSG00000218018+ENSG00000178562+ENSG00000145147
ENSG00000178562	ENSG00000218018	ENSG00000170989	0.0227174	BLCA	ENSG00000218018+ENSG00000178562+ENSG00000170989
ENSG00000178562	ENSG00000218018	ENSG00000116194	0.0258124	BLCA	ENSG00000218018+ENSG00000178562+ENSG00000116194
ENSG00000178562	ENSG00000218018	ENSG00000162692	0.00779257	BLCA	ENSG00000218018+ENSG00000178562+ENSG00000162692
ENSG00000178562	ENSG00000218018	ENSG00000107562	0.0479308	BLCA	ENSG00000218018+ENSG00000178562+ENSG00000107562
ENSG00000178562	ENSG00000218018	ENSG00000134853	0.000564253	BLCA	ENSG00000218018+ENSG00000178562+ENSG00000134853
ENSG00000178562	ENSG00000225342	ENSG00000107562	0.00415094	BLCA	ENSG00000225342+ENSG00000178562+ENSG00000107562
ENSG00000178562	ENSG00000225342	ENSG00000197043	0.000687185	BLCA	ENSG00000225342+ENSG00000178562+ENSG00000197043
ENSG00000178562	ENSG00000225342	ENSG00000170989	6.12843e-05	BLCA	ENSG00000225342+ENSG00000178562+ENSG00000170989
ENSG00000178562	ENSG00000225342	ENSG00000026025	0.00212177	BLCA	ENSG00000225342+ENSG00000178562+ENSG00000026025
ENSG00000178562	ENSG00000225342	ENSG00000162692	0.0258453	BLCA	ENSG00000225342+ENSG00000178562+ENSG00000162692
ENSG00000178562	ENSG00000225342	ENSG00000145147	0.000961319	BLCA	ENSG00000225342+ENSG00000178562+ENSG00000145147
ENSG00000178562	ENSG00000225342	ENSG00000100448	0.003755	BLCA	ENSG00000225342+ENSG00000178562+ENSG00000100448
ENSG00000178562	ENSG00000225342	ENSG00000134853	0.000705243	BLCA	ENSG00000225342+ENSG00000178562+ENSG00000134853
ENSG00000178562	ENSG00000230138	ENSG00000120156	0.0193087	BLCA	ENSG00000230138+ENSG00000178562+ENSG00000120156
ENSG00000178562	ENSG00000230138	ENSG00000170989	0.000135029	BLCA	ENSG00000230138+ENSG00000178562+ENSG00000170989
ENSG00000178562	ENSG00000230138	ENSG00000026025	0.00340745	BLCA	ENSG00000230138+ENSG00000178562+ENSG00000026025
ENSG00000178562	ENSG00000230138	ENSG00000240505	0.0390578	BLCA	ENSG00000230138+ENSG00000178562+ENSG00000240505
ENSG00000178562	ENSG00000230138	ENSG00000134853	0.00144463	BLCA	ENSG00000230138+ENSG00000178562+ENSG00000134853
ENSG00000178562	ENSG00000230138	ENSG00000197043	0.000165183	BLCA	ENSG00000230138+ENSG00000178562+ENSG00000197043
ENSG00000178562	ENSG00000230138	ENSG00000145147	0.00103222	BLCA	ENSG00000230138+ENSG00000178562+ENSG00000145147
ENSG00000178562	ENSG00000230138	ENSG00000107562	0.0329438	BLCA	ENSG00000230138+ENSG00000178562+ENSG00000107562
ENSG00000178562	ENSG00000235532	ENSG00000100448	0.0205476	BLCA	ENSG00000235532+ENSG00000178562+ENSG00000100448
ENSG00000178562	ENSG00000235532	ENSG00000107562	0.0219292	BLCA	ENSG00000235532+ENSG00000178562+ENSG00000107562
ENSG00000178562	ENSG00000235532	ENSG00000162692	0.0369332	BLCA	ENSG00000235532+ENSG00000178562+ENSG00000162692
ENSG00000178562	ENSG00000235532	ENSG00000197043	0.000631662	BLCA	ENSG00000235532+ENSG00000178562+ENSG00000197043
ENSG00000178562	ENSG00000235532	ENSG00000134853	0.00146957	BLCA	ENSG00000235532+ENSG00000178562+ENSG00000134853
ENSG00000178562	ENSG00000235532	ENSG00000026025	0.00416236	BLCA	ENSG00000235532+ENSG00000178562+ENSG00000026025
ENSG00000178562	ENSG00000235532	ENSG00000145147	0.00103222	BLCA	ENSG00000235532+ENSG00000178562+ENSG00000145147
ENSG00000178562	ENSG00000235532	ENSG00000120156	0.00753715	BLCA	ENSG00000235532+ENSG00000178562+ENSG00000120156
ENSG00000178562	ENSG00000235532	ENSG00000170989	0.000128306	BLCA	ENSG00000235532+ENSG00000178562+ENSG00000170989
ENSG00000178562	ENSG00000248309	ENSG00000116194	0.0214869	BLCA	ENSG00000248309+ENSG00000178562+ENSG00000116194
ENSG00000178562	ENSG00000248309	ENSG00000122420	0.00140981	BLCA	ENSG00000248309+ENSG00000178562+ENSG00000122420
ENSG00000178562	ENSG00000248309	ENSG00000197043	0.000483304	BLCA	ENSG00000248309+ENSG00000178562+ENSG00000197043
ENSG00000178562	ENSG00000248309	ENSG00000134853	0.000952013	BLCA	ENSG00000248309+ENSG00000178562+ENSG00000134853
ENSG00000178562	ENSG00000248309	ENSG00000145147	0.00661174	BLCA	ENSG00000248309+ENSG00000178562+ENSG00000145147
ENSG00000178562	ENSG00000248309	ENSG00000107562	0.025084	BLCA	ENSG00000248309+ENSG00000178562+ENSG00000107562
ENSG00000178562	ENSG00000248309	ENSG00000100448	0.0465104	BLCA	ENSG00000248309+ENSG00000178562+ENSG00000100448
ENSG00000178562	ENSG00000248309	ENSG00000026025	0.00349481	BLCA	ENSG00000248309+ENSG00000178562+ENSG00000026025
ENSG00000178562	ENSG00000248309	ENSG00000172724	0.0419163	BLCA	ENSG00000248309+ENSG00000178562+ENSG00000172724
ENSG00000178562	ENSG00000248309	ENSG00000120156	0.0439935	BLCA	ENSG00000248309+ENSG00000178562+ENSG00000120156
ENSG00000178562	ENSG00000248309	ENSG00000170989	0.000100787	BLCA	ENSG00000248309+ENSG00000178562+ENSG00000170989
ENSG00000178562	ENSG00000265148	ENSG00000134853	0.00056154	BLCA	ENSG00000265148+ENSG00000178562+ENSG00000134853
ENSG00000178562	ENSG00000265148	ENSG00000139567	0.0477387	BLCA	ENSG00000265148+ENSG00000178562+ENSG00000139567
ENSG00000178562	ENSG00000265148	ENSG00000162692	0.0360569	BLCA	ENSG00000265148+ENSG00000178562+ENSG00000162692
ENSG00000178562	ENSG00000265148	ENSG00000172724	0.0460962	BLCA	ENSG00000265148+ENSG00000178562+ENSG00000172724
ENSG00000178562	ENSG00000265148	ENSG00000197043	0.000212202	BLCA	ENSG00000265148+ENSG00000178562+ENSG00000197043
ENSG00000178562	ENSG00000265148	ENSG00000170989	0.000344081	BLCA	ENSG00000265148+ENSG00000178562+ENSG00000170989
ENSG00000178562	ENSG00000265148	ENSG00000120156	0.00941363	BLCA	ENSG00000265148+ENSG00000178562+ENSG00000120156
ENSG00000178562	ENSG00000265148	ENSG00000145147	0.00298766	BLCA	ENSG00000265148+ENSG00000178562+ENSG00000145147
ENSG00000178562	ENSG00000265148	ENSG00000007312	0.0151814	BLCA	ENSG00000265148+ENSG00000178562+ENSG00000007312
ENSG00000178562	ENSG00000265148	ENSG00000100448	0.0252781	BLCA	ENSG00000265148+ENSG00000178562+ENSG00000100448
ENSG00000178999	ENSG00000265415	ENSG00000213281	0.0394117	BLCA	ENSG00000265415+ENSG00000178999+ENSG00000213281
ENSG00000183813	ENSG00000230138	ENSG00000107562	0.00678474	BLCA	ENSG00000230138+ENSG00000183813+ENSG00000107562
ENSG00000183813	ENSG00000230138	ENSG00000134853	0.00319538	BLCA	ENSG00000230138+ENSG00000183813+ENSG00000134853
ENSG00000183813	ENSG00000230138	ENSG00000120156	0.0254337	BLCA	ENSG00000230138+ENSG00000183813+ENSG00000120156
ENSG00000183813	ENSG00000230138	ENSG00000107317	0.0151248	BLCA	ENSG00000230138+ENSG00000183813+ENSG00000107317
ENSG00000183813	ENSG00000230138	ENSG00000197043	0.000216391	BLCA	ENSG00000230138+ENSG00000183813+ENSG00000197043
ENSG00000183813	ENSG00000230138	ENSG00000170989	0.00180744	BLCA	ENSG00000230138+ENSG00000183813+ENSG00000170989
ENSG00000183813	ENSG00000235532	ENSG00000170989	0.00087309	BLCA	ENSG00000235532+ENSG00000183813+ENSG00000170989
ENSG00000183813	ENSG00000235532	ENSG00000197043	0.00243254	BLCA	ENSG00000235532+ENSG00000183813+ENSG00000197043
ENSG00000183813	ENSG00000235532	ENSG00000107562	0.00653349	BLCA	ENSG00000235532+ENSG00000183813+ENSG00000107562
ENSG00000183813	ENSG00000235532	ENSG00000134853	0.00557926	BLCA	ENSG00000235532+ENSG00000183813+ENSG00000134853
ENSG00000183813	ENSG00000235532	ENSG00000120156	0.0230545	BLCA	ENSG00000235532+ENSG00000183813+ENSG00000120156
ENSG00000183813	ENSG00000235532	ENSG00000162692	0.0432038	BLCA	ENSG00000235532+ENSG00000183813+ENSG00000162692
ENSG00000183813	ENSG00000265148	ENSG00000170989	0.000958138	BLCA	ENSG00000265148+ENSG00000183813+ENSG00000170989
ENSG00000183813	ENSG00000265148	ENSG00000134853	0.000665267	BLCA	ENSG00000265148+ENSG00000183813+ENSG00000134853
ENSG00000183813	ENSG00000265148	ENSG00000120156	0.0148141	BLCA	ENSG00000265148+ENSG00000183813+ENSG00000120156
ENSG00000183813	ENSG00000265148	ENSG00000107317	0.0185571	BLCA	ENSG00000265148+ENSG00000183813+ENSG00000107317
ENSG00000183813	ENSG00000265148	ENSG00000197043	0.000954511	BLCA	ENSG00000265148+ENSG00000183813+ENSG00000197043
ENSG00000204475	ENSG00000230138	ENSG00000172349	0.0378966	BLCA	ENSG00000230138+ENSG00000204475+ENSG00000172349
ENSG00000204475	ENSG00000230138	ENSG00000107317	0.000659669	BLCA	ENSG00000230138+ENSG00000204475+ENSG00000107317
ENSG00000204475	ENSG00000230138	ENSG00000007312	0.0145678	BLCA	ENSG00000230138+ENSG00000204475+ENSG00000007312
ENSG00000204475	ENSG00000230138	ENSG00000197043	0.000181019	BLCA	ENSG00000230138+ENSG00000204475+ENSG00000197043
ENSG00000204475	ENSG00000230138	ENSG00000162692	0.00286919	BLCA	ENSG00000230138+ENSG00000204475+ENSG00000162692
ENSG00000204475	ENSG00000235532	ENSG00000122025	0.0241875	BLCA	ENSG00000235532+ENSG00000204475+ENSG00000122025
ENSG00000204475	ENSG00000235532	ENSG00000007312	0.00346873	BLCA	ENSG00000235532+ENSG00000204475+ENSG00000007312
ENSG00000204475	ENSG00000235532	ENSG00000107317	0.00275048	BLCA	ENSG00000235532+ENSG00000204475+ENSG00000107317
ENSG00000204475	ENSG00000235532	ENSG00000162692	0.00345649	BLCA	ENSG00000235532+ENSG00000204475+ENSG00000162692
ENSG00000204475	ENSG00000235532	ENSG00000197043	0.000310452	BLCA	ENSG00000235532+ENSG00000204475+ENSG00000197043
ENSG00000204475	ENSG00000251301	ENSG00000172724	0.043366	BLCA	ENSG00000251301+ENSG00000204475+ENSG00000172724
ENSG00000204475	ENSG00000251301	ENSG00000197043	0.000339462	BLCA	ENSG00000251301+ENSG00000204475+ENSG00000197043
ENSG00000204475	ENSG00000251301	ENSG00000162692	0.0220873	BLCA	ENSG00000251301+ENSG00000204475+ENSG00000162692
ENSG00000204475	ENSG00000251301	ENSG00000107317	0.00332578	BLCA	ENSG00000251301+ENSG00000204475+ENSG00000107317
ENSG00000204475	ENSG00000251301	ENSG00000172349	0.0296505	BLCA	ENSG00000251301+ENSG00000204475+ENSG00000172349
ENSG00000204475	ENSG00000251301	ENSG00000007312	0.00625199	BLCA	ENSG00000251301+ENSG00000204475+ENSG00000007312
ENSG00000204475	ENSG00000265148	ENSG00000197043	0.00072497	BLCA	ENSG00000265148+ENSG00000204475+ENSG00000197043
ENSG00000204475	ENSG00000265148	ENSG00000107317	0.00384663	BLCA	ENSG00000265148+ENSG00000204475+ENSG00000107317
ENSG00000204475	ENSG00000265148	ENSG00000007312	0.000601387	BLCA	ENSG00000265148+ENSG00000204475+ENSG00000007312
ENSG00000026950	ENSG00000197536	ENSG00000226979	0.00951047	BRCA	ENSG00000197536+ENSG00000026950+ENSG00000226979
ENSG00000026950	ENSG00000197536	ENSG00000096996	0.0202103	BRCA	ENSG00000197536+ENSG00000026950+ENSG00000096996
ENSG00000026950	ENSG00000197536	ENSG00000211778	0.00689955	BRCA	ENSG00000197536+ENSG00000026950+ENSG00000211778
ENSG00000026950	ENSG00000197536	ENSG00000147168	0.0109263	BRCA	ENSG00000197536+ENSG00000026950+ENSG00000147168
ENSG00000026950	ENSG00000197536	ENSG00000211795	0.0239289	BRCA	ENSG00000197536+ENSG00000026950+ENSG00000211795
ENSG00000026950	ENSG00000197536	ENSG00000000938	0.0104995	BRCA	ENSG00000197536+ENSG00000026950+ENSG00000000938
ENSG00000026950	ENSG00000197536	ENSG00000211644	0.0175037	BRCA	ENSG00000197536+ENSG00000026950+ENSG00000211644
ENSG00000026950	ENSG00000197536	ENSG00000132274	0.012474	BRCA	ENSG00000197536+ENSG00000026950+ENSG00000132274
ENSG00000026950	ENSG00000197536	ENSG00000211747	0.00332916	BRCA	ENSG00000197536+ENSG00000026950+ENSG00000211747
ENSG00000026950	ENSG00000197536	ENSG00000028137	0.0304303	BRCA	ENSG00000197536+ENSG00000026950+ENSG00000028137
ENSG00000026950	ENSG00000197536	ENSG00000115415	0.025774	BRCA	ENSG00000197536+ENSG00000026950+ENSG00000115415
ENSG00000026950	ENSG00000197536	ENSG00000172349	0.0209604	BRCA	ENSG00000197536+ENSG00000026950+ENSG00000172349
ENSG00000026950	ENSG00000197536	ENSG00000213928	0.0322475	BRCA	ENSG00000197536+ENSG00000026950+ENSG00000213928
ENSG00000026950	ENSG00000197536	ENSG00000182866	0.0307425	BRCA	ENSG00000197536+ENSG00000026950+ENSG00000182866
ENSG00000026950	ENSG00000197536	ENSG00000162645	0.00425922	BRCA	ENSG00000197536+ENSG00000026950+ENSG00000162645
ENSG00000026950	ENSG00000197536	ENSG00000103522	0.0322871	BRCA	ENSG00000197536+ENSG00000026950+ENSG00000103522
ENSG00000026950	ENSG00000197536	ENSG00000169248	0.0497044	BRCA	ENSG00000197536+ENSG00000026950+ENSG00000169248
ENSG00000026950	ENSG00000197536	ENSG00000138755	0.0282788	BRCA	ENSG00000197536+ENSG00000026950+ENSG00000138755
ENSG00000026950	ENSG00000237484	ENSG00000096996	0.0471731	BRCA	ENSG00000237484+ENSG00000026950+ENSG00000096996
ENSG00000026950	ENSG00000237484	ENSG00000147168	0.0183752	BRCA	ENSG00000237484+ENSG00000026950+ENSG00000147168
ENSG00000026950	ENSG00000237484	ENSG00000211644	0.00780858	BRCA	ENSG00000237484+ENSG00000026950+ENSG00000211644
ENSG00000026950	ENSG00000237484	ENSG00000138755	0.0176796	BRCA	ENSG00000237484+ENSG00000026950+ENSG00000138755
ENSG00000026950	ENSG00000237484	ENSG00000132274	0.0119862	BRCA	ENSG00000237484+ENSG00000026950+ENSG00000132274
ENSG00000026950	ENSG00000237484	ENSG00000182866	0.0487175	BRCA	ENSG00000237484+ENSG00000026950+ENSG00000182866
ENSG00000026950	ENSG00000237484	ENSG00000211747	0.0168663	BRCA	ENSG00000237484+ENSG00000026950+ENSG00000211747
ENSG00000026950	ENSG00000256262	ENSG00000226979	0.00226167	BRCA	ENSG00000256262+ENSG00000026950+ENSG00000226979
ENSG00000026950	ENSG00000256262	ENSG00000163600	0.0187001	BRCA	ENSG00000256262+ENSG00000026950+ENSG00000163600
ENSG00000026950	ENSG00000256262	ENSG00000138755	0.0037682	BRCA	ENSG00000256262+ENSG00000026950+ENSG00000138755
ENSG00000026950	ENSG00000256262	ENSG00000103522	0.00139723	BRCA	ENSG00000256262+ENSG00000026950+ENSG00000103522
ENSG00000026950	ENSG00000256262	ENSG00000172349	0.00645896	BRCA	ENSG00000256262+ENSG00000026950+ENSG00000172349
ENSG00000026950	ENSG00000256262	ENSG00000132274	0.00721791	BRCA	ENSG00000256262+ENSG00000026950+ENSG00000132274
ENSG00000026950	ENSG00000256262	ENSG00000211795	0.00520406	BRCA	ENSG00000256262+ENSG00000026950+ENSG00000211795
ENSG00000026950	ENSG00000256262	ENSG00000182866	0.00370532	BRCA	ENSG00000256262+ENSG00000026950+ENSG00000182866
ENSG00000026950	ENSG00000256262	ENSG00000162645	0.00370511	BRCA	ENSG00000256262+ENSG00000026950+ENSG00000162645
ENSG00000026950	ENSG00000256262	ENSG00000134470	0.00195441	BRCA	ENSG00000256262+ENSG00000026950+ENSG00000134470
ENSG00000026950	ENSG00000256262	ENSG00000096996	0.00335233	BRCA	ENSG00000256262+ENSG00000026950+ENSG00000096996
ENSG00000026950	ENSG00000256262	ENSG00000000938	0.016188	BRCA	ENSG00000256262+ENSG00000026950+ENSG00000000938
ENSG00000026950	ENSG00000256262	ENSG00000025708	0.00536322	BRCA	ENSG00000256262+ENSG00000026950+ENSG00000025708
ENSG00000026950	ENSG00000256262	ENSG00000169248	0.0386315	BRCA	ENSG00000256262+ENSG00000026950+ENSG00000169248
ENSG00000026950	ENSG00000256262	ENSG00000211747	0.0292406	BRCA	ENSG00000256262+ENSG00000026950+ENSG00000211747
ENSG00000026950	ENSG00000256262	ENSG00000028137	0.00687491	BRCA	ENSG00000256262+ENSG00000026950+ENSG00000028137
ENSG00000026950	ENSG00000256262	ENSG00000211778	0.00225739	BRCA	ENSG00000256262+ENSG00000026950+ENSG00000211778
ENSG00000026950	ENSG00000256262	ENSG00000211897	0.0265427	BRCA	ENSG00000256262+ENSG00000026950+ENSG00000211897
ENSG00000026950	ENSG00000256262	ENSG00000158869	0.0315703	BRCA	ENSG00000256262+ENSG00000026950+ENSG00000158869
ENSG00000026950	ENSG00000256262	ENSG00000101336	0.010373	BRCA	ENSG00000256262+ENSG00000026950+ENSG00000101336
ENSG00000026950	ENSG00000256262	ENSG00000211644	0.000551958	BRCA	ENSG00000256262+ENSG00000026950+ENSG00000211644
ENSG00000026950	ENSG00000256262	ENSG00000011600	0.0351289	BRCA	ENSG00000256262+ENSG00000026950+ENSG00000011600
ENSG00000026950	ENSG00000256262	ENSG00000147168	0.0139817	BRCA	ENSG00000256262+ENSG00000026950+ENSG00000147168
ENSG00000049249	ENSG00000236481	ENSG00000211778	0.020765	BRCA	ENSG00000236481+ENSG00000049249+ENSG00000211778
ENSG00000049249	ENSG00000236481	ENSG00000147168	0.00951854	BRCA	ENSG00000236481+ENSG00000049249+ENSG00000147168
ENSG00000049249	ENSG00000236481	ENSG00000138755	0.0106841	BRCA	ENSG00000236481+ENSG00000049249+ENSG00000138755
ENSG00000049249	ENSG00000236481	ENSG00000162645	0.0414193	BRCA	ENSG00000236481+ENSG00000049249+ENSG00000162645
ENSG00000049249	ENSG00000236481	ENSG00000211747	0.018591	BRCA	ENSG00000236481+ENSG00000049249+ENSG00000211747
ENSG00000049249	ENSG00000236481	ENSG00000211644	0.00354319	BRCA	ENSG00000236481+ENSG00000049249+ENSG00000211644
ENSG00000049249	ENSG00000236481	ENSG00000156234	0.0355523	BRCA	ENSG00000236481+ENSG00000049249+ENSG00000156234
ENSG00000049249	ENSG00000256262	ENSG00000204592	0.0288516	BRCA	ENSG00000256262+ENSG00000049249+ENSG00000204592
ENSG00000049249	ENSG00000256262	ENSG00000011600	0.00841018	BRCA	ENSG00000256262+ENSG00000049249+ENSG00000011600
ENSG00000049249	ENSG00000256262	ENSG00000162645	0.000199655	BRCA	ENSG00000256262+ENSG00000049249+ENSG00000162645
ENSG00000049249	ENSG00000256262	ENSG00000211747	0.0150271	BRCA	ENSG00000256262+ENSG00000049249+ENSG00000211747
ENSG00000049249	ENSG00000256262	ENSG00000182866	0.00865786	BRCA	ENSG00000256262+ENSG00000049249+ENSG00000182866
ENSG00000049249	ENSG00000256262	ENSG00000211897	0.0170026	BRCA	ENSG00000256262+ENSG00000049249+ENSG00000211897
ENSG00000049249	ENSG00000256262	ENSG00000174600	0.0234461	BRCA	ENSG00000256262+ENSG00000049249+ENSG00000174600
ENSG00000049249	ENSG00000256262	ENSG00000172349	0.0152555	BRCA	ENSG00000256262+ENSG00000049249+ENSG00000172349
ENSG00000049249	ENSG00000256262	ENSG00000028137	0.027879	BRCA	ENSG00000256262+ENSG00000049249+ENSG00000028137
ENSG00000049249	ENSG00000256262	ENSG00000211778	0.00748477	BRCA	ENSG00000256262+ENSG00000049249+ENSG00000211778
ENSG00000049249	ENSG00000256262	ENSG00000203747	0.00815453	BRCA	ENSG00000256262+ENSG00000049249+ENSG00000203747
ENSG00000049249	ENSG00000256262	ENSG00000211964	0.0132607	BRCA	ENSG00000256262+ENSG00000049249+ENSG00000211964
ENSG00000049249	ENSG00000256262	ENSG00000211644	0.010861	BRCA	ENSG00000256262+ENSG00000049249+ENSG00000211644
ENSG00000049249	ENSG00000256262	ENSG00000224373	0.00642019	BRCA	ENSG00000256262+ENSG00000049249+ENSG00000224373
ENSG00000049249	ENSG00000256262	ENSG00000156234	0.00416807	BRCA	ENSG00000256262+ENSG00000049249+ENSG00000156234
ENSG00000049249	ENSG00000256262	ENSG00000147168	0.000565274	BRCA	ENSG00000256262+ENSG00000049249+ENSG00000147168
ENSG00000049249	ENSG00000256262	ENSG00000138755	0.00262826	BRCA	ENSG00000256262+ENSG00000049249+ENSG00000138755
ENSG00000049249	ENSG00000256262	ENSG00000000938	0.0378777	BRCA	ENSG00000256262+ENSG00000049249+ENSG00000000938
ENSG00000049249	ENSG00000256262	ENSG00000134470	0.0168947	BRCA	ENSG00000256262+ENSG00000049249+ENSG00000134470
ENSG00000049249	ENSG00000256262	ENSG00000158869	0.0335743	BRCA	ENSG00000256262+ENSG00000049249+ENSG00000158869
ENSG00000049249	ENSG00000259772	ENSG00000156234	0.00591022	BRCA	ENSG00000259772+ENSG00000049249+ENSG00000156234
ENSG00000049249	ENSG00000259772	ENSG00000211778	0.013736	BRCA	ENSG00000259772+ENSG00000049249+ENSG00000211778
ENSG00000049249	ENSG00000259772	ENSG00000226979	0.0155874	BRCA	ENSG00000259772+ENSG00000049249+ENSG00000226979
ENSG00000049249	ENSG00000259772	ENSG00000147168	0.000376414	BRCA	ENSG00000259772+ENSG00000049249+ENSG00000147168
ENSG00000049249	ENSG00000259772	ENSG00000162645	0.0161309	BRCA	ENSG00000259772+ENSG00000049249+ENSG00000162645
ENSG00000049249	ENSG00000259772	ENSG00000211747	0.0116183	BRCA	ENSG00000259772+ENSG00000049249+ENSG00000211747
ENSG00000049249	ENSG00000259772	ENSG00000211644	0.0107849	BRCA	ENSG00000259772+ENSG00000049249+ENSG00000211644
ENSG00000049249	ENSG00000259772	ENSG00000211964	0.0196596	BRCA	ENSG00000259772+ENSG00000049249+ENSG00000211964
ENSG00000049249	ENSG00000259772	ENSG00000172349	0.0129546	BRCA	ENSG00000259772+ENSG00000049249+ENSG00000172349
ENSG00000049249	ENSG00000280721	ENSG00000162645	0.0253354	BRCA	ENSG00000280721+ENSG00000049249+ENSG00000162645
ENSG00000049249	ENSG00000280721	ENSG00000182866	0.036219	BRCA	ENSG00000280721+ENSG00000049249+ENSG00000182866
ENSG00000049249	ENSG00000280721	ENSG00000147168	0.00358893	BRCA	ENSG00000280721+ENSG00000049249+ENSG00000147168
ENSG00000049249	ENSG00000280721	ENSG00000211747	0.0213203	BRCA	ENSG00000280721+ENSG00000049249+ENSG00000211747
ENSG00000049249	ENSG00000280721	ENSG00000211644	0.0116524	BRCA	ENSG00000280721+ENSG00000049249+ENSG00000211644
ENSG00000049249	ENSG00000280721	ENSG00000138755	0.0111136	BRCA	ENSG00000280721+ENSG00000049249+ENSG00000138755
ENSG00000101017	ENSG00000236481	ENSG00000169248	0.0166927	BRCA	ENSG00000236481+ENSG00000101017+ENSG00000169248
ENSG00000101017	ENSG00000236481	ENSG00000211644	0.00366722	BRCA	ENSG00000236481+ENSG00000101017+ENSG00000211644
ENSG00000101017	ENSG00000236481	ENSG00000147168	0.0217055	BRCA	ENSG00000236481+ENSG00000101017+ENSG00000147168
ENSG00000101017	ENSG00000236481	ENSG00000174600	0.00535974	BRCA	ENSG00000236481+ENSG00000101017+ENSG00000174600
ENSG00000101017	ENSG00000236481	ENSG00000141968	0.030707	BRCA	ENSG00000236481+ENSG00000101017+ENSG00000141968
ENSG00000101017	ENSG00000236481	ENSG00000224373	0.0161126	BRCA	ENSG00000236481+ENSG00000101017+ENSG00000224373
ENSG00000101017	ENSG00000237181	ENSG00000147168	0.0292836	BRCA	ENSG00000237181+ENSG00000101017+ENSG00000147168
ENSG00000101017	ENSG00000237181	ENSG00000211747	0.0395681	BRCA	ENSG00000237181+ENSG00000101017+ENSG00000211747
ENSG00000101017	ENSG00000237181	ENSG00000011600	0.00327388	BRCA	ENSG00000237181+ENSG00000101017+ENSG00000011600
ENSG00000101017	ENSG00000237181	ENSG00000158869	0.00689283	BRCA	ENSG00000237181+ENSG00000101017+ENSG00000158869
ENSG00000101017	ENSG00000237181	ENSG00000156234	0.0464534	BRCA	ENSG00000237181+ENSG00000101017+ENSG00000156234
ENSG00000101017	ENSG00000237181	ENSG00000211644	0.000641408	BRCA	ENSG00000237181+ENSG00000101017+ENSG00000211644
ENSG00000101017	ENSG00000237181	ENSG00000174600	0.00352723	BRCA	ENSG00000237181+ENSG00000101017+ENSG00000174600
ENSG00000101017	ENSG00000237181	ENSG00000224373	0.00780385	BRCA	ENSG00000237181+ENSG00000101017+ENSG00000224373
ENSG00000101017	ENSG00000256262	ENSG00000211778	0.0199628	BRCA	ENSG00000256262+ENSG00000101017+ENSG00000211778
ENSG00000101017	ENSG00000256262	ENSG00000174600	0.00744072	BRCA	ENSG00000256262+ENSG00000101017+ENSG00000174600
ENSG00000101017	ENSG00000256262	ENSG00000141968	0.0110377	BRCA	ENSG00000256262+ENSG00000101017+ENSG00000141968
ENSG00000101017	ENSG00000256262	ENSG00000226979	0.00141807	BRCA	ENSG00000256262+ENSG00000101017+ENSG00000226979
ENSG00000101017	ENSG00000256262	ENSG00000211897	0.0357657	BRCA	ENSG00000256262+ENSG00000101017+ENSG00000211897
ENSG00000101017	ENSG00000256262	ENSG00000101336	0.0259596	BRCA	ENSG00000256262+ENSG00000101017+ENSG00000101336
ENSG00000101017	ENSG00000256262	ENSG00000138755	0.024932	BRCA	ENSG00000256262+ENSG00000101017+ENSG00000138755
ENSG00000101017	ENSG00000256262	ENSG00000121797	0.00620559	BRCA	ENSG00000256262+ENSG00000101017+ENSG00000121797
ENSG00000101017	ENSG00000256262	ENSG00000132274	0.0496845	BRCA	ENSG00000256262+ENSG00000101017+ENSG00000132274
ENSG00000101017	ENSG00000256262	ENSG00000169248	0.00845887	BRCA	ENSG00000256262+ENSG00000101017+ENSG00000169248
ENSG00000101017	ENSG00000256262	ENSG00000028137	0.00912866	BRCA	ENSG00000256262+ENSG00000101017+ENSG00000028137
ENSG00000101017	ENSG00000256262	ENSG00000158869	0.0284783	BRCA	ENSG00000256262+ENSG00000101017+ENSG00000158869
ENSG00000101017	ENSG00000256262	ENSG00000147168	0.0157471	BRCA	ENSG00000256262+ENSG00000101017+ENSG00000147168
ENSG00000101017	ENSG00000256262	ENSG00000172349	0.0116009	BRCA	ENSG00000256262+ENSG00000101017+ENSG00000172349
ENSG00000101017	ENSG00000256262	ENSG00000211644	0.00374424	BRCA	ENSG00000256262+ENSG00000101017+ENSG00000211644
ENSG00000101017	ENSG00000256262	ENSG00000204592	0.0228384	BRCA	ENSG00000256262+ENSG00000101017+ENSG00000204592
ENSG00000101017	ENSG00000256262	ENSG00000000938	0.0327492	BRCA	ENSG00000256262+ENSG00000101017+ENSG00000000938
ENSG00000101017	ENSG00000256262	ENSG00000162645	0.0033551	BRCA	ENSG00000256262+ENSG00000101017+ENSG00000162645
ENSG00000101017	ENSG00000256262	ENSG00000025708	0.0240199	BRCA	ENSG00000256262+ENSG00000101017+ENSG00000025708
ENSG00000101017	ENSG00000256262	ENSG00000096996	0.0130899	BRCA	ENSG00000256262+ENSG00000101017+ENSG00000096996
ENSG00000101017	ENSG00000256262	ENSG00000224373	0.0057687	BRCA	ENSG00000256262+ENSG00000101017+ENSG00000224373
ENSG00000101017	ENSG00000256262	ENSG00000156234	0.0093587	BRCA	ENSG00000256262+ENSG00000101017+ENSG00000156234
ENSG00000101017	ENSG00000256262	ENSG00000163600	0.0392595	BRCA	ENSG00000256262+ENSG00000101017+ENSG00000163600
ENSG00000101017	ENSG00000256262	ENSG00000103522	0.013115	BRCA	ENSG00000256262+ENSG00000101017+ENSG00000103522
ENSG00000101017	ENSG00000256262	ENSG00000211795	0.0393668	BRCA	ENSG00000256262+ENSG00000101017+ENSG00000211795
ENSG00000104972	ENSG00000236481	ENSG00000182866	0.00680947	BRCA	ENSG00000236481+ENSG00000104972+ENSG00000182866
ENSG00000104972	ENSG00000236481	ENSG00000028137	0.0456017	BRCA	ENSG00000236481+ENSG00000104972+ENSG00000028137
ENSG00000104972	ENSG00000236481	ENSG00000211747	0.0178463	BRCA	ENSG00000236481+ENSG00000104972+ENSG00000211747
ENSG00000104972	ENSG00000236481	ENSG00000172349	0.0135425	BRCA	ENSG00000236481+ENSG00000104972+ENSG00000172349
ENSG00000104972	ENSG00000236481	ENSG00000147168	0.000471765	BRCA	ENSG00000236481+ENSG00000104972+ENSG00000147168
ENSG00000104972	ENSG00000236481	ENSG00000162645	0.00267657	BRCA	ENSG00000236481+ENSG00000104972+ENSG00000162645
ENSG00000104972	ENSG00000236481	ENSG00000224373	0.00669227	BRCA	ENSG00000236481+ENSG00000104972+ENSG00000224373
ENSG00000104972	ENSG00000236481	ENSG00000211644	0.000406631	BRCA	ENSG00000236481+ENSG00000104972+ENSG00000211644
ENSG00000104972	ENSG00000237181	ENSG00000211897	0.00597988	BRCA	ENSG00000237181+ENSG00000104972+ENSG00000211897
ENSG00000104972	ENSG00000237181	ENSG00000138755	0.00548255	BRCA	ENSG00000237181+ENSG00000104972+ENSG00000138755
ENSG00000104972	ENSG00000237181	ENSG00000115415	0.0329125	BRCA	ENSG00000237181+ENSG00000104972+ENSG00000115415
ENSG00000104972	ENSG00000237181	ENSG00000162645	0.0220701	BRCA	ENSG00000237181+ENSG00000104972+ENSG00000162645
ENSG00000104972	ENSG00000237181	ENSG00000211778	0.0378332	BRCA	ENSG00000237181+ENSG00000104972+ENSG00000211778
ENSG00000104972	ENSG00000237181	ENSG00000211644	7.3955e-05	BRCA	ENSG00000237181+ENSG00000104972+ENSG00000211644
ENSG00000104972	ENSG00000237181	ENSG00000147168	0.000195225	BRCA	ENSG00000237181+ENSG00000104972+ENSG00000147168
ENSG00000104972	ENSG00000237181	ENSG00000224373	0.00802774	BRCA	ENSG00000237181+ENSG00000104972+ENSG00000224373
ENSG00000104972	ENSG00000237181	ENSG00000141968	0.00473499	BRCA	ENSG00000237181+ENSG00000104972+ENSG00000141968
ENSG00000104972	ENSG00000237181	ENSG00000203747	0.0053179	BRCA	ENSG00000237181+ENSG00000104972+ENSG00000203747
ENSG00000104972	ENSG00000237181	ENSG00000174600	0.046464	BRCA	ENSG00000237181+ENSG00000104972+ENSG00000174600
ENSG00000104972	ENSG00000237181	ENSG00000182866	0.00539636	BRCA	ENSG00000237181+ENSG00000104972+ENSG00000182866
ENSG00000104972	ENSG00000237181	ENSG00000211747	0.0167583	BRCA	ENSG00000237181+ENSG00000104972+ENSG00000211747
ENSG00000104972	ENSG00000251442	ENSG00000211747	0.00779356	BRCA	ENSG00000251442+ENSG00000104972+ENSG00000211747
ENSG00000104972	ENSG00000251442	ENSG00000025708	0.0113554	BRCA	ENSG00000251442+ENSG00000104972+ENSG00000025708
ENSG00000104972	ENSG00000251442	ENSG00000211897	0.0362974	BRCA	ENSG00000251442+ENSG00000104972+ENSG00000211897
ENSG00000104972	ENSG00000251442	ENSG00000211644	0.000837391	BRCA	ENSG00000251442+ENSG00000104972+ENSG00000211644
ENSG00000104972	ENSG00000251442	ENSG00000162645	0.000474231	BRCA	ENSG00000251442+ENSG00000104972+ENSG00000162645
ENSG00000104972	ENSG00000251442	ENSG00000115415	0.0293935	BRCA	ENSG00000251442+ENSG00000104972+ENSG00000115415
ENSG00000104972	ENSG00000251442	ENSG00000138755	0.046712	BRCA	ENSG00000251442+ENSG00000104972+ENSG00000138755
ENSG00000104972	ENSG00000251442	ENSG00000163600	0.0418139	BRCA	ENSG00000251442+ENSG00000104972+ENSG00000163600
ENSG00000104972	ENSG00000251442	ENSG00000028137	0.0424753	BRCA	ENSG00000251442+ENSG00000104972+ENSG00000028137
ENSG00000104972	ENSG00000251442	ENSG00000147168	0.000525957	BRCA	ENSG00000251442+ENSG00000104972+ENSG00000147168
ENSG00000104972	ENSG00000251442	ENSG00000141968	0.00943184	BRCA	ENSG00000251442+ENSG00000104972+ENSG00000141968
ENSG00000104972	ENSG00000251442	ENSG00000172349	0.00596662	BRCA	ENSG00000251442+ENSG00000104972+ENSG00000172349
ENSG00000104972	ENSG00000251442	ENSG00000000938	0.0347606	BRCA	ENSG00000251442+ENSG00000104972+ENSG00000000938
ENSG00000104972	ENSG00000251442	ENSG00000182866	0.0283597	BRCA	ENSG00000251442+ENSG00000104972+ENSG00000182866
ENSG00000104972	ENSG00000251442	ENSG00000101336	0.00943856	BRCA	ENSG00000251442+ENSG00000104972+ENSG00000101336
ENSG00000104972	ENSG00000256262	ENSG00000211795	0.0140064	BRCA	ENSG00000256262+ENSG00000104972+ENSG00000211795
ENSG00000104972	ENSG00000256262	ENSG00000028137	0.0326871	BRCA	ENSG00000256262+ENSG00000104972+ENSG00000028137
ENSG00000104972	ENSG00000256262	ENSG00000182866	0.0323126	BRCA	ENSG00000256262+ENSG00000104972+ENSG00000182866
ENSG00000104972	ENSG00000256262	ENSG00000025708	0.0071886	BRCA	ENSG00000256262+ENSG00000104972+ENSG00000025708
ENSG00000104972	ENSG00000256262	ENSG00000138755	0.0103196	BRCA	ENSG00000256262+ENSG00000104972+ENSG00000138755
ENSG00000104972	ENSG00000256262	ENSG00000211747	0.0153662	BRCA	ENSG00000256262+ENSG00000104972+ENSG00000211747
ENSG00000104972	ENSG00000256262	ENSG00000132274	0.0303174	BRCA	ENSG00000256262+ENSG00000104972+ENSG00000132274
ENSG00000104972	ENSG00000256262	ENSG00000096996	0.00985957	BRCA	ENSG00000256262+ENSG00000104972+ENSG00000096996
ENSG00000104972	ENSG00000256262	ENSG00000103522	0.0237393	BRCA	ENSG00000256262+ENSG00000104972+ENSG00000103522
ENSG00000104972	ENSG00000256262	ENSG00000203747	0.00968607	BRCA	ENSG00000256262+ENSG00000104972+ENSG00000203747
ENSG00000104972	ENSG00000256262	ENSG00000211964	0.0267881	BRCA	ENSG00000256262+ENSG00000104972+ENSG00000211964
ENSG00000104972	ENSG00000256262	ENSG00000141968	0.0495507	BRCA	ENSG00000256262+ENSG00000104972+ENSG00000141968
ENSG00000104972	ENSG00000256262	ENSG00000158869	0.0275148	BRCA	ENSG00000256262+ENSG00000104972+ENSG00000158869
ENSG00000104972	ENSG00000256262	ENSG00000162645	0.000414408	BRCA	ENSG00000256262+ENSG00000104972+ENSG00000162645
ENSG00000104972	ENSG00000256262	ENSG00000224373	0.00579655	BRCA	ENSG00000256262+ENSG00000104972+ENSG00000224373
ENSG00000104972	ENSG00000256262	ENSG00000174600	0.00893336	BRCA	ENSG00000256262+ENSG00000104972+ENSG00000174600
ENSG00000104972	ENSG00000256262	ENSG00000147168	0.00134743	BRCA	ENSG00000256262+ENSG00000104972+ENSG00000147168
ENSG00000104972	ENSG00000256262	ENSG00000121797	0.0257874	BRCA	ENSG00000256262+ENSG00000104972+ENSG00000121797
ENSG00000104972	ENSG00000256262	ENSG00000211778	0.0371336	BRCA	ENSG00000256262+ENSG00000104972+ENSG00000211778
ENSG00000104972	ENSG00000256262	ENSG00000169248	0.0290185	BRCA	ENSG00000256262+ENSG00000104972+ENSG00000169248
ENSG00000104972	ENSG00000256262	ENSG00000211644	0.00446915	BRCA	ENSG00000256262+ENSG00000104972+ENSG00000211644
ENSG00000104972	ENSG00000256262	ENSG00000000938	0.00384912	BRCA	ENSG00000256262+ENSG00000104972+ENSG00000000938
ENSG00000104972	ENSG00000256262	ENSG00000163600	0.0224552	BRCA	ENSG00000256262+ENSG00000104972+ENSG00000163600
ENSG00000104972	ENSG00000256262	ENSG00000101336	0.0294208	BRCA	ENSG00000256262+ENSG00000104972+ENSG00000101336
ENSG00000104972	ENSG00000256262	ENSG00000211897	0.0250281	BRCA	ENSG00000256262+ENSG00000104972+ENSG00000211897
ENSG00000104972	ENSG00000259772	ENSG00000028137	0.00483062	BRCA	ENSG00000259772+ENSG00000104972+ENSG00000028137
ENSG00000104972	ENSG00000259772	ENSG00000211778	0.0122222	BRCA	ENSG00000259772+ENSG00000104972+ENSG00000211778
ENSG00000104972	ENSG00000259772	ENSG00000011600	0.0447839	BRCA	ENSG00000259772+ENSG00000104972+ENSG00000011600
ENSG00000104972	ENSG00000259772	ENSG00000203747	0.0430264	BRCA	ENSG00000259772+ENSG00000104972+ENSG00000203747
ENSG00000104972	ENSG00000259772	ENSG00000162645	0.00787691	BRCA	ENSG00000259772+ENSG00000104972+ENSG00000162645
ENSG00000104972	ENSG00000259772	ENSG00000147168	0.000997519	BRCA	ENSG00000259772+ENSG00000104972+ENSG00000147168
ENSG00000104972	ENSG00000259772	ENSG00000211644	0.000516777	BRCA	ENSG00000259772+ENSG00000104972+ENSG00000211644
ENSG00000104972	ENSG00000259772	ENSG00000172349	0.00922009	BRCA	ENSG00000259772+ENSG00000104972+ENSG00000172349
ENSG00000104972	ENSG00000259772	ENSG00000211747	0.00414003	BRCA	ENSG00000259772+ENSG00000104972+ENSG00000211747
ENSG00000104972	ENSG00000259772	ENSG00000182866	0.00664247	BRCA	ENSG00000259772+ENSG00000104972+ENSG00000182866
ENSG00000104972	ENSG00000259772	ENSG00000224373	0.0235622	BRCA	ENSG00000259772+ENSG00000104972+ENSG00000224373
ENSG00000104972	ENSG00000259772	ENSG00000101336	0.0280492	BRCA	ENSG00000259772+ENSG00000104972+ENSG00000101336
ENSG00000104972	ENSG00000259772	ENSG00000000938	0.00308172	BRCA	ENSG00000259772+ENSG00000104972+ENSG00000000938
ENSG00000104972	ENSG00000259772	ENSG00000174600	0.0371871	BRCA	ENSG00000259772+ENSG00000104972+ENSG00000174600
ENSG00000104972	ENSG00000259772	ENSG00000138755	0.0398271	BRCA	ENSG00000259772+ENSG00000104972+ENSG00000138755
ENSG00000104972	ENSG00000259772	ENSG00000211795	0.0274373	BRCA	ENSG00000259772+ENSG00000104972+ENSG00000211795
ENSG00000111801	ENSG00000197536	ENSG00000174600	0.0132617	BRCA	ENSG00000197536+ENSG00000111801+ENSG00000174600
ENSG00000111801	ENSG00000197536	ENSG00000147168	0.0125584	BRCA	ENSG00000197536+ENSG00000111801+ENSG00000147168
ENSG00000111801	ENSG00000197536	ENSG00000213928	0.00536413	BRCA	ENSG00000197536+ENSG00000111801+ENSG00000213928
ENSG00000111801	ENSG00000197536	ENSG00000115415	0.00688316	BRCA	ENSG00000197536+ENSG00000111801+ENSG00000115415
ENSG00000111801	ENSG00000197536	ENSG00000163600	0.0157641	BRCA	ENSG00000197536+ENSG00000111801+ENSG00000163600
ENSG00000111801	ENSG00000197536	ENSG00000211747	0.000997341	BRCA	ENSG00000197536+ENSG00000111801+ENSG00000211747
ENSG00000111801	ENSG00000197536	ENSG00000182866	0.0433174	BRCA	ENSG00000197536+ENSG00000111801+ENSG00000182866
ENSG00000111801	ENSG00000197536	ENSG00000138755	0.011754	BRCA	ENSG00000197536+ENSG00000111801+ENSG00000138755
ENSG00000111801	ENSG00000197536	ENSG00000000938	0.0387996	BRCA	ENSG00000197536+ENSG00000111801+ENSG00000000938
ENSG00000111801	ENSG00000197536	ENSG00000141968	0.0379487	BRCA	ENSG00000197536+ENSG00000111801+ENSG00000141968
ENSG00000111801	ENSG00000197536	ENSG00000172349	0.024929	BRCA	ENSG00000197536+ENSG00000111801+ENSG00000172349
ENSG00000111801	ENSG00000197536	ENSG00000204592	0.029797	BRCA	ENSG00000197536+ENSG00000111801+ENSG00000204592
ENSG00000111801	ENSG00000197536	ENSG00000162645	0.00704689	BRCA	ENSG00000197536+ENSG00000111801+ENSG00000162645
ENSG00000111801	ENSG00000197536	ENSG00000169248	0.0317742	BRCA	ENSG00000197536+ENSG00000111801+ENSG00000169248
ENSG00000111801	ENSG00000197536	ENSG00000132274	0.000207149	BRCA	ENSG00000197536+ENSG00000111801+ENSG00000132274
ENSG00000111801	ENSG00000256262	ENSG00000141968	0.00599029	BRCA	ENSG00000256262+ENSG00000111801+ENSG00000141968
ENSG00000111801	ENSG00000256262	ENSG00000211795	0.00675595	BRCA	ENSG00000256262+ENSG00000111801+ENSG00000211795
ENSG00000111801	ENSG00000256262	ENSG00000138755	0.00190819	BRCA	ENSG00000256262+ENSG00000111801+ENSG00000138755
ENSG00000111801	ENSG00000256262	ENSG00000182866	0.0033927	BRCA	ENSG00000256262+ENSG00000111801+ENSG00000182866
ENSG00000111801	ENSG00000256262	ENSG00000147168	0.0150252	BRCA	ENSG00000256262+ENSG00000111801+ENSG00000147168
ENSG00000111801	ENSG00000256262	ENSG00000134470	0.000369677	BRCA	ENSG00000256262+ENSG00000111801+ENSG00000134470
ENSG00000111801	ENSG00000256262	ENSG00000096996	0.00723432	BRCA	ENSG00000256262+ENSG00000111801+ENSG00000096996
ENSG00000111801	ENSG00000256262	ENSG00000172349	0.00187223	BRCA	ENSG00000256262+ENSG00000111801+ENSG00000172349
ENSG00000111801	ENSG00000256262	ENSG00000132274	0.0137843	BRCA	ENSG00000256262+ENSG00000111801+ENSG00000132274
ENSG00000111801	ENSG00000256262	ENSG00000162645	0.00262151	BRCA	ENSG00000256262+ENSG00000111801+ENSG00000162645
ENSG00000111801	ENSG00000256262	ENSG00000204592	0.00981727	BRCA	ENSG00000256262+ENSG00000111801+ENSG00000204592
ENSG00000111801	ENSG00000256262	ENSG00000028137	0.00374973	BRCA	ENSG00000256262+ENSG00000111801+ENSG00000028137
ENSG00000111801	ENSG00000256262	ENSG00000158869	0.00801586	BRCA	ENSG00000256262+ENSG00000111801+ENSG00000158869
ENSG00000111801	ENSG00000256262	ENSG00000163600	0.0059306	BRCA	ENSG00000256262+ENSG00000111801+ENSG00000163600
ENSG00000111801	ENSG00000256262	ENSG00000025708	0.00228054	BRCA	ENSG00000256262+ENSG00000111801+ENSG00000025708
ENSG00000111801	ENSG00000256262	ENSG00000226979	0.00145752	BRCA	ENSG00000256262+ENSG00000111801+ENSG00000226979
ENSG00000111801	ENSG00000256262	ENSG00000000938	0.00733123	BRCA	ENSG00000256262+ENSG00000111801+ENSG00000000938
ENSG00000111801	ENSG00000256262	ENSG00000211778	0.000725783	BRCA	ENSG00000256262+ENSG00000111801+ENSG00000211778
ENSG00000111801	ENSG00000256262	ENSG00000103522	0.00194653	BRCA	ENSG00000256262+ENSG00000111801+ENSG00000103522
ENSG00000111801	ENSG00000256262	ENSG00000211644	0.000721583	BRCA	ENSG00000256262+ENSG00000111801+ENSG00000211644
ENSG00000111801	ENSG00000256262	ENSG00000169248	0.0345151	BRCA	ENSG00000256262+ENSG00000111801+ENSG00000169248
ENSG00000111801	ENSG00000256262	ENSG00000011600	0.0148457	BRCA	ENSG00000256262+ENSG00000111801+ENSG00000011600
ENSG00000111801	ENSG00000256262	ENSG00000101336	0.00179662	BRCA	ENSG00000256262+ENSG00000111801+ENSG00000101336
ENSG00000114013	ENSG00000236481	ENSG00000211747	0.000641654	BRCA	ENSG00000236481+ENSG00000114013+ENSG00000211747
ENSG00000114013	ENSG00000236481	ENSG00000138755	0.0140208	BRCA	ENSG00000236481+ENSG00000114013+ENSG00000138755
ENSG00000114013	ENSG00000236481	ENSG00000182866	0.0177518	BRCA	ENSG00000236481+ENSG00000114013+ENSG00000182866
ENSG00000114013	ENSG00000236481	ENSG00000000938	0.0452099	BRCA	ENSG00000236481+ENSG00000114013+ENSG00000000938
ENSG00000114013	ENSG00000236481	ENSG00000147168	0.00189946	BRCA	ENSG00000236481+ENSG00000114013+ENSG00000147168
ENSG00000114013	ENSG00000236481	ENSG00000028137	0.0281611	BRCA	ENSG00000236481+ENSG00000114013+ENSG00000028137
ENSG00000114013	ENSG00000236481	ENSG00000162645	0.00227413	BRCA	ENSG00000236481+ENSG00000114013+ENSG00000162645
ENSG00000114013	ENSG00000236481	ENSG00000172349	0.00623311	BRCA	ENSG00000236481+ENSG00000114013+ENSG00000172349
ENSG00000114013	ENSG00000251442	ENSG00000147168	0.00250769	BRCA	ENSG00000251442+ENSG00000114013+ENSG00000147168
ENSG00000114013	ENSG00000251442	ENSG00000211747	0.00990843	BRCA	ENSG00000251442+ENSG00000114013+ENSG00000211747
ENSG00000114013	ENSG00000251442	ENSG00000158869	0.0427854	BRCA	ENSG00000251442+ENSG00000114013+ENSG00000158869
ENSG00000114013	ENSG00000251442	ENSG00000000938	0.0199291	BRCA	ENSG00000251442+ENSG00000114013+ENSG00000000938
ENSG00000114013	ENSG00000251442	ENSG00000141968	0.0226236	BRCA	ENSG00000251442+ENSG00000114013+ENSG00000141968
ENSG00000114013	ENSG00000251442	ENSG00000163600	0.0194385	BRCA	ENSG00000251442+ENSG00000114013+ENSG00000163600
ENSG00000114013	ENSG00000251442	ENSG00000101336	0.00877128	BRCA	ENSG00000251442+ENSG00000114013+ENSG00000101336
ENSG00000114013	ENSG00000251442	ENSG00000204592	0.00929325	BRCA	ENSG00000251442+ENSG00000114013+ENSG00000204592
ENSG00000114013	ENSG00000251442	ENSG00000203747	0.0338226	BRCA	ENSG00000251442+ENSG00000114013+ENSG00000203747
ENSG00000114013	ENSG00000251442	ENSG00000138755	0.0388491	BRCA	ENSG00000251442+ENSG00000114013+ENSG00000138755
ENSG00000114013	ENSG00000251442	ENSG00000162645	0.00258766	BRCA	ENSG00000251442+ENSG00000114013+ENSG00000162645
ENSG00000114013	ENSG00000251442	ENSG00000172349	0.00318918	BRCA	ENSG00000251442+ENSG00000114013+ENSG00000172349
ENSG00000114013	ENSG00000251442	ENSG00000132274	0.00672844	BRCA	ENSG00000251442+ENSG00000114013+ENSG00000132274
ENSG00000114013	ENSG00000256262	ENSG00000204592	0.00770365	BRCA	ENSG00000256262+ENSG00000114013+ENSG00000204592
ENSG00000114013	ENSG00000256262	ENSG00000011600	0.0121459	BRCA	ENSG00000256262+ENSG00000114013+ENSG00000011600
ENSG00000114013	ENSG00000256262	ENSG00000203747	0.002142	BRCA	ENSG00000256262+ENSG00000114013+ENSG00000203747
ENSG00000114013	ENSG00000256262	ENSG00000211795	0.00440882	BRCA	ENSG00000256262+ENSG00000114013+ENSG00000211795
ENSG00000114013	ENSG00000256262	ENSG00000158869	0.000616567	BRCA	ENSG00000256262+ENSG00000114013+ENSG00000158869
ENSG00000114013	ENSG00000256262	ENSG00000103522	0.00224952	BRCA	ENSG00000256262+ENSG00000114013+ENSG00000103522
ENSG00000114013	ENSG00000256262	ENSG00000169248	0.0141433	BRCA	ENSG00000256262+ENSG00000114013+ENSG00000169248
ENSG00000114013	ENSG00000256262	ENSG00000115415	0.0184814	BRCA	ENSG00000256262+ENSG00000114013+ENSG00000115415
ENSG00000114013	ENSG00000256262	ENSG00000132274	0.0042803	BRCA	ENSG00000256262+ENSG00000114013+ENSG00000132274
ENSG00000114013	ENSG00000256262	ENSG00000138755	0.00694281	BRCA	ENSG00000256262+ENSG00000114013+ENSG00000138755
ENSG00000114013	ENSG00000256262	ENSG00000141968	0.0118418	BRCA	ENSG00000256262+ENSG00000114013+ENSG00000141968
ENSG00000114013	ENSG00000256262	ENSG00000121797	0.0201392	BRCA	ENSG00000256262+ENSG00000114013+ENSG00000121797
ENSG00000114013	ENSG00000256262	ENSG00000028137	0.036006	BRCA	ENSG00000256262+ENSG00000114013+ENSG00000028137
ENSG00000114013	ENSG00000256262	ENSG00000000938	0.000304638	BRCA	ENSG00000256262+ENSG00000114013+ENSG00000000938
ENSG00000114013	ENSG00000256262	ENSG00000182866	0.016404	BRCA	ENSG00000256262+ENSG00000114013+ENSG00000182866
ENSG00000114013	ENSG00000256262	ENSG00000211897	0.0131932	BRCA	ENSG00000256262+ENSG00000114013+ENSG00000211897
ENSG00000114013	ENSG00000256262	ENSG00000101336	0.000858365	BRCA	ENSG00000256262+ENSG00000114013+ENSG00000101336
ENSG00000114013	ENSG00000256262	ENSG00000162645	0.00011519	BRCA	ENSG00000256262+ENSG00000114013+ENSG00000162645
ENSG00000114013	ENSG00000256262	ENSG00000172349	0.00687723	BRCA	ENSG00000256262+ENSG00000114013+ENSG00000172349
ENSG00000114013	ENSG00000256262	ENSG00000174600	0.0303928	BRCA	ENSG00000256262+ENSG00000114013+ENSG00000174600
ENSG00000114013	ENSG00000256262	ENSG00000134470	0.0136719	BRCA	ENSG00000256262+ENSG00000114013+ENSG00000134470
ENSG00000114013	ENSG00000256262	ENSG00000211778	0.0171836	BRCA	ENSG00000256262+ENSG00000114013+ENSG00000211778
ENSG00000114013	ENSG00000256262	ENSG00000226979	0.00218726	BRCA	ENSG00000256262+ENSG00000114013+ENSG00000226979
ENSG00000114013	ENSG00000256262	ENSG00000211747	0.00369068	BRCA	ENSG00000256262+ENSG00000114013+ENSG00000211747
ENSG00000114013	ENSG00000256262	ENSG00000211644	0.00178737	BRCA	ENSG00000256262+ENSG00000114013+ENSG00000211644
ENSG00000114013	ENSG00000256262	ENSG00000163600	0.0049098	BRCA	ENSG00000256262+ENSG00000114013+ENSG00000163600
ENSG00000114013	ENSG00000256262	ENSG00000147168	0.0131358	BRCA	ENSG00000256262+ENSG00000114013+ENSG00000147168
ENSG00000114013	ENSG00000256262	ENSG00000025708	0.000768306	BRCA	ENSG00000256262+ENSG00000114013+ENSG00000025708
ENSG00000114013	ENSG00000256262	ENSG00000096996	0.0137907	BRCA	ENSG00000256262+ENSG00000114013+ENSG00000096996
ENSG00000121594	ENSG00000237484	ENSG00000138755	0.0106717	BRCA	ENSG00000237484+ENSG00000121594+ENSG00000138755
ENSG00000121594	ENSG00000237484	ENSG00000147168	0.000679711	BRCA	ENSG00000237484+ENSG00000121594+ENSG00000147168
ENSG00000121594	ENSG00000237484	ENSG00000096996	0.0330421	BRCA	ENSG00000237484+ENSG00000121594+ENSG00000096996
ENSG00000121594	ENSG00000237484	ENSG00000115415	0.0433121	BRCA	ENSG00000237484+ENSG00000121594+ENSG00000115415
ENSG00000121594	ENSG00000237484	ENSG00000163600	0.00949807	BRCA	ENSG00000237484+ENSG00000121594+ENSG00000163600
ENSG00000121594	ENSG00000237484	ENSG00000211747	6.9771e-05	BRCA	ENSG00000237484+ENSG00000121594+ENSG00000211747
ENSG00000121594	ENSG00000237484	ENSG00000211778	0.00298348	BRCA	ENSG00000237484+ENSG00000121594+ENSG00000211778
ENSG00000121594	ENSG00000237484	ENSG00000211795	0.01136	BRCA	ENSG00000237484+ENSG00000121594+ENSG00000211795
ENSG00000121594	ENSG00000251442	ENSG00000138755	0.0142189	BRCA	ENSG00000251442+ENSG00000121594+ENSG00000138755
ENSG00000121594	ENSG00000251442	ENSG00000147168	0.00141284	BRCA	ENSG00000251442+ENSG00000121594+ENSG00000147168
ENSG00000121594	ENSG00000251442	ENSG00000203747	0.0265813	BRCA	ENSG00000251442+ENSG00000121594+ENSG00000203747
ENSG00000121594	ENSG00000251442	ENSG00000101336	0.00580425	BRCA	ENSG00000251442+ENSG00000121594+ENSG00000101336
ENSG00000121594	ENSG00000251442	ENSG00000211795	0.040206	BRCA	ENSG00000251442+ENSG00000121594+ENSG00000211795
ENSG00000121594	ENSG00000251442	ENSG00000211747	0.00746263	BRCA	ENSG00000251442+ENSG00000121594+ENSG00000211747
ENSG00000121594	ENSG00000251442	ENSG00000163600	0.00293786	BRCA	ENSG00000251442+ENSG00000121594+ENSG00000163600
ENSG00000121594	ENSG00000256262	ENSG00000172349	0.0255135	BRCA	ENSG00000256262+ENSG00000121594+ENSG00000172349
ENSG00000121594	ENSG00000256262	ENSG00000162645	0.00187521	BRCA	ENSG00000256262+ENSG00000121594+ENSG00000162645
ENSG00000121594	ENSG00000256262	ENSG00000211897	0.0124419	BRCA	ENSG00000256262+ENSG00000121594+ENSG00000211897
ENSG00000121594	ENSG00000256262	ENSG00000204592	0.00652182	BRCA	ENSG00000256262+ENSG00000121594+ENSG00000204592
ENSG00000121594	ENSG00000256262	ENSG00000096996	0.0369133	BRCA	ENSG00000256262+ENSG00000121594+ENSG00000096996
ENSG00000121594	ENSG00000256262	ENSG00000000938	0.00678668	BRCA	ENSG00000256262+ENSG00000121594+ENSG00000000938
ENSG00000121594	ENSG00000256262	ENSG00000211747	0.0282225	BRCA	ENSG00000256262+ENSG00000121594+ENSG00000211747
ENSG00000121594	ENSG00000256262	ENSG00000211795	0.0300648	BRCA	ENSG00000256262+ENSG00000121594+ENSG00000211795
ENSG00000121594	ENSG00000256262	ENSG00000134470	0.0171571	BRCA	ENSG00000256262+ENSG00000121594+ENSG00000134470
ENSG00000121594	ENSG00000256262	ENSG00000147168	0.00614753	BRCA	ENSG00000256262+ENSG00000121594+ENSG00000147168
ENSG00000121594	ENSG00000256262	ENSG00000141968	0.00084494	BRCA	ENSG00000256262+ENSG00000121594+ENSG00000141968
ENSG00000121594	ENSG00000256262	ENSG00000211644	0.000178984	BRCA	ENSG00000256262+ENSG00000121594+ENSG00000211644
ENSG00000121594	ENSG00000256262	ENSG00000101336	0.00650267	BRCA	ENSG00000256262+ENSG00000121594+ENSG00000101336
ENSG00000121594	ENSG00000256262	ENSG00000138755	0.0487129	BRCA	ENSG00000256262+ENSG00000121594+ENSG00000138755
ENSG00000121594	ENSG00000256262	ENSG00000169248	0.00767723	BRCA	ENSG00000256262+ENSG00000121594+ENSG00000169248
ENSG00000121594	ENSG00000256262	ENSG00000203747	0.00431641	BRCA	ENSG00000256262+ENSG00000121594+ENSG00000203747
ENSG00000121594	ENSG00000256262	ENSG00000115415	0.0145825	BRCA	ENSG00000256262+ENSG00000121594+ENSG00000115415
ENSG00000121594	ENSG00000280721	ENSG00000147168	0.00812469	BRCA	ENSG00000280721+ENSG00000121594+ENSG00000147168
ENSG00000121594	ENSG00000280721	ENSG00000211795	0.0268302	BRCA	ENSG00000280721+ENSG00000121594+ENSG00000211795
ENSG00000121594	ENSG00000280721	ENSG00000000938	0.0379961	BRCA	ENSG00000280721+ENSG00000121594+ENSG00000000938
ENSG00000121594	ENSG00000280721	ENSG00000211778	0.0142254	BRCA	ENSG00000280721+ENSG00000121594+ENSG00000211778
ENSG00000121594	ENSG00000280721	ENSG00000211747	1.46993e-05	BRCA	ENSG00000280721+ENSG00000121594+ENSG00000211747
ENSG00000121594	ENSG00000280721	ENSG00000163600	0.0458151	BRCA	ENSG00000280721+ENSG00000121594+ENSG00000163600
ENSG00000121594	ENSG00000280721	ENSG00000138755	0.00234849	BRCA	ENSG00000280721+ENSG00000121594+ENSG00000138755
ENSG00000121594	ENSG00000280721	ENSG00000115415	0.0275863	BRCA	ENSG00000280721+ENSG00000121594+ENSG00000115415
ENSG00000131042	ENSG00000236481	ENSG00000162645	0.00117447	BRCA	ENSG00000236481+ENSG00000131042+ENSG00000162645
ENSG00000131042	ENSG00000236481	ENSG00000101336	0.0219499	BRCA	ENSG00000236481+ENSG00000131042+ENSG00000101336
ENSG00000131042	ENSG00000236481	ENSG00000147168	0.000531135	BRCA	ENSG00000236481+ENSG00000131042+ENSG00000147168
ENSG00000131042	ENSG00000236481	ENSG00000138755	0.00666395	BRCA	ENSG00000236481+ENSG00000131042+ENSG00000138755
ENSG00000131042	ENSG00000236481	ENSG00000211897	0.00659265	BRCA	ENSG00000236481+ENSG00000131042+ENSG00000211897
ENSG00000131042	ENSG00000236481	ENSG00000211778	0.00999015	BRCA	ENSG00000236481+ENSG00000131042+ENSG00000211778
ENSG00000131042	ENSG00000236481	ENSG00000182866	0.00161266	BRCA	ENSG00000236481+ENSG00000131042+ENSG00000182866
ENSG00000131042	ENSG00000236481	ENSG00000226979	0.0248184	BRCA	ENSG00000236481+ENSG00000131042+ENSG00000226979
ENSG00000131042	ENSG00000236481	ENSG00000211795	0.00261134	BRCA	ENSG00000236481+ENSG00000131042+ENSG00000211795
ENSG00000131042	ENSG00000236481	ENSG00000172349	0.0393827	BRCA	ENSG00000236481+ENSG00000131042+ENSG00000172349
ENSG00000131042	ENSG00000236481	ENSG00000028137	0.00488806	BRCA	ENSG00000236481+ENSG00000131042+ENSG00000028137
ENSG00000131042	ENSG00000236481	ENSG00000211747	0.00483096	BRCA	ENSG00000236481+ENSG00000131042+ENSG00000211747
ENSG00000131042	ENSG00000236481	ENSG00000000938	0.000633635	BRCA	ENSG00000236481+ENSG00000131042+ENSG00000000938
ENSG00000131042	ENSG00000236481	ENSG00000103522	0.0345087	BRCA	ENSG00000236481+ENSG00000131042+ENSG00000103522
ENSG00000131042	ENSG00000236481	ENSG00000096996	0.0019498	BRCA	ENSG00000236481+ENSG00000131042+ENSG00000096996
ENSG00000131042	ENSG00000237181	ENSG00000138755	0.000146542	BRCA	ENSG00000237181+ENSG00000131042+ENSG00000138755
ENSG00000131042	ENSG00000237181	ENSG00000147168	3.96687e-06	BRCA	ENSG00000237181+ENSG00000131042+ENSG00000147168
ENSG00000131042	ENSG00000237181	ENSG00000000938	0.00131733	BRCA	ENSG00000237181+ENSG00000131042+ENSG00000000938
ENSG00000131042	ENSG00000237181	ENSG00000103522	0.00226781	BRCA	ENSG00000237181+ENSG00000131042+ENSG00000103522
ENSG00000131042	ENSG00000237181	ENSG00000226979	0.00534963	BRCA	ENSG00000237181+ENSG00000131042+ENSG00000226979
ENSG00000131042	ENSG00000237181	ENSG00000169248	0.0257129	BRCA	ENSG00000237181+ENSG00000131042+ENSG00000169248
ENSG00000131042	ENSG00000237181	ENSG00000134470	0.0229024	BRCA	ENSG00000237181+ENSG00000131042+ENSG00000134470
ENSG00000131042	ENSG00000237181	ENSG00000162645	0.00154748	BRCA	ENSG00000237181+ENSG00000131042+ENSG00000162645
ENSG00000131042	ENSG00000237181	ENSG00000132274	0.0341857	BRCA	ENSG00000237181+ENSG00000131042+ENSG00000132274
ENSG00000131042	ENSG00000237181	ENSG00000182866	0.00218847	BRCA	ENSG00000237181+ENSG00000131042+ENSG00000182866
ENSG00000131042	ENSG00000237181	ENSG00000163600	0.000743853	BRCA	ENSG00000237181+ENSG00000131042+ENSG00000163600
ENSG00000131042	ENSG00000237181	ENSG00000096996	0.0036578	BRCA	ENSG00000237181+ENSG00000131042+ENSG00000096996
ENSG00000131042	ENSG00000237181	ENSG00000025708	0.00642085	BRCA	ENSG00000237181+ENSG00000131042+ENSG00000025708
ENSG00000131042	ENSG00000237181	ENSG00000211778	0.000190482	BRCA	ENSG00000237181+ENSG00000131042+ENSG00000211778
ENSG00000131042	ENSG00000237181	ENSG00000211747	1.8021e-05	BRCA	ENSG00000237181+ENSG00000131042+ENSG00000211747
ENSG00000131042	ENSG00000237181	ENSG00000115415	0.000403233	BRCA	ENSG00000237181+ENSG00000131042+ENSG00000115415
ENSG00000131042	ENSG00000237181	ENSG00000211897	0.0129973	BRCA	ENSG00000237181+ENSG00000131042+ENSG00000211897
ENSG00000131042	ENSG00000237181	ENSG00000141968	0.000188677	BRCA	ENSG00000237181+ENSG00000131042+ENSG00000141968
ENSG00000131042	ENSG00000237181	ENSG00000121797	0.0141404	BRCA	ENSG00000237181+ENSG00000131042+ENSG00000121797
ENSG00000131042	ENSG00000237181	ENSG00000101336	0.0483549	BRCA	ENSG00000237181+ENSG00000131042+ENSG00000101336
ENSG00000131042	ENSG00000237181	ENSG00000211795	0.000689849	BRCA	ENSG00000237181+ENSG00000131042+ENSG00000211795
ENSG00000131042	ENSG00000237181	ENSG00000028137	0.0296028	BRCA	ENSG00000237181+ENSG00000131042+ENSG00000028137
ENSG00000131042	ENSG00000256262	ENSG00000134470	0.0194025	BRCA	ENSG00000256262+ENSG00000131042+ENSG00000134470
ENSG00000131042	ENSG00000256262	ENSG00000172349	0.00836453	BRCA	ENSG00000256262+ENSG00000131042+ENSG00000172349
ENSG00000131042	ENSG00000256262	ENSG00000141968	0.0240925	BRCA	ENSG00000256262+ENSG00000131042+ENSG00000141968
ENSG00000131042	ENSG00000256262	ENSG00000169248	0.0141579	BRCA	ENSG00000256262+ENSG00000131042+ENSG00000169248
ENSG00000131042	ENSG00000256262	ENSG00000226979	0.0157015	BRCA	ENSG00000256262+ENSG00000131042+ENSG00000226979
ENSG00000131042	ENSG00000256262	ENSG00000028137	0.0216574	BRCA	ENSG00000256262+ENSG00000131042+ENSG00000028137
ENSG00000131042	ENSG00000256262	ENSG00000011600	0.0240278	BRCA	ENSG00000256262+ENSG00000131042+ENSG00000011600
ENSG00000131042	ENSG00000256262	ENSG00000203747	0.000482161	BRCA	ENSG00000256262+ENSG00000131042+ENSG00000203747
ENSG00000131042	ENSG00000256262	ENSG00000121797	0.00823832	BRCA	ENSG00000256262+ENSG00000131042+ENSG00000121797
ENSG00000131042	ENSG00000256262	ENSG00000147168	0.00154678	BRCA	ENSG00000256262+ENSG00000131042+ENSG00000147168
ENSG00000131042	ENSG00000256262	ENSG00000025708	0.000412366	BRCA	ENSG00000256262+ENSG00000131042+ENSG00000025708
ENSG00000131042	ENSG00000256262	ENSG00000101336	0.00744182	BRCA	ENSG00000256262+ENSG00000131042+ENSG00000101336
ENSG00000131042	ENSG00000256262	ENSG00000158869	0.000626747	BRCA	ENSG00000256262+ENSG00000131042+ENSG00000158869
ENSG00000131042	ENSG00000256262	ENSG00000174600	0.0145234	BRCA	ENSG00000256262+ENSG00000131042+ENSG00000174600
ENSG00000131042	ENSG00000256262	ENSG00000000938	0.00598048	BRCA	ENSG00000256262+ENSG00000131042+ENSG00000000938
ENSG00000131042	ENSG00000256262	ENSG00000211778	0.0272985	BRCA	ENSG00000256262+ENSG00000131042+ENSG00000211778
ENSG00000131042	ENSG00000256262	ENSG00000103522	0.00313883	BRCA	ENSG00000256262+ENSG00000131042+ENSG00000103522
ENSG00000131042	ENSG00000256262	ENSG00000162645	0.00184257	BRCA	ENSG00000256262+ENSG00000131042+ENSG00000162645
ENSG00000131042	ENSG00000256262	ENSG00000211795	0.0107844	BRCA	ENSG00000256262+ENSG00000131042+ENSG00000211795
ENSG00000131042	ENSG00000256262	ENSG00000211747	0.00353636	BRCA	ENSG00000256262+ENSG00000131042+ENSG00000211747
ENSG00000131042	ENSG00000256262	ENSG00000132274	0.0088808	BRCA	ENSG00000256262+ENSG00000131042+ENSG00000132274
ENSG00000131042	ENSG00000256262	ENSG00000115415	0.0242695	BRCA	ENSG00000256262+ENSG00000131042+ENSG00000115415
ENSG00000131042	ENSG00000256262	ENSG00000204592	0.0265663	BRCA	ENSG00000256262+ENSG00000131042+ENSG00000204592
ENSG00000131042	ENSG00000256262	ENSG00000211644	6.89615e-05	BRCA	ENSG00000256262+ENSG00000131042+ENSG00000211644
ENSG00000131042	ENSG00000256262	ENSG00000138755	0.00240081	BRCA	ENSG00000256262+ENSG00000131042+ENSG00000138755
ENSG00000131042	ENSG00000256262	ENSG00000182866	0.00244605	BRCA	ENSG00000256262+ENSG00000131042+ENSG00000182866
ENSG00000131042	ENSG00000256262	ENSG00000163600	0.006055	BRCA	ENSG00000256262+ENSG00000131042+ENSG00000163600
ENSG00000131042	ENSG00000256262	ENSG00000096996	0.00539417	BRCA	ENSG00000256262+ENSG00000131042+ENSG00000096996
ENSG00000131042	ENSG00000280721	ENSG00000211897	0.0308803	BRCA	ENSG00000280721+ENSG00000131042+ENSG00000211897
ENSG00000131042	ENSG00000280721	ENSG00000096996	0.0111588	BRCA	ENSG00000280721+ENSG00000131042+ENSG00000096996
ENSG00000131042	ENSG00000280721	ENSG00000226979	0.0433447	BRCA	ENSG00000280721+ENSG00000131042+ENSG00000226979
ENSG00000131042	ENSG00000280721	ENSG00000162645	0.000841959	BRCA	ENSG00000280721+ENSG00000131042+ENSG00000162645
ENSG00000131042	ENSG00000280721	ENSG00000211747	0.00566332	BRCA	ENSG00000280721+ENSG00000131042+ENSG00000211747
ENSG00000131042	ENSG00000280721	ENSG00000182866	0.000784801	BRCA	ENSG00000280721+ENSG00000131042+ENSG00000182866
ENSG00000131042	ENSG00000280721	ENSG00000138755	0.00405753	BRCA	ENSG00000280721+ENSG00000131042+ENSG00000138755
ENSG00000131042	ENSG00000280721	ENSG00000147168	0.00055448	BRCA	ENSG00000280721+ENSG00000131042+ENSG00000147168
ENSG00000131042	ENSG00000280721	ENSG00000211778	0.0407375	BRCA	ENSG00000280721+ENSG00000131042+ENSG00000211778
ENSG00000131042	ENSG00000280721	ENSG00000000938	0.00309934	BRCA	ENSG00000280721+ENSG00000131042+ENSG00000000938
ENSG00000131203	ENSG00000236481	ENSG00000156234	0.0185223	BRCA	ENSG00000236481+ENSG00000131203+ENSG00000156234
ENSG00000131203	ENSG00000236481	ENSG00000147168	0.00924585	BRCA	ENSG00000236481+ENSG00000131203+ENSG00000147168
ENSG00000131203	ENSG00000236481	ENSG00000211747	0.0216233	BRCA	ENSG00000236481+ENSG00000131203+ENSG00000211747
ENSG00000131203	ENSG00000236481	ENSG00000182866	0.0169512	BRCA	ENSG00000236481+ENSG00000131203+ENSG00000182866
ENSG00000131203	ENSG00000236481	ENSG00000162645	0.011552	BRCA	ENSG00000236481+ENSG00000131203+ENSG00000162645
ENSG00000131203	ENSG00000236481	ENSG00000138755	0.020984	BRCA	ENSG00000236481+ENSG00000131203+ENSG00000138755
ENSG00000131203	ENSG00000256262	ENSG00000211897	0.00944126	BRCA	ENSG00000256262+ENSG00000131203+ENSG00000211897
ENSG00000131203	ENSG00000256262	ENSG00000162645	0.00138324	BRCA	ENSG00000256262+ENSG00000131203+ENSG00000162645
ENSG00000131203	ENSG00000256262	ENSG00000158869	0.0335796	BRCA	ENSG00000256262+ENSG00000131203+ENSG00000158869
ENSG00000131203	ENSG00000256262	ENSG00000000938	0.0341449	BRCA	ENSG00000256262+ENSG00000131203+ENSG00000000938
ENSG00000131203	ENSG00000256262	ENSG00000211795	0.0322783	BRCA	ENSG00000256262+ENSG00000131203+ENSG00000211795
ENSG00000131203	ENSG00000256262	ENSG00000182866	0.0217951	BRCA	ENSG00000256262+ENSG00000131203+ENSG00000182866
ENSG00000131203	ENSG00000256262	ENSG00000211747	0.0189009	BRCA	ENSG00000256262+ENSG00000131203+ENSG00000211747
ENSG00000131203	ENSG00000256262	ENSG00000028137	0.00590133	BRCA	ENSG00000256262+ENSG00000131203+ENSG00000028137
ENSG00000131203	ENSG00000256262	ENSG00000226979	0.0164422	BRCA	ENSG00000256262+ENSG00000131203+ENSG00000226979
ENSG00000131203	ENSG00000256262	ENSG00000147168	0.0187913	BRCA	ENSG00000256262+ENSG00000131203+ENSG00000147168
ENSG00000131203	ENSG00000256262	ENSG00000211964	0.00394705	BRCA	ENSG00000256262+ENSG00000131203+ENSG00000211964
ENSG00000131203	ENSG00000256262	ENSG00000134470	0.00582316	BRCA	ENSG00000256262+ENSG00000131203+ENSG00000134470
ENSG00000131203	ENSG00000256262	ENSG00000011600	0.021963	BRCA	ENSG00000256262+ENSG00000131203+ENSG00000011600
ENSG00000131203	ENSG00000256262	ENSG00000211644	0.00410484	BRCA	ENSG00000256262+ENSG00000131203+ENSG00000211644
ENSG00000131203	ENSG00000256262	ENSG00000211778	0.0177114	BRCA	ENSG00000256262+ENSG00000131203+ENSG00000211778
ENSG00000131203	ENSG00000256262	ENSG00000101336	0.0157662	BRCA	ENSG00000256262+ENSG00000131203+ENSG00000101336
ENSG00000131203	ENSG00000256262	ENSG00000156234	0.0114636	BRCA	ENSG00000256262+ENSG00000131203+ENSG00000156234
ENSG00000131203	ENSG00000256262	ENSG00000096996	0.0475148	BRCA	ENSG00000256262+ENSG00000131203+ENSG00000096996
ENSG00000131203	ENSG00000256262	ENSG00000138755	0.00731909	BRCA	ENSG00000256262+ENSG00000131203+ENSG00000138755
ENSG00000131203	ENSG00000256262	ENSG00000025708	0.0131471	BRCA	ENSG00000256262+ENSG00000131203+ENSG00000025708
ENSG00000131203	ENSG00000256262	ENSG00000172349	0.00174916	BRCA	ENSG00000256262+ENSG00000131203+ENSG00000172349
ENSG00000131203	ENSG00000259772	ENSG00000138755	0.0172409	BRCA	ENSG00000259772+ENSG00000131203+ENSG00000138755
ENSG00000131203	ENSG00000259772	ENSG00000147168	0.0337947	BRCA	ENSG00000259772+ENSG00000131203+ENSG00000147168
ENSG00000131203	ENSG00000259772	ENSG00000156234	0.0113223	BRCA	ENSG00000259772+ENSG00000131203+ENSG00000156234
ENSG00000131203	ENSG00000259772	ENSG00000211644	0.00886177	BRCA	ENSG00000259772+ENSG00000131203+ENSG00000211644
ENSG00000131203	ENSG00000259772	ENSG00000211747	0.0208381	BRCA	ENSG00000259772+ENSG00000131203+ENSG00000211747
ENSG00000131203	ENSG00000259772	ENSG00000224373	0.0332536	BRCA	ENSG00000259772+ENSG00000131203+ENSG00000224373
ENSG00000131203	ENSG00000272666	ENSG00000000938	0.0209174	BRCA	ENSG00000272666+ENSG00000131203+ENSG00000000938
ENSG00000131203	ENSG00000272666	ENSG00000162645	0.00133964	BRCA	ENSG00000272666+ENSG00000131203+ENSG00000162645
ENSG00000131203	ENSG00000272666	ENSG00000211964	0.0451221	BRCA	ENSG00000272666+ENSG00000131203+ENSG00000211964
ENSG00000131203	ENSG00000272666	ENSG00000147168	0.0243861	BRCA	ENSG00000272666+ENSG00000131203+ENSG00000147168
ENSG00000131203	ENSG00000272666	ENSG00000169248	0.00556359	BRCA	ENSG00000272666+ENSG00000131203+ENSG00000169248
ENSG00000131203	ENSG00000272666	ENSG00000182866	0.00790723	BRCA	ENSG00000272666+ENSG00000131203+ENSG00000182866
ENSG00000131203	ENSG00000272666	ENSG00000211747	0.00327611	BRCA	ENSG00000272666+ENSG00000131203+ENSG00000211747
ENSG00000131203	ENSG00000280721	ENSG00000101336	0.027377	BRCA	ENSG00000280721+ENSG00000131203+ENSG00000101336
ENSG00000131203	ENSG00000280721	ENSG00000211747	0.0139459	BRCA	ENSG00000280721+ENSG00000131203+ENSG00000211747
ENSG00000131203	ENSG00000280721	ENSG00000182866	0.00824434	BRCA	ENSG00000280721+ENSG00000131203+ENSG00000182866
ENSG00000131203	ENSG00000280721	ENSG00000028137	0.0475767	BRCA	ENSG00000280721+ENSG00000131203+ENSG00000028137
ENSG00000131203	ENSG00000280721	ENSG00000211795	0.00184468	BRCA	ENSG00000280721+ENSG00000131203+ENSG00000211795
ENSG00000131203	ENSG00000280721	ENSG00000204592	0.0455947	BRCA	ENSG00000280721+ENSG00000131203+ENSG00000204592
ENSG00000131203	ENSG00000280721	ENSG00000156234	0.0174761	BRCA	ENSG00000280721+ENSG00000131203+ENSG00000156234
ENSG00000131203	ENSG00000280721	ENSG00000138755	0.0118325	BRCA	ENSG00000280721+ENSG00000131203+ENSG00000138755
ENSG00000131203	ENSG00000280721	ENSG00000103522	0.0380271	BRCA	ENSG00000280721+ENSG00000131203+ENSG00000103522
ENSG00000131203	ENSG00000280721	ENSG00000226979	0.0224104	BRCA	ENSG00000280721+ENSG00000131203+ENSG00000226979
ENSG00000131203	ENSG00000280721	ENSG00000162645	0.0143268	BRCA	ENSG00000280721+ENSG00000131203+ENSG00000162645
ENSG00000131203	ENSG00000280721	ENSG00000147168	0.0054811	BRCA	ENSG00000280721+ENSG00000131203+ENSG00000147168
ENSG00000131203	ENSG00000280721	ENSG00000115415	0.0494254	BRCA	ENSG00000280721+ENSG00000131203+ENSG00000115415
ENSG00000131203	ENSG00000280721	ENSG00000096996	0.0252343	BRCA	ENSG00000280721+ENSG00000131203+ENSG00000096996
ENSG00000131203	ENSG00000280721	ENSG00000211778	0.0233716	BRCA	ENSG00000280721+ENSG00000131203+ENSG00000211778
ENSG00000134460	ENSG00000236481	ENSG00000211795	0.030663	BRCA	ENSG00000236481+ENSG00000134460+ENSG00000211795
ENSG00000134460	ENSG00000236481	ENSG00000138755	0.00215819	BRCA	ENSG00000236481+ENSG00000134460+ENSG00000138755
ENSG00000134460	ENSG00000236481	ENSG00000211747	0.000405438	BRCA	ENSG00000236481+ENSG00000134460+ENSG00000211747
ENSG00000134460	ENSG00000236481	ENSG00000172349	0.0028622	BRCA	ENSG00000236481+ENSG00000134460+ENSG00000172349
ENSG00000134460	ENSG00000236481	ENSG00000096996	0.0404395	BRCA	ENSG00000236481+ENSG00000134460+ENSG00000096996
ENSG00000134460	ENSG00000236481	ENSG00000156234	0.00540089	BRCA	ENSG00000236481+ENSG00000134460+ENSG00000156234
ENSG00000134460	ENSG00000236481	ENSG00000182866	0.00368055	BRCA	ENSG00000236481+ENSG00000134460+ENSG00000182866
ENSG00000134460	ENSG00000236481	ENSG00000147168	0.000481906	BRCA	ENSG00000236481+ENSG00000134460+ENSG00000147168
ENSG00000134460	ENSG00000256262	ENSG00000211747	0.000111098	BRCA	ENSG00000256262+ENSG00000134460+ENSG00000211747
ENSG00000134460	ENSG00000256262	ENSG00000211795	0.0104693	BRCA	ENSG00000256262+ENSG00000134460+ENSG00000211795
ENSG00000134460	ENSG00000256262	ENSG00000172349	0.000169873	BRCA	ENSG00000256262+ENSG00000134460+ENSG00000172349
ENSG00000134460	ENSG00000256262	ENSG00000101336	0.0313737	BRCA	ENSG00000256262+ENSG00000134460+ENSG00000101336
ENSG00000134460	ENSG00000256262	ENSG00000028137	0.0401623	BRCA	ENSG00000256262+ENSG00000134460+ENSG00000028137
ENSG00000134460	ENSG00000256262	ENSG00000182866	0.00133696	BRCA	ENSG00000256262+ENSG00000134460+ENSG00000182866
ENSG00000134460	ENSG00000256262	ENSG00000211644	0.00183808	BRCA	ENSG00000256262+ENSG00000134460+ENSG00000211644
ENSG00000134460	ENSG00000256262	ENSG00000096996	0.0281798	BRCA	ENSG00000256262+ENSG00000134460+ENSG00000096996
ENSG00000134460	ENSG00000256262	ENSG00000174600	0.0273178	BRCA	ENSG00000256262+ENSG00000134460+ENSG00000174600
ENSG00000134460	ENSG00000256262	ENSG00000211778	0.00868224	BRCA	ENSG00000256262+ENSG00000134460+ENSG00000211778
ENSG00000134460	ENSG00000256262	ENSG00000147168	9.43781e-06	BRCA	ENSG00000256262+ENSG00000134460+ENSG00000147168
ENSG00000134460	ENSG00000256262	ENSG00000103522	0.0455289	BRCA	ENSG00000256262+ENSG00000134460+ENSG00000103522
ENSG00000134460	ENSG00000256262	ENSG00000169248	0.0388499	BRCA	ENSG00000256262+ENSG00000134460+ENSG00000169248
ENSG00000134460	ENSG00000256262	ENSG00000011600	0.0469019	BRCA	ENSG00000256262+ENSG00000134460+ENSG00000011600
ENSG00000134460	ENSG00000256262	ENSG00000138755	0.000543017	BRCA	ENSG00000256262+ENSG00000134460+ENSG00000138755
ENSG00000134460	ENSG00000256262	ENSG00000132274	0.044942	BRCA	ENSG00000256262+ENSG00000134460+ENSG00000132274
ENSG00000134460	ENSG00000256262	ENSG00000141968	0.00468674	BRCA	ENSG00000256262+ENSG00000134460+ENSG00000141968
ENSG00000134460	ENSG00000256262	ENSG00000162645	0.000505851	BRCA	ENSG00000256262+ENSG00000134460+ENSG00000162645
ENSG00000134460	ENSG00000256262	ENSG00000163600	0.0290498	BRCA	ENSG00000256262+ENSG00000134460+ENSG00000163600
ENSG00000134460	ENSG00000256262	ENSG00000025708	0.0262143	BRCA	ENSG00000256262+ENSG00000134460+ENSG00000025708
ENSG00000134460	ENSG00000256262	ENSG00000000938	0.0169162	BRCA	ENSG00000256262+ENSG00000134460+ENSG00000000938
ENSG00000134460	ENSG00000256262	ENSG00000156234	0.00424315	BRCA	ENSG00000256262+ENSG00000134460+ENSG00000156234
ENSG00000134460	ENSG00000256262	ENSG00000211897	0.0172565	BRCA	ENSG00000256262+ENSG00000134460+ENSG00000211897
ENSG00000134460	ENSG00000272666	ENSG00000169248	0.0458018	BRCA	ENSG00000272666+ENSG00000134460+ENSG00000169248
ENSG00000134460	ENSG00000272666	ENSG00000103522	0.0175631	BRCA	ENSG00000272666+ENSG00000134460+ENSG00000103522
ENSG00000134460	ENSG00000272666	ENSG00000211795	0.0129111	BRCA	ENSG00000272666+ENSG00000134460+ENSG00000211795
ENSG00000134460	ENSG00000272666	ENSG00000096996	0.0226652	BRCA	ENSG00000272666+ENSG00000134460+ENSG00000096996
ENSG00000134460	ENSG00000272666	ENSG00000000938	0.00171346	BRCA	ENSG00000272666+ENSG00000134460+ENSG00000000938
ENSG00000134460	ENSG00000272666	ENSG00000132274	0.00775336	BRCA	ENSG00000272666+ENSG00000134460+ENSG00000132274
ENSG00000134460	ENSG00000272666	ENSG00000211897	0.0220486	BRCA	ENSG00000272666+ENSG00000134460+ENSG00000211897
ENSG00000134460	ENSG00000272666	ENSG00000138755	0.011751	BRCA	ENSG00000272666+ENSG00000134460+ENSG00000138755
ENSG00000134460	ENSG00000272666	ENSG00000134470	0.00554196	BRCA	ENSG00000272666+ENSG00000134460+ENSG00000134470
ENSG00000134460	ENSG00000272666	ENSG00000025708	0.0416516	BRCA	ENSG00000272666+ENSG00000134460+ENSG00000025708
ENSG00000134460	ENSG00000272666	ENSG00000156234	0.0239095	BRCA	ENSG00000272666+ENSG00000134460+ENSG00000156234
ENSG00000134460	ENSG00000272666	ENSG00000211964	0.00472535	BRCA	ENSG00000272666+ENSG00000134460+ENSG00000211964
ENSG00000134460	ENSG00000272666	ENSG00000204592	0.00334898	BRCA	ENSG00000272666+ENSG00000134460+ENSG00000204592
ENSG00000134460	ENSG00000272666	ENSG00000182866	0.00088693	BRCA	ENSG00000272666+ENSG00000134460+ENSG00000182866
ENSG00000134460	ENSG00000272666	ENSG00000158869	0.0163664	BRCA	ENSG00000272666+ENSG00000134460+ENSG00000158869
ENSG00000134460	ENSG00000272666	ENSG00000147168	0.00129358	BRCA	ENSG00000272666+ENSG00000134460+ENSG00000147168
ENSG00000134460	ENSG00000272666	ENSG00000028137	0.018108	BRCA	ENSG00000272666+ENSG00000134460+ENSG00000028137
ENSG00000134460	ENSG00000272666	ENSG00000211747	0.000208014	BRCA	ENSG00000272666+ENSG00000134460+ENSG00000211747
ENSG00000134460	ENSG00000272666	ENSG00000172349	0.00326142	BRCA	ENSG00000272666+ENSG00000134460+ENSG00000172349
ENSG00000134460	ENSG00000280721	ENSG00000182866	0.00388154	BRCA	ENSG00000280721+ENSG00000134460+ENSG00000182866
ENSG00000134460	ENSG00000280721	ENSG00000147168	0.00279927	BRCA	ENSG00000280721+ENSG00000134460+ENSG00000147168
ENSG00000134460	ENSG00000280721	ENSG00000138755	0.00329161	BRCA	ENSG00000280721+ENSG00000134460+ENSG00000138755
ENSG00000134460	ENSG00000280721	ENSG00000226979	0.00799072	BRCA	ENSG00000280721+ENSG00000134460+ENSG00000226979
ENSG00000134460	ENSG00000280721	ENSG00000096996	0.0449645	BRCA	ENSG00000280721+ENSG00000134460+ENSG00000096996
ENSG00000134460	ENSG00000280721	ENSG00000211747	0.00270631	BRCA	ENSG00000280721+ENSG00000134460+ENSG00000211747
ENSG00000134460	ENSG00000280721	ENSG00000156234	0.0150291	BRCA	ENSG00000280721+ENSG00000134460+ENSG00000156234
ENSG00000134545	ENSG00000256262	ENSG00000182866	0.00693842	BRCA	ENSG00000256262+ENSG00000134545+ENSG00000182866
ENSG00000134545	ENSG00000256262	ENSG00000211897	0.0135583	BRCA	ENSG00000256262+ENSG00000134545+ENSG00000211897
ENSG00000134545	ENSG00000256262	ENSG00000141968	0.00858538	BRCA	ENSG00000256262+ENSG00000134545+ENSG00000141968
ENSG00000134545	ENSG00000256262	ENSG00000101336	0.0046855	BRCA	ENSG00000256262+ENSG00000134545+ENSG00000101336
ENSG00000134545	ENSG00000256262	ENSG00000138755	0.00218263	BRCA	ENSG00000256262+ENSG00000134545+ENSG00000138755
ENSG00000134545	ENSG00000256262	ENSG00000169248	0.00135368	BRCA	ENSG00000256262+ENSG00000134545+ENSG00000169248
ENSG00000134545	ENSG00000256262	ENSG00000000938	0.001864	BRCA	ENSG00000256262+ENSG00000134545+ENSG00000000938
ENSG00000134545	ENSG00000256262	ENSG00000163600	0.0236607	BRCA	ENSG00000256262+ENSG00000134545+ENSG00000163600
ENSG00000134545	ENSG00000256262	ENSG00000211644	0.0259403	BRCA	ENSG00000256262+ENSG00000134545+ENSG00000211644
ENSG00000134545	ENSG00000256262	ENSG00000211778	0.0140196	BRCA	ENSG00000256262+ENSG00000134545+ENSG00000211778
ENSG00000134545	ENSG00000256262	ENSG00000162645	0.0398134	BRCA	ENSG00000256262+ENSG00000134545+ENSG00000162645
ENSG00000134545	ENSG00000256262	ENSG00000211795	0.0439054	BRCA	ENSG00000256262+ENSG00000134545+ENSG00000211795
ENSG00000134545	ENSG00000256262	ENSG00000028137	0.0136768	BRCA	ENSG00000256262+ENSG00000134545+ENSG00000028137
ENSG00000134545	ENSG00000256262	ENSG00000147168	0.00401486	BRCA	ENSG00000256262+ENSG00000134545+ENSG00000147168
ENSG00000134545	ENSG00000256262	ENSG00000025708	0.00671486	BRCA	ENSG00000256262+ENSG00000134545+ENSG00000025708
ENSG00000134545	ENSG00000256262	ENSG00000226979	0.0259371	BRCA	ENSG00000256262+ENSG00000134545+ENSG00000226979
ENSG00000134545	ENSG00000256262	ENSG00000011600	0.0150548	BRCA	ENSG00000256262+ENSG00000134545+ENSG00000011600
ENSG00000134545	ENSG00000256262	ENSG00000172349	0.00174822	BRCA	ENSG00000256262+ENSG00000134545+ENSG00000172349
ENSG00000134545	ENSG00000256262	ENSG00000204592	0.00786984	BRCA	ENSG00000256262+ENSG00000134545+ENSG00000204592
ENSG00000134545	ENSG00000256262	ENSG00000134470	0.0378026	BRCA	ENSG00000256262+ENSG00000134545+ENSG00000134470
ENSG00000134545	ENSG00000256262	ENSG00000211747	0.00908121	BRCA	ENSG00000256262+ENSG00000134545+ENSG00000211747
ENSG00000135077	ENSG00000251442	ENSG00000101336	0.0239108	BRCA	ENSG00000251442+ENSG00000135077+ENSG00000101336
ENSG00000135077	ENSG00000251442	ENSG00000000938	0.0224373	BRCA	ENSG00000251442+ENSG00000135077+ENSG00000000938
ENSG00000135077	ENSG00000251442	ENSG00000211747	0.0153146	BRCA	ENSG00000251442+ENSG00000135077+ENSG00000211747
ENSG00000135077	ENSG00000251442	ENSG00000141968	0.00376157	BRCA	ENSG00000251442+ENSG00000135077+ENSG00000141968
ENSG00000135077	ENSG00000251442	ENSG00000172349	0.0014862	BRCA	ENSG00000251442+ENSG00000135077+ENSG00000172349
ENSG00000135077	ENSG00000251442	ENSG00000132274	0.00189427	BRCA	ENSG00000251442+ENSG00000135077+ENSG00000132274
ENSG00000135077	ENSG00000251442	ENSG00000163600	0.0068408	BRCA	ENSG00000251442+ENSG00000135077+ENSG00000163600
ENSG00000135077	ENSG00000251442	ENSG00000147168	0.00130847	BRCA	ENSG00000251442+ENSG00000135077+ENSG00000147168
ENSG00000135077	ENSG00000251442	ENSG00000211778	0.0270562	BRCA	ENSG00000251442+ENSG00000135077+ENSG00000211778
ENSG00000135077	ENSG00000251442	ENSG00000115415	0.00585085	BRCA	ENSG00000251442+ENSG00000135077+ENSG00000115415
ENSG00000135077	ENSG00000251442	ENSG00000174600	0.00694005	BRCA	ENSG00000251442+ENSG00000135077+ENSG00000174600
ENSG00000135077	ENSG00000251442	ENSG00000138755	0.013319	BRCA	ENSG00000251442+ENSG00000135077+ENSG00000138755
ENSG00000136869	ENSG00000237484	ENSG00000172349	0.000375865	BRCA	ENSG00000237484+ENSG00000136869+ENSG00000172349
ENSG00000136869	ENSG00000237484	ENSG00000096996	0.00473457	BRCA	ENSG00000237484+ENSG00000136869+ENSG00000096996
ENSG00000136869	ENSG00000237484	ENSG00000101336	0.0480265	BRCA	ENSG00000237484+ENSG00000136869+ENSG00000101336
ENSG00000136869	ENSG00000237484	ENSG00000174600	0.0264971	BRCA	ENSG00000237484+ENSG00000136869+ENSG00000174600
ENSG00000136869	ENSG00000237484	ENSG00000132274	0.00127826	BRCA	ENSG00000237484+ENSG00000136869+ENSG00000132274
ENSG00000136869	ENSG00000237484	ENSG00000211778	0.0458396	BRCA	ENSG00000237484+ENSG00000136869+ENSG00000211778
ENSG00000136869	ENSG00000237484	ENSG00000028137	0.0121895	BRCA	ENSG00000237484+ENSG00000136869+ENSG00000028137
ENSG00000136869	ENSG00000237484	ENSG00000211747	0.0464133	BRCA	ENSG00000237484+ENSG00000136869+ENSG00000211747
ENSG00000136869	ENSG00000237484	ENSG00000121797	0.0369634	BRCA	ENSG00000237484+ENSG00000136869+ENSG00000121797
ENSG00000136869	ENSG00000237484	ENSG00000203747	0.0458424	BRCA	ENSG00000237484+ENSG00000136869+ENSG00000203747
ENSG00000136869	ENSG00000237484	ENSG00000000938	0.00507539	BRCA	ENSG00000237484+ENSG00000136869+ENSG00000000938
ENSG00000136869	ENSG00000237484	ENSG00000103522	0.0139541	BRCA	ENSG00000237484+ENSG00000136869+ENSG00000103522
ENSG00000136869	ENSG00000237484	ENSG00000211795	0.0230333	BRCA	ENSG00000237484+ENSG00000136869+ENSG00000211795
ENSG00000136869	ENSG00000251442	ENSG00000172349	0.00829187	BRCA	ENSG00000251442+ENSG00000136869+ENSG00000172349
ENSG00000136869	ENSG00000251442	ENSG00000132274	0.0145975	BRCA	ENSG00000251442+ENSG00000136869+ENSG00000132274
ENSG00000136869	ENSG00000251442	ENSG00000203747	0.0474266	BRCA	ENSG00000251442+ENSG00000136869+ENSG00000203747
ENSG00000136869	ENSG00000251442	ENSG00000211747	0.0216329	BRCA	ENSG00000251442+ENSG00000136869+ENSG00000211747
ENSG00000136869	ENSG00000251442	ENSG00000101336	0.0093385	BRCA	ENSG00000251442+ENSG00000136869+ENSG00000101336
ENSG00000136869	ENSG00000251442	ENSG00000000938	0.0210681	BRCA	ENSG00000251442+ENSG00000136869+ENSG00000000938
ENSG00000136869	ENSG00000251442	ENSG00000174600	0.0175932	BRCA	ENSG00000251442+ENSG00000136869+ENSG00000174600
ENSG00000136869	ENSG00000251442	ENSG00000211795	0.025883	BRCA	ENSG00000251442+ENSG00000136869+ENSG00000211795
ENSG00000139193	ENSG00000236481	ENSG00000211795	0.00143191	BRCA	ENSG00000236481+ENSG00000139193+ENSG00000211795
ENSG00000139193	ENSG00000236481	ENSG00000224373	0.0195482	BRCA	ENSG00000236481+ENSG00000139193+ENSG00000224373
ENSG00000139193	ENSG00000236481	ENSG00000141968	0.000145397	BRCA	ENSG00000236481+ENSG00000139193+ENSG00000141968
ENSG00000139193	ENSG00000236481	ENSG00000156234	0.00288139	BRCA	ENSG00000236481+ENSG00000139193+ENSG00000156234
ENSG00000139193	ENSG00000236481	ENSG00000138755	0.0485567	BRCA	ENSG00000236481+ENSG00000139193+ENSG00000138755
ENSG00000139193	ENSG00000236481	ENSG00000158869	0.000753649	BRCA	ENSG00000236481+ENSG00000139193+ENSG00000158869
ENSG00000139193	ENSG00000236481	ENSG00000000938	0.0282043	BRCA	ENSG00000236481+ENSG00000139193+ENSG00000000938
ENSG00000139193	ENSG00000236481	ENSG00000103522	0.0319108	BRCA	ENSG00000236481+ENSG00000139193+ENSG00000103522
ENSG00000139193	ENSG00000236481	ENSG00000134470	0.0176974	BRCA	ENSG00000236481+ENSG00000139193+ENSG00000134470
ENSG00000139193	ENSG00000236481	ENSG00000011600	0.00728628	BRCA	ENSG00000236481+ENSG00000139193+ENSG00000011600
ENSG00000139193	ENSG00000236481	ENSG00000163600	0.0134235	BRCA	ENSG00000236481+ENSG00000139193+ENSG00000163600
ENSG00000139193	ENSG00000236481	ENSG00000101336	0.00537333	BRCA	ENSG00000236481+ENSG00000139193+ENSG00000101336
ENSG00000139193	ENSG00000236481	ENSG00000211644	0.0138707	BRCA	ENSG00000236481+ENSG00000139193+ENSG00000211644
ENSG00000139193	ENSG00000236481	ENSG00000172349	0.0384289	BRCA	ENSG00000236481+ENSG00000139193+ENSG00000172349
ENSG00000139193	ENSG00000236481	ENSG00000174600	0.00430653	BRCA	ENSG00000236481+ENSG00000139193+ENSG00000174600
ENSG00000139193	ENSG00000236481	ENSG00000211747	0.0164719	BRCA	ENSG00000236481+ENSG00000139193+ENSG00000211747
ENSG00000139193	ENSG00000236481	ENSG00000169248	0.00121345	BRCA	ENSG00000236481+ENSG00000139193+ENSG00000169248
ENSG00000139193	ENSG00000236481	ENSG00000028137	0.011302	BRCA	ENSG00000236481+ENSG00000139193+ENSG00000028137
ENSG00000139193	ENSG00000236481	ENSG00000226979	0.00284041	BRCA	ENSG00000236481+ENSG00000139193+ENSG00000226979
ENSG00000139193	ENSG00000236481	ENSG00000211964	0.00311864	BRCA	ENSG00000236481+ENSG00000139193+ENSG00000211964
ENSG00000139193	ENSG00000236481	ENSG00000204592	0.0258167	BRCA	ENSG00000236481+ENSG00000139193+ENSG00000204592
ENSG00000139193	ENSG00000236481	ENSG00000096996	0.00143392	BRCA	ENSG00000236481+ENSG00000139193+ENSG00000096996
ENSG00000139193	ENSG00000236481	ENSG00000162645	0.0126842	BRCA	ENSG00000236481+ENSG00000139193+ENSG00000162645
ENSG00000139193	ENSG00000256262	ENSG00000147168	0.0373386	BRCA	ENSG00000256262+ENSG00000139193+ENSG00000147168
ENSG00000139193	ENSG00000256262	ENSG00000204592	0.00933374	BRCA	ENSG00000256262+ENSG00000139193+ENSG00000204592
ENSG00000139193	ENSG00000256262	ENSG00000169248	0.00343051	BRCA	ENSG00000256262+ENSG00000139193+ENSG00000169248
ENSG00000139193	ENSG00000256262	ENSG00000172349	0.0168898	BRCA	ENSG00000256262+ENSG00000139193+ENSG00000172349
ENSG00000139193	ENSG00000256262	ENSG00000025708	0.0348724	BRCA	ENSG00000256262+ENSG00000139193+ENSG00000025708
ENSG00000139193	ENSG00000256262	ENSG00000156234	0.00210338	BRCA	ENSG00000256262+ENSG00000139193+ENSG00000156234
ENSG00000139193	ENSG00000256262	ENSG00000134470	0.00319343	BRCA	ENSG00000256262+ENSG00000139193+ENSG00000134470
ENSG00000139193	ENSG00000256262	ENSG00000211964	0.0382121	BRCA	ENSG00000256262+ENSG00000139193+ENSG00000211964
ENSG00000139193	ENSG00000256262	ENSG00000224373	0.00849627	BRCA	ENSG00000256262+ENSG00000139193+ENSG00000224373
ENSG00000139193	ENSG00000256262	ENSG00000174600	0.00379358	BRCA	ENSG00000256262+ENSG00000139193+ENSG00000174600
ENSG00000139193	ENSG00000256262	ENSG00000163600	0.00222455	BRCA	ENSG00000256262+ENSG00000139193+ENSG00000163600
ENSG00000139193	ENSG00000256262	ENSG00000162645	0.00563497	BRCA	ENSG00000256262+ENSG00000139193+ENSG00000162645
ENSG00000139193	ENSG00000256262	ENSG00000103522	0.0036018	BRCA	ENSG00000256262+ENSG00000139193+ENSG00000103522
ENSG00000139193	ENSG00000256262	ENSG00000211795	0.0018829	BRCA	ENSG00000256262+ENSG00000139193+ENSG00000211795
ENSG00000139193	ENSG00000256262	ENSG00000211897	0.0332282	BRCA	ENSG00000256262+ENSG00000139193+ENSG00000211897
ENSG00000139193	ENSG00000256262	ENSG00000096996	0.00901993	BRCA	ENSG00000256262+ENSG00000139193+ENSG00000096996
ENSG00000139193	ENSG00000256262	ENSG00000158869	0.0489722	BRCA	ENSG00000256262+ENSG00000139193+ENSG00000158869
ENSG00000139193	ENSG00000256262	ENSG00000011600	0.016179	BRCA	ENSG00000256262+ENSG00000139193+ENSG00000011600
ENSG00000139193	ENSG00000256262	ENSG00000211644	0.0022811	BRCA	ENSG00000256262+ENSG00000139193+ENSG00000211644
ENSG00000139193	ENSG00000256262	ENSG00000101336	0.0306023	BRCA	ENSG00000256262+ENSG00000139193+ENSG00000101336
ENSG00000139193	ENSG00000256262	ENSG00000141968	0.00117902	BRCA	ENSG00000256262+ENSG00000139193+ENSG00000141968
ENSG00000139193	ENSG00000256262	ENSG00000000938	0.0288993	BRCA	ENSG00000256262+ENSG00000139193+ENSG00000000938
ENSG00000139193	ENSG00000256262	ENSG00000226979	0.00232305	BRCA	ENSG00000256262+ENSG00000139193+ENSG00000226979
ENSG00000139193	ENSG00000259772	ENSG00000174600	0.000846757	BRCA	ENSG00000259772+ENSG00000139193+ENSG00000174600
ENSG00000139193	ENSG00000259772	ENSG00000224373	0.0127771	BRCA	ENSG00000259772+ENSG00000139193+ENSG00000224373
ENSG00000139193	ENSG00000259772	ENSG00000162645	0.0166925	BRCA	ENSG00000259772+ENSG00000139193+ENSG00000162645
ENSG00000139193	ENSG00000259772	ENSG00000169248	0.00114477	BRCA	ENSG00000259772+ENSG00000139193+ENSG00000169248
ENSG00000139193	ENSG00000259772	ENSG00000096996	0.00214236	BRCA	ENSG00000259772+ENSG00000139193+ENSG00000096996
ENSG00000139193	ENSG00000259772	ENSG00000158869	0.00297588	BRCA	ENSG00000259772+ENSG00000139193+ENSG00000158869
ENSG00000139193	ENSG00000259772	ENSG00000101336	0.00308305	BRCA	ENSG00000259772+ENSG00000139193+ENSG00000101336
ENSG00000139193	ENSG00000259772	ENSG00000138755	0.00472055	BRCA	ENSG00000259772+ENSG00000139193+ENSG00000138755
ENSG00000139193	ENSG00000259772	ENSG00000011600	0.0325716	BRCA	ENSG00000259772+ENSG00000139193+ENSG00000011600
ENSG00000139193	ENSG00000259772	ENSG00000211964	0.00163436	BRCA	ENSG00000259772+ENSG00000139193+ENSG00000211964
ENSG00000139193	ENSG00000259772	ENSG00000028137	0.0178842	BRCA	ENSG00000259772+ENSG00000139193+ENSG00000028137
ENSG00000139193	ENSG00000259772	ENSG00000226979	0.00317307	BRCA	ENSG00000259772+ENSG00000139193+ENSG00000226979
ENSG00000139193	ENSG00000259772	ENSG00000103522	0.00760536	BRCA	ENSG00000259772+ENSG00000139193+ENSG00000103522
ENSG00000139193	ENSG00000259772	ENSG00000163600	0.00182326	BRCA	ENSG00000259772+ENSG00000139193+ENSG00000163600
ENSG00000139193	ENSG00000259772	ENSG00000141968	0.00035321	BRCA	ENSG00000259772+ENSG00000139193+ENSG00000141968
ENSG00000139193	ENSG00000259772	ENSG00000204592	0.0352022	BRCA	ENSG00000259772+ENSG00000139193+ENSG00000204592
ENSG00000139193	ENSG00000259772	ENSG00000156234	0.00107116	BRCA	ENSG00000259772+ENSG00000139193+ENSG00000156234
ENSG00000139193	ENSG00000259772	ENSG00000134470	0.012752	BRCA	ENSG00000259772+ENSG00000139193+ENSG00000134470
ENSG00000139193	ENSG00000259772	ENSG00000211795	0.000198383	BRCA	ENSG00000259772+ENSG00000139193+ENSG00000211795
ENSG00000139193	ENSG00000259772	ENSG00000211778	0.012995	BRCA	ENSG00000259772+ENSG00000139193+ENSG00000211778
ENSG00000139193	ENSG00000259772	ENSG00000211644	0.00779365	BRCA	ENSG00000259772+ENSG00000139193+ENSG00000211644
ENSG00000139193	ENSG00000280721	ENSG00000138755	0.0062331	BRCA	ENSG00000280721+ENSG00000139193+ENSG00000138755
ENSG00000139193	ENSG00000280721	ENSG00000169248	0.000503435	BRCA	ENSG00000280721+ENSG00000139193+ENSG00000169248
ENSG00000139193	ENSG00000280721	ENSG00000163600	0.00146459	BRCA	ENSG00000280721+ENSG00000139193+ENSG00000163600
ENSG00000139193	ENSG00000280721	ENSG00000134470	0.0189271	BRCA	ENSG00000280721+ENSG00000139193+ENSG00000134470
ENSG00000139193	ENSG00000280721	ENSG00000028137	0.00795519	BRCA	ENSG00000280721+ENSG00000139193+ENSG00000028137
ENSG00000139193	ENSG00000280721	ENSG00000101336	0.0126947	BRCA	ENSG00000280721+ENSG00000139193+ENSG00000101336
ENSG00000139193	ENSG00000280721	ENSG00000011600	0.0248724	BRCA	ENSG00000280721+ENSG00000139193+ENSG00000011600
ENSG00000139193	ENSG00000280721	ENSG00000211964	0.00474864	BRCA	ENSG00000280721+ENSG00000139193+ENSG00000211964
ENSG00000139193	ENSG00000280721	ENSG00000162645	0.00117885	BRCA	ENSG00000280721+ENSG00000139193+ENSG00000162645
ENSG00000139193	ENSG00000280721	ENSG00000211644	0.0208049	BRCA	ENSG00000280721+ENSG00000139193+ENSG00000211644
ENSG00000139193	ENSG00000280721	ENSG00000000938	0.0171212	BRCA	ENSG00000280721+ENSG00000139193+ENSG00000000938
ENSG00000139193	ENSG00000280721	ENSG00000158869	0.0228968	BRCA	ENSG00000280721+ENSG00000139193+ENSG00000158869
ENSG00000139193	ENSG00000280721	ENSG00000096996	0.00941305	BRCA	ENSG00000280721+ENSG00000139193+ENSG00000096996
ENSG00000139193	ENSG00000280721	ENSG00000224373	0.01176	BRCA	ENSG00000280721+ENSG00000139193+ENSG00000224373
ENSG00000139193	ENSG00000280721	ENSG00000172349	0.0198766	BRCA	ENSG00000280721+ENSG00000139193+ENSG00000172349
ENSG00000139193	ENSG00000280721	ENSG00000226979	0.00628969	BRCA	ENSG00000280721+ENSG00000139193+ENSG00000226979
ENSG00000139193	ENSG00000280721	ENSG00000156234	0.000854916	BRCA	ENSG00000280721+ENSG00000139193+ENSG00000156234
ENSG00000139193	ENSG00000280721	ENSG00000174600	0.000844223	BRCA	ENSG00000280721+ENSG00000139193+ENSG00000174600
ENSG00000139193	ENSG00000280721	ENSG00000141968	0.000335033	BRCA	ENSG00000280721+ENSG00000139193+ENSG00000141968
ENSG00000139193	ENSG00000280721	ENSG00000211778	0.0163282	BRCA	ENSG00000280721+ENSG00000139193+ENSG00000211778
ENSG00000139193	ENSG00000280721	ENSG00000103522	0.0107193	BRCA	ENSG00000280721+ENSG00000139193+ENSG00000103522
ENSG00000139193	ENSG00000280721	ENSG00000211747	0.00768976	BRCA	ENSG00000280721+ENSG00000139193+ENSG00000211747
ENSG00000139193	ENSG00000280721	ENSG00000204592	0.00495605	BRCA	ENSG00000280721+ENSG00000139193+ENSG00000204592
ENSG00000139193	ENSG00000280721	ENSG00000211795	0.00164867	BRCA	ENSG00000280721+ENSG00000139193+ENSG00000211795
ENSG00000139193	ENSG00000280721	ENSG00000132274	0.0494371	BRCA	ENSG00000280721+ENSG00000139193+ENSG00000132274
ENSG00000139193	ENSG00000280721	ENSG00000211897	0.0141862	BRCA	ENSG00000280721+ENSG00000139193+ENSG00000211897
ENSG00000163599	ENSG00000236481	ENSG00000156234	0.0220687	BRCA	ENSG00000236481+ENSG00000163599+ENSG00000156234
ENSG00000163599	ENSG00000236481	ENSG00000162645	0.00489296	BRCA	ENSG00000236481+ENSG00000163599+ENSG00000162645
ENSG00000163599	ENSG00000236481	ENSG00000147168	0.0142136	BRCA	ENSG00000236481+ENSG00000163599+ENSG00000147168
ENSG00000163599	ENSG00000236481	ENSG00000172349	0.0459265	BRCA	ENSG00000236481+ENSG00000163599+ENSG00000172349
ENSG00000163599	ENSG00000236481	ENSG00000211644	0.012859	BRCA	ENSG00000236481+ENSG00000163599+ENSG00000211644
ENSG00000163599	ENSG00000236481	ENSG00000211778	0.0373284	BRCA	ENSG00000236481+ENSG00000163599+ENSG00000211778
ENSG00000163599	ENSG00000236481	ENSG00000138755	0.00784061	BRCA	ENSG00000236481+ENSG00000163599+ENSG00000138755
ENSG00000163599	ENSG00000236481	ENSG00000211747	0.0219729	BRCA	ENSG00000236481+ENSG00000163599+ENSG00000211747
ENSG00000163599	ENSG00000236481	ENSG00000182866	0.018664	BRCA	ENSG00000236481+ENSG00000163599+ENSG00000182866
ENSG00000163599	ENSG00000236481	ENSG00000141968	0.00727587	BRCA	ENSG00000236481+ENSG00000163599+ENSG00000141968
ENSG00000163599	ENSG00000237181	ENSG00000158869	0.0428905	BRCA	ENSG00000237181+ENSG00000163599+ENSG00000158869
ENSG00000163599	ENSG00000237181	ENSG00000174600	0.0110967	BRCA	ENSG00000237181+ENSG00000163599+ENSG00000174600
ENSG00000163599	ENSG00000237181	ENSG00000156234	0.0481948	BRCA	ENSG00000237181+ENSG00000163599+ENSG00000156234
ENSG00000163599	ENSG00000237181	ENSG00000162645	0.00162318	BRCA	ENSG00000237181+ENSG00000163599+ENSG00000162645
ENSG00000163599	ENSG00000237181	ENSG00000211964	0.0476503	BRCA	ENSG00000237181+ENSG00000163599+ENSG00000211964
ENSG00000163599	ENSG00000237181	ENSG00000141968	0.00666974	BRCA	ENSG00000237181+ENSG00000163599+ENSG00000141968
ENSG00000163599	ENSG00000237181	ENSG00000211897	0.0331059	BRCA	ENSG00000237181+ENSG00000163599+ENSG00000211897
ENSG00000163599	ENSG00000237181	ENSG00000147168	0.0425257	BRCA	ENSG00000237181+ENSG00000163599+ENSG00000147168
ENSG00000163599	ENSG00000237181	ENSG00000211747	0.00122684	BRCA	ENSG00000237181+ENSG00000163599+ENSG00000211747
ENSG00000163599	ENSG00000237181	ENSG00000211644	0.00251031	BRCA	ENSG00000237181+ENSG00000163599+ENSG00000211644
ENSG00000163599	ENSG00000237181	ENSG00000224373	0.0020183	BRCA	ENSG00000237181+ENSG00000163599+ENSG00000224373
ENSG00000163599	ENSG00000256262	ENSG00000174600	0.0181823	BRCA	ENSG00000256262+ENSG00000163599+ENSG00000174600
ENSG00000163599	ENSG00000256262	ENSG00000211644	0.0022647	BRCA	ENSG00000256262+ENSG00000163599+ENSG00000211644
ENSG00000163599	ENSG00000256262	ENSG00000224373	0.00705854	BRCA	ENSG00000256262+ENSG00000163599+ENSG00000224373
ENSG00000163599	ENSG00000256262	ENSG00000211964	0.0315288	BRCA	ENSG00000256262+ENSG00000163599+ENSG00000211964
ENSG00000163599	ENSG00000256262	ENSG00000134470	0.0433594	BRCA	ENSG00000256262+ENSG00000163599+ENSG00000134470
ENSG00000163599	ENSG00000256262	ENSG00000101336	0.0167293	BRCA	ENSG00000256262+ENSG00000163599+ENSG00000101336
ENSG00000163599	ENSG00000256262	ENSG00000011600	0.0164528	BRCA	ENSG00000256262+ENSG00000163599+ENSG00000011600
ENSG00000163599	ENSG00000256262	ENSG00000162645	0.000808191	BRCA	ENSG00000256262+ENSG00000163599+ENSG00000162645
ENSG00000163599	ENSG00000256262	ENSG00000158869	0.0309954	BRCA	ENSG00000256262+ENSG00000163599+ENSG00000158869
ENSG00000163599	ENSG00000256262	ENSG00000226979	0.0116122	BRCA	ENSG00000256262+ENSG00000163599+ENSG00000226979
ENSG00000163599	ENSG00000256262	ENSG00000028137	0.00867854	BRCA	ENSG00000256262+ENSG00000163599+ENSG00000028137
ENSG00000163599	ENSG00000256262	ENSG00000147168	0.0100469	BRCA	ENSG00000256262+ENSG00000163599+ENSG00000147168
ENSG00000163599	ENSG00000256262	ENSG00000172349	0.0228332	BRCA	ENSG00000256262+ENSG00000163599+ENSG00000172349
ENSG00000163599	ENSG00000256262	ENSG00000103522	0.0443753	BRCA	ENSG00000256262+ENSG00000163599+ENSG00000103522
ENSG00000163599	ENSG00000256262	ENSG00000211747	0.0148541	BRCA	ENSG00000256262+ENSG00000163599+ENSG00000211747
ENSG00000163599	ENSG00000256262	ENSG00000156234	0.0234628	BRCA	ENSG00000256262+ENSG00000163599+ENSG00000156234
ENSG00000163599	ENSG00000256262	ENSG00000211897	0.0471648	BRCA	ENSG00000256262+ENSG00000163599+ENSG00000211897
ENSG00000163599	ENSG00000256262	ENSG00000211778	0.01085	BRCA	ENSG00000256262+ENSG00000163599+ENSG00000211778
ENSG00000163599	ENSG00000256262	ENSG00000204592	0.0140105	BRCA	ENSG00000256262+ENSG00000163599+ENSG00000204592
ENSG00000163599	ENSG00000256262	ENSG00000182866	0.0393482	BRCA	ENSG00000256262+ENSG00000163599+ENSG00000182866
ENSG00000163599	ENSG00000259772	ENSG00000211644	0.00457669	BRCA	ENSG00000259772+ENSG00000163599+ENSG00000211644
ENSG00000163599	ENSG00000259772	ENSG00000156234	0.0087202	BRCA	ENSG00000259772+ENSG00000163599+ENSG00000156234
ENSG00000163599	ENSG00000259772	ENSG00000138755	0.0248101	BRCA	ENSG00000259772+ENSG00000163599+ENSG00000138755
ENSG00000163599	ENSG00000259772	ENSG00000211747	0.0101917	BRCA	ENSG00000259772+ENSG00000163599+ENSG00000211747
ENSG00000163599	ENSG00000259772	ENSG00000172349	0.043567	BRCA	ENSG00000259772+ENSG00000163599+ENSG00000172349
ENSG00000163599	ENSG00000259772	ENSG00000147168	0.00457171	BRCA	ENSG00000259772+ENSG00000163599+ENSG00000147168
ENSG00000163599	ENSG00000259772	ENSG00000162645	0.0105834	BRCA	ENSG00000259772+ENSG00000163599+ENSG00000162645
ENSG00000163599	ENSG00000259772	ENSG00000169248	0.0470408	BRCA	ENSG00000259772+ENSG00000163599+ENSG00000169248
ENSG00000163599	ENSG00000272666	ENSG00000025708	0.0366783	BRCA	ENSG00000272666+ENSG00000163599+ENSG00000025708
ENSG00000163599	ENSG00000272666	ENSG00000141968	0.00849819	BRCA	ENSG00000272666+ENSG00000163599+ENSG00000141968
ENSG00000163599	ENSG00000272666	ENSG00000182866	0.00453476	BRCA	ENSG00000272666+ENSG00000163599+ENSG00000182866
ENSG00000163599	ENSG00000272666	ENSG00000162645	0.000393513	BRCA	ENSG00000272666+ENSG00000163599+ENSG00000162645
ENSG00000163599	ENSG00000272666	ENSG00000224373	0.0191578	BRCA	ENSG00000272666+ENSG00000163599+ENSG00000224373
ENSG00000163599	ENSG00000272666	ENSG00000211644	0.00966505	BRCA	ENSG00000272666+ENSG00000163599+ENSG00000211644
ENSG00000163599	ENSG00000272666	ENSG00000169248	0.0210741	BRCA	ENSG00000272666+ENSG00000163599+ENSG00000169248
ENSG00000163599	ENSG00000272666	ENSG00000147168	0.00145314	BRCA	ENSG00000272666+ENSG00000163599+ENSG00000147168
ENSG00000163599	ENSG00000272666	ENSG00000211747	0.000164317	BRCA	ENSG00000272666+ENSG00000163599+ENSG00000211747
ENSG00000163599	ENSG00000272666	ENSG00000172349	0.0165043	BRCA	ENSG00000272666+ENSG00000163599+ENSG00000172349
ENSG00000163599	ENSG00000272666	ENSG00000000938	0.0471955	BRCA	ENSG00000272666+ENSG00000163599+ENSG00000000938
ENSG00000163599	ENSG00000280721	ENSG00000211795	0.0483701	BRCA	ENSG00000280721+ENSG00000163599+ENSG00000211795
ENSG00000163599	ENSG00000280721	ENSG00000174600	0.0197307	BRCA	ENSG00000280721+ENSG00000163599+ENSG00000174600
ENSG00000163599	ENSG00000280721	ENSG00000138755	0.00524216	BRCA	ENSG00000280721+ENSG00000163599+ENSG00000138755
ENSG00000163599	ENSG00000280721	ENSG00000147168	0.0125543	BRCA	ENSG00000280721+ENSG00000163599+ENSG00000147168
ENSG00000163599	ENSG00000280721	ENSG00000141968	0.0252521	BRCA	ENSG00000280721+ENSG00000163599+ENSG00000141968
ENSG00000163599	ENSG00000280721	ENSG00000211644	0.00590743	BRCA	ENSG00000280721+ENSG00000163599+ENSG00000211644
ENSG00000163599	ENSG00000280721	ENSG00000211747	0.00738567	BRCA	ENSG00000280721+ENSG00000163599+ENSG00000211747
ENSG00000163599	ENSG00000280721	ENSG00000162645	0.0413657	BRCA	ENSG00000280721+ENSG00000163599+ENSG00000162645
ENSG00000163599	ENSG00000280721	ENSG00000028137	0.0371426	BRCA	ENSG00000280721+ENSG00000163599+ENSG00000028137
ENSG00000163599	ENSG00000280721	ENSG00000182866	0.0179773	BRCA	ENSG00000280721+ENSG00000163599+ENSG00000182866
ENSG00000164136	ENSG00000197536	ENSG00000147168	0.030789	BRCA	ENSG00000197536+ENSG00000164136+ENSG00000147168
ENSG00000164136	ENSG00000197536	ENSG00000211778	0.017958	BRCA	ENSG00000197536+ENSG00000164136+ENSG00000211778
ENSG00000164136	ENSG00000197536	ENSG00000211747	0.00281039	BRCA	ENSG00000197536+ENSG00000164136+ENSG00000211747
ENSG00000164136	ENSG00000197536	ENSG00000213928	0.0342366	BRCA	ENSG00000197536+ENSG00000164136+ENSG00000213928
ENSG00000164136	ENSG00000197536	ENSG00000101336	0.016614	BRCA	ENSG00000197536+ENSG00000164136+ENSG00000101336
ENSG00000164136	ENSG00000197536	ENSG00000211795	0.0186322	BRCA	ENSG00000197536+ENSG00000164136+ENSG00000211795
ENSG00000164136	ENSG00000197536	ENSG00000226979	0.0304441	BRCA	ENSG00000197536+ENSG00000164136+ENSG00000226979
ENSG00000164136	ENSG00000197536	ENSG00000028137	0.0180866	BRCA	ENSG00000197536+ENSG00000164136+ENSG00000028137
ENSG00000164136	ENSG00000197536	ENSG00000182866	0.0143844	BRCA	ENSG00000197536+ENSG00000164136+ENSG00000182866
ENSG00000164136	ENSG00000197536	ENSG00000138755	0.0164284	BRCA	ENSG00000197536+ENSG00000164136+ENSG00000138755
ENSG00000164136	ENSG00000197536	ENSG00000000938	0.0104417	BRCA	ENSG00000197536+ENSG00000164136+ENSG00000000938
ENSG00000164136	ENSG00000197536	ENSG00000141968	0.0436674	BRCA	ENSG00000197536+ENSG00000164136+ENSG00000141968
ENSG00000164136	ENSG00000237484	ENSG00000138755	0.00556945	BRCA	ENSG00000237484+ENSG00000164136+ENSG00000138755
ENSG00000164136	ENSG00000237484	ENSG00000101336	0.0318429	BRCA	ENSG00000237484+ENSG00000164136+ENSG00000101336
ENSG00000164136	ENSG00000237484	ENSG00000172349	0.0193749	BRCA	ENSG00000237484+ENSG00000164136+ENSG00000172349
ENSG00000164136	ENSG00000237484	ENSG00000211747	0.0281669	BRCA	ENSG00000237484+ENSG00000164136+ENSG00000211747
ENSG00000164136	ENSG00000256262	ENSG00000226979	0.0405471	BRCA	ENSG00000256262+ENSG00000164136+ENSG00000226979
ENSG00000164136	ENSG00000256262	ENSG00000134470	0.0101529	BRCA	ENSG00000256262+ENSG00000164136+ENSG00000134470
ENSG00000164136	ENSG00000256262	ENSG00000204592	0.0484649	BRCA	ENSG00000256262+ENSG00000164136+ENSG00000204592
ENSG00000164136	ENSG00000256262	ENSG00000211644	0.000449344	BRCA	ENSG00000256262+ENSG00000164136+ENSG00000211644
ENSG00000164136	ENSG00000256262	ENSG00000158869	0.0407025	BRCA	ENSG00000256262+ENSG00000164136+ENSG00000158869
ENSG00000164136	ENSG00000256262	ENSG00000141968	0.0288495	BRCA	ENSG00000256262+ENSG00000164136+ENSG00000141968
ENSG00000164136	ENSG00000256262	ENSG00000138755	0.0126325	BRCA	ENSG00000256262+ENSG00000164136+ENSG00000138755
ENSG00000164136	ENSG00000256262	ENSG00000162645	0.00379706	BRCA	ENSG00000256262+ENSG00000164136+ENSG00000162645
ENSG00000164136	ENSG00000256262	ENSG00000172349	0.0286371	BRCA	ENSG00000256262+ENSG00000164136+ENSG00000172349
ENSG00000164136	ENSG00000256262	ENSG00000000938	0.0447914	BRCA	ENSG00000256262+ENSG00000164136+ENSG00000000938
ENSG00000164136	ENSG00000256262	ENSG00000025708	0.0495094	BRCA	ENSG00000256262+ENSG00000164136+ENSG00000025708
ENSG00000164136	ENSG00000280721	ENSG00000226979	0.0430647	BRCA	ENSG00000280721+ENSG00000164136+ENSG00000226979
ENSG00000164136	ENSG00000280721	ENSG00000182866	0.0409329	BRCA	ENSG00000280721+ENSG00000164136+ENSG00000182866
ENSG00000164136	ENSG00000280721	ENSG00000147168	0.0111112	BRCA	ENSG00000280721+ENSG00000164136+ENSG00000147168
ENSG00000164136	ENSG00000280721	ENSG00000172349	0.0414953	BRCA	ENSG00000280721+ENSG00000164136+ENSG00000172349
ENSG00000164136	ENSG00000280721	ENSG00000138755	0.00730311	BRCA	ENSG00000280721+ENSG00000164136+ENSG00000138755
ENSG00000164136	ENSG00000280721	ENSG00000211747	0.011895	BRCA	ENSG00000280721+ENSG00000164136+ENSG00000211747
ENSG00000167601	ENSG00000251442	ENSG00000132274	0.0327368	BRCA	ENSG00000251442+ENSG00000167601+ENSG00000132274
ENSG00000167601	ENSG00000251442	ENSG00000172349	0.0375226	BRCA	ENSG00000251442+ENSG00000167601+ENSG00000172349
ENSG00000167601	ENSG00000251442	ENSG00000101336	0.00109231	BRCA	ENSG00000251442+ENSG00000167601+ENSG00000101336
ENSG00000168961	ENSG00000237181	ENSG00000147168	0.0220239	BRCA	ENSG00000237181+ENSG00000168961+ENSG00000147168
ENSG00000168961	ENSG00000237181	ENSG00000011600	0.0225183	BRCA	ENSG00000237181+ENSG00000168961+ENSG00000011600
ENSG00000168961	ENSG00000237181	ENSG00000141968	0.00361268	BRCA	ENSG00000237181+ENSG00000168961+ENSG00000141968
ENSG00000168961	ENSG00000237181	ENSG00000182866	0.0385826	BRCA	ENSG00000237181+ENSG00000168961+ENSG00000182866
ENSG00000168961	ENSG00000237181	ENSG00000174600	0.0354778	BRCA	ENSG00000237181+ENSG00000168961+ENSG00000174600
ENSG00000168961	ENSG00000237181	ENSG00000158869	0.0177058	BRCA	ENSG00000237181+ENSG00000168961+ENSG00000158869
ENSG00000168961	ENSG00000237181	ENSG00000162645	0.0158319	BRCA	ENSG00000237181+ENSG00000168961+ENSG00000162645
ENSG00000168961	ENSG00000256262	ENSG00000211644	0.00278806	BRCA	ENSG00000256262+ENSG00000168961+ENSG00000211644
ENSG00000168961	ENSG00000256262	ENSG00000162645	0.0127684	BRCA	ENSG00000256262+ENSG00000168961+ENSG00000162645
ENSG00000168961	ENSG00000256262	ENSG00000134470	0.00656543	BRCA	ENSG00000256262+ENSG00000168961+ENSG00000134470
ENSG00000168961	ENSG00000256262	ENSG00000138755	0.0178366	BRCA	ENSG00000256262+ENSG00000168961+ENSG00000138755
ENSG00000168961	ENSG00000256262	ENSG00000147168	0.0131534	BRCA	ENSG00000256262+ENSG00000168961+ENSG00000147168
ENSG00000168961	ENSG00000256262	ENSG00000211897	0.00693829	BRCA	ENSG00000256262+ENSG00000168961+ENSG00000211897
ENSG00000168961	ENSG00000256262	ENSG00000172349	0.0167687	BRCA	ENSG00000256262+ENSG00000168961+ENSG00000172349
ENSG00000168961	ENSG00000256262	ENSG00000011600	0.0458623	BRCA	ENSG00000256262+ENSG00000168961+ENSG00000011600
ENSG00000168961	ENSG00000256262	ENSG00000000938	0.0175077	BRCA	ENSG00000256262+ENSG00000168961+ENSG00000000938
ENSG00000168961	ENSG00000256262	ENSG00000096996	0.0363621	BRCA	ENSG00000256262+ENSG00000168961+ENSG00000096996
ENSG00000169245	ENSG00000236481	ENSG00000138755	0.0352641	BRCA	ENSG00000236481+ENSG00000169245+ENSG00000138755
ENSG00000169245	ENSG00000236481	ENSG00000147168	0.0225846	BRCA	ENSG00000236481+ENSG00000169245+ENSG00000147168
ENSG00000169245	ENSG00000236481	ENSG00000162645	0.00280546	BRCA	ENSG00000236481+ENSG00000169245+ENSG00000162645
ENSG00000169245	ENSG00000236481	ENSG00000211747	0.031403	BRCA	ENSG00000236481+ENSG00000169245+ENSG00000211747
ENSG00000169245	ENSG00000236481	ENSG00000211897	0.0147625	BRCA	ENSG00000236481+ENSG00000169245+ENSG00000211897
ENSG00000169245	ENSG00000236481	ENSG00000211778	0.00604384	BRCA	ENSG00000236481+ENSG00000169245+ENSG00000211778
ENSG00000169245	ENSG00000256262	ENSG00000211644	0.000302719	BRCA	ENSG00000256262+ENSG00000169245+ENSG00000211644
ENSG00000169245	ENSG00000256262	ENSG00000147168	0.0068023	BRCA	ENSG00000256262+ENSG00000169245+ENSG00000147168
ENSG00000169245	ENSG00000256262	ENSG00000211897	0.0229135	BRCA	ENSG00000256262+ENSG00000169245+ENSG00000211897
ENSG00000169245	ENSG00000256262	ENSG00000204592	0.0440131	BRCA	ENSG00000256262+ENSG00000169245+ENSG00000204592
ENSG00000169245	ENSG00000256262	ENSG00000172349	0.0184022	BRCA	ENSG00000256262+ENSG00000169245+ENSG00000172349
ENSG00000169245	ENSG00000256262	ENSG00000182866	0.040979	BRCA	ENSG00000256262+ENSG00000169245+ENSG00000182866
ENSG00000169245	ENSG00000256262	ENSG00000141968	0.000705078	BRCA	ENSG00000256262+ENSG00000169245+ENSG00000141968
ENSG00000169245	ENSG00000256262	ENSG00000156234	0.00420444	BRCA	ENSG00000256262+ENSG00000169245+ENSG00000156234
ENSG00000169245	ENSG00000256262	ENSG00000203747	0.00420953	BRCA	ENSG00000256262+ENSG00000169245+ENSG00000203747
ENSG00000169245	ENSG00000256262	ENSG00000162645	8.50574e-05	BRCA	ENSG00000256262+ENSG00000169245+ENSG00000162645
ENSG00000169245	ENSG00000256262	ENSG00000211778	0.0426035	BRCA	ENSG00000256262+ENSG00000169245+ENSG00000211778
ENSG00000169245	ENSG00000256262	ENSG00000138755	0.0212756	BRCA	ENSG00000256262+ENSG00000169245+ENSG00000138755
ENSG00000169245	ENSG00000256262	ENSG00000000938	0.0361077	BRCA	ENSG00000256262+ENSG00000169245+ENSG00000000938
ENSG00000169245	ENSG00000272666	ENSG00000211897	0.0213843	BRCA	ENSG00000272666+ENSG00000169245+ENSG00000211897
ENSG00000169245	ENSG00000272666	ENSG00000000938	0.0115954	BRCA	ENSG00000272666+ENSG00000169245+ENSG00000000938
ENSG00000169245	ENSG00000272666	ENSG00000211778	0.0170456	BRCA	ENSG00000272666+ENSG00000169245+ENSG00000211778
ENSG00000169245	ENSG00000272666	ENSG00000147168	0.0181914	BRCA	ENSG00000272666+ENSG00000169245+ENSG00000147168
ENSG00000169245	ENSG00000272666	ENSG00000162645	0.000246846	BRCA	ENSG00000272666+ENSG00000169245+ENSG00000162645
ENSG00000169245	ENSG00000272666	ENSG00000138755	0.00463093	BRCA	ENSG00000272666+ENSG00000169245+ENSG00000138755
ENSG00000169245	ENSG00000272666	ENSG00000115415	0.030702	BRCA	ENSG00000272666+ENSG00000169245+ENSG00000115415
ENSG00000169245	ENSG00000272666	ENSG00000156234	0.0126173	BRCA	ENSG00000272666+ENSG00000169245+ENSG00000156234
ENSG00000169245	ENSG00000272666	ENSG00000134470	0.0406887	BRCA	ENSG00000272666+ENSG00000169245+ENSG00000134470
ENSG00000169245	ENSG00000272666	ENSG00000226979	0.0311919	BRCA	ENSG00000272666+ENSG00000169245+ENSG00000226979
ENSG00000169245	ENSG00000272666	ENSG00000211795	0.034165	BRCA	ENSG00000272666+ENSG00000169245+ENSG00000211795
ENSG00000169245	ENSG00000272666	ENSG00000211747	0.0102247	BRCA	ENSG00000272666+ENSG00000169245+ENSG00000211747
ENSG00000169245	ENSG00000280721	ENSG00000138755	0.0144857	BRCA	ENSG00000280721+ENSG00000169245+ENSG00000138755
ENSG00000169245	ENSG00000280721	ENSG00000226979	0.0371115	BRCA	ENSG00000280721+ENSG00000169245+ENSG00000226979
ENSG00000169245	ENSG00000280721	ENSG00000211778	0.0144021	BRCA	ENSG00000280721+ENSG00000169245+ENSG00000211778
ENSG00000169245	ENSG00000280721	ENSG00000096996	0.034059	BRCA	ENSG00000280721+ENSG00000169245+ENSG00000096996
ENSG00000169245	ENSG00000280721	ENSG00000211747	0.0430192	BRCA	ENSG00000280721+ENSG00000169245+ENSG00000211747
ENSG00000169245	ENSG00000280721	ENSG00000162645	0.00329712	BRCA	ENSG00000280721+ENSG00000169245+ENSG00000162645
ENSG00000169245	ENSG00000280721	ENSG00000147168	0.000235161	BRCA	ENSG00000280721+ENSG00000169245+ENSG00000147168
ENSG00000169245	ENSG00000280721	ENSG00000156234	0.0156652	BRCA	ENSG00000280721+ENSG00000169245+ENSG00000156234
ENSG00000171608	ENSG00000256262	ENSG00000162645	0.00353892	BRCA	ENSG00000256262+ENSG00000171608+ENSG00000162645
ENSG00000171608	ENSG00000256262	ENSG00000138755	0.00661646	BRCA	ENSG00000256262+ENSG00000171608+ENSG00000138755
ENSG00000171608	ENSG00000256262	ENSG00000226979	0.0131042	BRCA	ENSG00000256262+ENSG00000171608+ENSG00000226979
ENSG00000171608	ENSG00000256262	ENSG00000025708	0.00701111	BRCA	ENSG00000256262+ENSG00000171608+ENSG00000025708
ENSG00000171608	ENSG00000256262	ENSG00000174600	0.00321852	BRCA	ENSG00000256262+ENSG00000171608+ENSG00000174600
ENSG00000171608	ENSG00000256262	ENSG00000163600	0.00954141	BRCA	ENSG00000256262+ENSG00000171608+ENSG00000163600
ENSG00000171608	ENSG00000256262	ENSG00000028137	0.0115593	BRCA	ENSG00000256262+ENSG00000171608+ENSG00000028137
ENSG00000171608	ENSG00000256262	ENSG00000204592	0.00940369	BRCA	ENSG00000256262+ENSG00000171608+ENSG00000204592
ENSG00000171608	ENSG00000256262	ENSG00000211778	0.00938933	BRCA	ENSG00000256262+ENSG00000171608+ENSG00000211778
ENSG00000171608	ENSG00000256262	ENSG00000147168	0.0156839	BRCA	ENSG00000256262+ENSG00000171608+ENSG00000147168
ENSG00000171608	ENSG00000256262	ENSG00000134470	0.00577028	BRCA	ENSG00000256262+ENSG00000171608+ENSG00000134470
ENSG00000171608	ENSG00000256262	ENSG00000141968	0.0044992	BRCA	ENSG00000256262+ENSG00000171608+ENSG00000141968
ENSG00000171608	ENSG00000256262	ENSG00000172349	0.00439085	BRCA	ENSG00000256262+ENSG00000171608+ENSG00000172349
ENSG00000171608	ENSG00000256262	ENSG00000211897	0.0225557	BRCA	ENSG00000256262+ENSG00000171608+ENSG00000211897
ENSG00000171608	ENSG00000256262	ENSG00000011600	0.010925	BRCA	ENSG00000256262+ENSG00000171608+ENSG00000011600
ENSG00000171608	ENSG00000256262	ENSG00000158869	0.0220169	BRCA	ENSG00000256262+ENSG00000171608+ENSG00000158869
ENSG00000171608	ENSG00000256262	ENSG00000211644	0.00247921	BRCA	ENSG00000256262+ENSG00000171608+ENSG00000211644
ENSG00000171608	ENSG00000256262	ENSG00000096996	0.000614148	BRCA	ENSG00000256262+ENSG00000171608+ENSG00000096996
ENSG00000171608	ENSG00000256262	ENSG00000103522	0.0159931	BRCA	ENSG00000256262+ENSG00000171608+ENSG00000103522
ENSG00000171608	ENSG00000256262	ENSG00000224373	0.00553071	BRCA	ENSG00000256262+ENSG00000171608+ENSG00000224373
ENSG00000171608	ENSG00000256262	ENSG00000182866	0.0235639	BRCA	ENSG00000256262+ENSG00000171608+ENSG00000182866
ENSG00000171608	ENSG00000256262	ENSG00000211795	0.0153099	BRCA	ENSG00000256262+ENSG00000171608+ENSG00000211795
ENSG00000171608	ENSG00000256262	ENSG00000101336	0.0191941	BRCA	ENSG00000256262+ENSG00000171608+ENSG00000101336
ENSG00000171608	ENSG00000256262	ENSG00000211964	0.0104414	BRCA	ENSG00000256262+ENSG00000171608+ENSG00000211964
ENSG00000171608	ENSG00000256262	ENSG00000000938	0.0235544	BRCA	ENSG00000256262+ENSG00000171608+ENSG00000000938
ENSG00000181847	ENSG00000236481	ENSG00000224373	0.0138248	BRCA	ENSG00000236481+ENSG00000181847+ENSG00000224373
ENSG00000181847	ENSG00000236481	ENSG00000141968	0.0495778	BRCA	ENSG00000236481+ENSG00000181847+ENSG00000141968
ENSG00000181847	ENSG00000236481	ENSG00000156234	0.0382353	BRCA	ENSG00000236481+ENSG00000181847+ENSG00000156234
ENSG00000181847	ENSG00000236481	ENSG00000138755	0.0480979	BRCA	ENSG00000236481+ENSG00000181847+ENSG00000138755
ENSG00000181847	ENSG00000236481	ENSG00000011600	0.0473861	BRCA	ENSG00000236481+ENSG00000181847+ENSG00000011600
ENSG00000181847	ENSG00000236481	ENSG00000211644	0.00974059	BRCA	ENSG00000236481+ENSG00000181847+ENSG00000211644
ENSG00000181847	ENSG00000236481	ENSG00000096996	0.0465219	BRCA	ENSG00000236481+ENSG00000181847+ENSG00000096996
ENSG00000181847	ENSG00000236481	ENSG00000103522	0.00523374	BRCA	ENSG00000236481+ENSG00000181847+ENSG00000103522
ENSG00000181847	ENSG00000256262	ENSG00000138755	0.0146397	BRCA	ENSG00000256262+ENSG00000181847+ENSG00000138755
ENSG00000181847	ENSG00000256262	ENSG00000147168	0.0287964	BRCA	ENSG00000256262+ENSG00000181847+ENSG00000147168
ENSG00000181847	ENSG00000256262	ENSG00000182866	0.0115613	BRCA	ENSG00000256262+ENSG00000181847+ENSG00000182866
ENSG00000181847	ENSG00000256262	ENSG00000211795	0.0129905	BRCA	ENSG00000256262+ENSG00000181847+ENSG00000211795
ENSG00000181847	ENSG00000256262	ENSG00000141968	0.0126679	BRCA	ENSG00000256262+ENSG00000181847+ENSG00000141968
ENSG00000181847	ENSG00000256262	ENSG00000028137	0.0449364	BRCA	ENSG00000256262+ENSG00000181847+ENSG00000028137
ENSG00000181847	ENSG00000256262	ENSG00000211644	0.0121126	BRCA	ENSG00000256262+ENSG00000181847+ENSG00000211644
ENSG00000181847	ENSG00000256262	ENSG00000025708	0.0121613	BRCA	ENSG00000256262+ENSG00000181847+ENSG00000025708
ENSG00000181847	ENSG00000256262	ENSG00000211897	0.00941401	BRCA	ENSG00000256262+ENSG00000181847+ENSG00000211897
ENSG00000181847	ENSG00000256262	ENSG00000211747	0.0237023	BRCA	ENSG00000256262+ENSG00000181847+ENSG00000211747
ENSG00000181847	ENSG00000256262	ENSG00000011600	0.0462986	BRCA	ENSG00000256262+ENSG00000181847+ENSG00000011600
ENSG00000181847	ENSG00000256262	ENSG00000162645	0.00481826	BRCA	ENSG00000256262+ENSG00000181847+ENSG00000162645
ENSG00000181847	ENSG00000256262	ENSG00000156234	0.0243092	BRCA	ENSG00000256262+ENSG00000181847+ENSG00000156234
ENSG00000181847	ENSG00000256262	ENSG00000000938	0.0229858	BRCA	ENSG00000256262+ENSG00000181847+ENSG00000000938
ENSG00000181847	ENSG00000256262	ENSG00000134470	0.0176658	BRCA	ENSG00000256262+ENSG00000181847+ENSG00000134470
ENSG00000181847	ENSG00000256262	ENSG00000174600	0.00163671	BRCA	ENSG00000256262+ENSG00000181847+ENSG00000174600
ENSG00000181847	ENSG00000256262	ENSG00000103522	0.000791209	BRCA	ENSG00000256262+ENSG00000181847+ENSG00000103522
ENSG00000181847	ENSG00000256262	ENSG00000226979	0.000662963	BRCA	ENSG00000256262+ENSG00000181847+ENSG00000226979
ENSG00000181847	ENSG00000256262	ENSG00000211964	0.00217311	BRCA	ENSG00000256262+ENSG00000181847+ENSG00000211964
ENSG00000181847	ENSG00000256262	ENSG00000172349	0.0107956	BRCA	ENSG00000256262+ENSG00000181847+ENSG00000172349
ENSG00000181847	ENSG00000256262	ENSG00000211778	0.0111199	BRCA	ENSG00000256262+ENSG00000181847+ENSG00000211778
ENSG00000181847	ENSG00000256262	ENSG00000101336	0.0118499	BRCA	ENSG00000256262+ENSG00000181847+ENSG00000101336
ENSG00000181847	ENSG00000256262	ENSG00000224373	0.00296566	BRCA	ENSG00000256262+ENSG00000181847+ENSG00000224373
ENSG00000181847	ENSG00000259772	ENSG00000204592	0.0176257	BRCA	ENSG00000259772+ENSG00000181847+ENSG00000204592
ENSG00000181847	ENSG00000259772	ENSG00000141968	0.0369406	BRCA	ENSG00000259772+ENSG00000181847+ENSG00000141968
ENSG00000181847	ENSG00000259772	ENSG00000103522	0.0197617	BRCA	ENSG00000259772+ENSG00000181847+ENSG00000103522
ENSG00000181847	ENSG00000259772	ENSG00000096996	0.00875717	BRCA	ENSG00000259772+ENSG00000181847+ENSG00000096996
ENSG00000181847	ENSG00000259772	ENSG00000000938	0.0311627	BRCA	ENSG00000259772+ENSG00000181847+ENSG00000000938
ENSG00000181847	ENSG00000259772	ENSG00000174600	0.0388126	BRCA	ENSG00000259772+ENSG00000181847+ENSG00000174600
ENSG00000181847	ENSG00000259772	ENSG00000138755	0.00619734	BRCA	ENSG00000259772+ENSG00000181847+ENSG00000138755
ENSG00000181847	ENSG00000259772	ENSG00000158869	0.0125516	BRCA	ENSG00000259772+ENSG00000181847+ENSG00000158869
ENSG00000181847	ENSG00000259772	ENSG00000211964	0.0125322	BRCA	ENSG00000259772+ENSG00000181847+ENSG00000211964
ENSG00000181847	ENSG00000259772	ENSG00000156234	0.0112299	BRCA	ENSG00000259772+ENSG00000181847+ENSG00000156234
ENSG00000181847	ENSG00000259772	ENSG00000101336	0.0457145	BRCA	ENSG00000259772+ENSG00000181847+ENSG00000101336
ENSG00000181847	ENSG00000259772	ENSG00000211644	0.00433914	BRCA	ENSG00000259772+ENSG00000181847+ENSG00000211644
ENSG00000181847	ENSG00000280721	ENSG00000141968	0.0322648	BRCA	ENSG00000280721+ENSG00000181847+ENSG00000141968
ENSG00000181847	ENSG00000280721	ENSG00000211964	0.0140147	BRCA	ENSG00000280721+ENSG00000181847+ENSG00000211964
ENSG00000181847	ENSG00000280721	ENSG00000103522	0.0151854	BRCA	ENSG00000280721+ENSG00000181847+ENSG00000103522
ENSG00000181847	ENSG00000280721	ENSG00000211778	0.0332534	BRCA	ENSG00000280721+ENSG00000181847+ENSG00000211778
ENSG00000181847	ENSG00000280721	ENSG00000000938	0.00582824	BRCA	ENSG00000280721+ENSG00000181847+ENSG00000000938
ENSG00000181847	ENSG00000280721	ENSG00000138755	0.0143787	BRCA	ENSG00000280721+ENSG00000181847+ENSG00000138755
ENSG00000181847	ENSG00000280721	ENSG00000158869	0.0193987	BRCA	ENSG00000280721+ENSG00000181847+ENSG00000158869
ENSG00000181847	ENSG00000280721	ENSG00000204592	0.0252154	BRCA	ENSG00000280721+ENSG00000181847+ENSG00000204592
ENSG00000181847	ENSG00000280721	ENSG00000101336	0.0149464	BRCA	ENSG00000280721+ENSG00000181847+ENSG00000101336
ENSG00000181847	ENSG00000280721	ENSG00000011600	0.0259795	BRCA	ENSG00000280721+ENSG00000181847+ENSG00000011600
ENSG00000181847	ENSG00000280721	ENSG00000211644	0.025662	BRCA	ENSG00000280721+ENSG00000181847+ENSG00000211644
ENSG00000181847	ENSG00000280721	ENSG00000115415	0.0215028	BRCA	ENSG00000280721+ENSG00000181847+ENSG00000115415
ENSG00000181847	ENSG00000280721	ENSG00000156234	0.0379965	BRCA	ENSG00000280721+ENSG00000181847+ENSG00000156234
ENSG00000181847	ENSG00000280721	ENSG00000174600	0.00993867	BRCA	ENSG00000280721+ENSG00000181847+ENSG00000174600
ENSG00000181847	ENSG00000280721	ENSG00000172349	0.0190453	BRCA	ENSG00000280721+ENSG00000181847+ENSG00000172349
ENSG00000181847	ENSG00000280721	ENSG00000162645	0.00454997	BRCA	ENSG00000280721+ENSG00000181847+ENSG00000162645
ENSG00000186818	ENSG00000236481	ENSG00000162645	0.0066395	BRCA	ENSG00000236481+ENSG00000186818+ENSG00000162645
ENSG00000186818	ENSG00000236481	ENSG00000147168	0.0144891	BRCA	ENSG00000236481+ENSG00000186818+ENSG00000147168
ENSG00000186818	ENSG00000236481	ENSG00000138755	0.0107077	BRCA	ENSG00000236481+ENSG00000186818+ENSG00000138755
ENSG00000186818	ENSG00000236481	ENSG00000211747	0.00435801	BRCA	ENSG00000236481+ENSG00000186818+ENSG00000211747
ENSG00000186818	ENSG00000251442	ENSG00000203747	0.0345112	BRCA	ENSG00000251442+ENSG00000186818+ENSG00000203747
ENSG00000186818	ENSG00000251442	ENSG00000141968	0.00339661	BRCA	ENSG00000251442+ENSG00000186818+ENSG00000141968
ENSG00000186818	ENSG00000251442	ENSG00000172349	0.0223202	BRCA	ENSG00000251442+ENSG00000186818+ENSG00000172349
ENSG00000186818	ENSG00000251442	ENSG00000162645	0.000558473	BRCA	ENSG00000251442+ENSG00000186818+ENSG00000162645
ENSG00000186818	ENSG00000251442	ENSG00000147168	0.00319902	BRCA	ENSG00000251442+ENSG00000186818+ENSG00000147168
ENSG00000186818	ENSG00000251442	ENSG00000000938	0.035397	BRCA	ENSG00000251442+ENSG00000186818+ENSG00000000938
ENSG00000186818	ENSG00000251442	ENSG00000174600	0.0398867	BRCA	ENSG00000251442+ENSG00000186818+ENSG00000174600
ENSG00000186818	ENSG00000256262	ENSG00000211897	0.00620144	BRCA	ENSG00000256262+ENSG00000186818+ENSG00000211897
ENSG00000186818	ENSG00000256262	ENSG00000182866	0.00373484	BRCA	ENSG00000256262+ENSG00000186818+ENSG00000182866
ENSG00000186818	ENSG00000256262	ENSG00000211795	0.00636249	BRCA	ENSG00000256262+ENSG00000186818+ENSG00000211795
ENSG00000186818	ENSG00000256262	ENSG00000028137	0.0148315	BRCA	ENSG00000256262+ENSG00000186818+ENSG00000028137
ENSG00000186818	ENSG00000256262	ENSG00000226979	0.0205178	BRCA	ENSG00000256262+ENSG00000186818+ENSG00000226979
ENSG00000186818	ENSG00000256262	ENSG00000134470	0.00571793	BRCA	ENSG00000256262+ENSG00000186818+ENSG00000134470
ENSG00000186818	ENSG00000256262	ENSG00000203747	0.0208942	BRCA	ENSG00000256262+ENSG00000186818+ENSG00000203747
ENSG00000186818	ENSG00000256262	ENSG00000211778	0.00361695	BRCA	ENSG00000256262+ENSG00000186818+ENSG00000211778
ENSG00000186818	ENSG00000256262	ENSG00000000938	0.00101326	BRCA	ENSG00000256262+ENSG00000186818+ENSG00000000938
ENSG00000186818	ENSG00000256262	ENSG00000158869	0.031132	BRCA	ENSG00000256262+ENSG00000186818+ENSG00000158869
ENSG00000186818	ENSG00000256262	ENSG00000211747	0.0173221	BRCA	ENSG00000256262+ENSG00000186818+ENSG00000211747
ENSG00000186818	ENSG00000256262	ENSG00000141968	0.038521	BRCA	ENSG00000256262+ENSG00000186818+ENSG00000141968
ENSG00000186818	ENSG00000256262	ENSG00000011600	0.0315408	BRCA	ENSG00000256262+ENSG00000186818+ENSG00000011600
ENSG00000186818	ENSG00000256262	ENSG00000103522	0.0288693	BRCA	ENSG00000256262+ENSG00000186818+ENSG00000103522
ENSG00000186818	ENSG00000256262	ENSG00000147168	0.0196729	BRCA	ENSG00000256262+ENSG00000186818+ENSG00000147168
ENSG00000186818	ENSG00000256262	ENSG00000211644	0.00139999	BRCA	ENSG00000256262+ENSG00000186818+ENSG00000211644
ENSG00000186818	ENSG00000256262	ENSG00000101336	0.0177188	BRCA	ENSG00000256262+ENSG00000186818+ENSG00000101336
ENSG00000186818	ENSG00000256262	ENSG00000025708	0.00859924	BRCA	ENSG00000256262+ENSG00000186818+ENSG00000025708
ENSG00000186818	ENSG00000256262	ENSG00000172349	0.0425703	BRCA	ENSG00000256262+ENSG00000186818+ENSG00000172349
ENSG00000186818	ENSG00000256262	ENSG00000138755	0.019351	BRCA	ENSG00000256262+ENSG00000186818+ENSG00000138755
ENSG00000186818	ENSG00000256262	ENSG00000162645	0.00114496	BRCA	ENSG00000256262+ENSG00000186818+ENSG00000162645
ENSG00000186827	ENSG00000237181	ENSG00000158869	0.00599233	BRCA	ENSG00000237181+ENSG00000186827+ENSG00000158869
ENSG00000186827	ENSG00000237181	ENSG00000174600	0.0320659	BRCA	ENSG00000237181+ENSG00000186827+ENSG00000174600
ENSG00000186827	ENSG00000237181	ENSG00000121797	0.00475447	BRCA	ENSG00000237181+ENSG00000186827+ENSG00000121797
ENSG00000186827	ENSG00000237181	ENSG00000211778	0.0245161	BRCA	ENSG00000237181+ENSG00000186827+ENSG00000211778
ENSG00000186827	ENSG00000237181	ENSG00000103522	0.0244443	BRCA	ENSG00000237181+ENSG00000186827+ENSG00000103522
ENSG00000186827	ENSG00000237181	ENSG00000096996	0.0133968	BRCA	ENSG00000237181+ENSG00000186827+ENSG00000096996
ENSG00000186827	ENSG00000237181	ENSG00000028137	0.0282168	BRCA	ENSG00000237181+ENSG00000186827+ENSG00000028137
ENSG00000186827	ENSG00000237181	ENSG00000211747	0.000205128	BRCA	ENSG00000237181+ENSG00000186827+ENSG00000211747
ENSG00000186827	ENSG00000237181	ENSG00000163600	0.0320707	BRCA	ENSG00000237181+ENSG00000186827+ENSG00000163600
ENSG00000186827	ENSG00000237181	ENSG00000182866	0.00207735	BRCA	ENSG00000237181+ENSG00000186827+ENSG00000182866
ENSG00000186827	ENSG00000237181	ENSG00000101336	0.0358676	BRCA	ENSG00000237181+ENSG00000186827+ENSG00000101336
ENSG00000186827	ENSG00000237181	ENSG00000147168	0.00390283	BRCA	ENSG00000237181+ENSG00000186827+ENSG00000147168
ENSG00000186827	ENSG00000237181	ENSG00000141968	0.0080186	BRCA	ENSG00000237181+ENSG00000186827+ENSG00000141968
ENSG00000186827	ENSG00000237181	ENSG00000025708	0.000338005	BRCA	ENSG00000237181+ENSG00000186827+ENSG00000025708
ENSG00000186827	ENSG00000256262	ENSG00000182866	0.00684201	BRCA	ENSG00000256262+ENSG00000186827+ENSG00000182866
ENSG00000186827	ENSG00000256262	ENSG00000000938	0.00275182	BRCA	ENSG00000256262+ENSG00000186827+ENSG00000000938
ENSG00000186827	ENSG00000256262	ENSG00000028137	0.00267272	BRCA	ENSG00000256262+ENSG00000186827+ENSG00000028137
ENSG00000186827	ENSG00000256262	ENSG00000147168	0.000139196	BRCA	ENSG00000256262+ENSG00000186827+ENSG00000147168
ENSG00000186827	ENSG00000256262	ENSG00000211747	0.00299068	BRCA	ENSG00000256262+ENSG00000186827+ENSG00000211747
ENSG00000186827	ENSG00000256262	ENSG00000096996	0.0342742	BRCA	ENSG00000256262+ENSG00000186827+ENSG00000096996
ENSG00000186827	ENSG00000256262	ENSG00000011600	0.00167266	BRCA	ENSG00000256262+ENSG00000186827+ENSG00000011600
ENSG00000186827	ENSG00000256262	ENSG00000134470	0.0102187	BRCA	ENSG00000256262+ENSG00000186827+ENSG00000134470
ENSG00000186827	ENSG00000256262	ENSG00000101336	0.0152641	BRCA	ENSG00000256262+ENSG00000186827+ENSG00000101336
ENSG00000186827	ENSG00000256262	ENSG00000211897	0.00836546	BRCA	ENSG00000256262+ENSG00000186827+ENSG00000211897
ENSG00000186827	ENSG00000256262	ENSG00000163600	0.00119802	BRCA	ENSG00000256262+ENSG00000186827+ENSG00000163600
ENSG00000186827	ENSG00000256262	ENSG00000103522	0.00430669	BRCA	ENSG00000256262+ENSG00000186827+ENSG00000103522
ENSG00000186827	ENSG00000256262	ENSG00000158869	0.0444392	BRCA	ENSG00000256262+ENSG00000186827+ENSG00000158869
ENSG00000186827	ENSG00000256262	ENSG00000211644	0.0160262	BRCA	ENSG00000256262+ENSG00000186827+ENSG00000211644
ENSG00000186827	ENSG00000256262	ENSG00000211795	0.00460934	BRCA	ENSG00000256262+ENSG00000186827+ENSG00000211795
ENSG00000186827	ENSG00000256262	ENSG00000172349	0.00500053	BRCA	ENSG00000256262+ENSG00000186827+ENSG00000172349
ENSG00000186827	ENSG00000256262	ENSG00000162645	0.00925788	BRCA	ENSG00000256262+ENSG00000186827+ENSG00000162645
ENSG00000186827	ENSG00000256262	ENSG00000211778	0.0245945	BRCA	ENSG00000256262+ENSG00000186827+ENSG00000211778
ENSG00000186827	ENSG00000256262	ENSG00000132274	0.00279753	BRCA	ENSG00000256262+ENSG00000186827+ENSG00000132274
ENSG00000186827	ENSG00000256262	ENSG00000169248	0.00760275	BRCA	ENSG00000256262+ENSG00000186827+ENSG00000169248
ENSG00000186827	ENSG00000256262	ENSG00000025708	0.0010371	BRCA	ENSG00000256262+ENSG00000186827+ENSG00000025708
ENSG00000186827	ENSG00000256262	ENSG00000138755	0.03939	BRCA	ENSG00000256262+ENSG00000186827+ENSG00000138755
ENSG00000186827	ENSG00000256262	ENSG00000115415	0.00733812	BRCA	ENSG00000256262+ENSG00000186827+ENSG00000115415
ENSG00000186827	ENSG00000256262	ENSG00000226979	0.00261437	BRCA	ENSG00000256262+ENSG00000186827+ENSG00000226979
ENSG00000186827	ENSG00000280721	ENSG00000211747	0.0315746	BRCA	ENSG00000280721+ENSG00000186827+ENSG00000211747
ENSG00000186827	ENSG00000280721	ENSG00000138755	0.0167147	BRCA	ENSG00000280721+ENSG00000186827+ENSG00000138755
ENSG00000186827	ENSG00000280721	ENSG00000182866	0.0409671	BRCA	ENSG00000280721+ENSG00000186827+ENSG00000182866
ENSG00000186827	ENSG00000280721	ENSG00000147168	0.00447882	BRCA	ENSG00000280721+ENSG00000186827+ENSG00000147168
ENSG00000186827	ENSG00000280721	ENSG00000172349	0.017615	BRCA	ENSG00000280721+ENSG00000186827+ENSG00000172349
ENSG00000186827	ENSG00000280721	ENSG00000226979	0.0473177	BRCA	ENSG00000280721+ENSG00000186827+ENSG00000226979
ENSG00000188389	ENSG00000236481	ENSG00000025708	0.0379734	BRCA	ENSG00000236481+ENSG00000188389+ENSG00000025708
ENSG00000188389	ENSG00000236481	ENSG00000096996	0.0022566	BRCA	ENSG00000236481+ENSG00000188389+ENSG00000096996
ENSG00000188389	ENSG00000236481	ENSG00000115415	0.0338313	BRCA	ENSG00000236481+ENSG00000188389+ENSG00000115415
ENSG00000188389	ENSG00000236481	ENSG00000103522	0.00898032	BRCA	ENSG00000236481+ENSG00000188389+ENSG00000103522
ENSG00000188389	ENSG00000236481	ENSG00000132274	0.0200712	BRCA	ENSG00000236481+ENSG00000188389+ENSG00000132274
ENSG00000188389	ENSG00000236481	ENSG00000101336	0.0213339	BRCA	ENSG00000236481+ENSG00000188389+ENSG00000101336
ENSG00000188389	ENSG00000236481	ENSG00000182866	0.0169298	BRCA	ENSG00000236481+ENSG00000188389+ENSG00000182866
ENSG00000188389	ENSG00000236481	ENSG00000172349	0.00872692	BRCA	ENSG00000236481+ENSG00000188389+ENSG00000172349
ENSG00000188389	ENSG00000236481	ENSG00000226979	0.0312713	BRCA	ENSG00000236481+ENSG00000188389+ENSG00000226979
ENSG00000188389	ENSG00000236481	ENSG00000011600	0.0441064	BRCA	ENSG00000236481+ENSG00000188389+ENSG00000011600
ENSG00000188389	ENSG00000236481	ENSG00000211778	0.0128602	BRCA	ENSG00000236481+ENSG00000188389+ENSG00000211778
ENSG00000188389	ENSG00000236481	ENSG00000204592	0.0159036	BRCA	ENSG00000236481+ENSG00000188389+ENSG00000204592
ENSG00000188389	ENSG00000236481	ENSG00000162645	0.0253602	BRCA	ENSG00000236481+ENSG00000188389+ENSG00000162645
ENSG00000188389	ENSG00000236481	ENSG00000211795	0.0429599	BRCA	ENSG00000236481+ENSG00000188389+ENSG00000211795
ENSG00000188389	ENSG00000236481	ENSG00000156234	0.0362505	BRCA	ENSG00000236481+ENSG00000188389+ENSG00000156234
ENSG00000188389	ENSG00000236481	ENSG00000211644	0.00290977	BRCA	ENSG00000236481+ENSG00000188389+ENSG00000211644
ENSG00000188389	ENSG00000236481	ENSG00000224373	0.0250914	BRCA	ENSG00000236481+ENSG00000188389+ENSG00000224373
ENSG00000188389	ENSG00000236481	ENSG00000211747	0.0217805	BRCA	ENSG00000236481+ENSG00000188389+ENSG00000211747
ENSG00000188389	ENSG00000236481	ENSG00000147168	0.0154011	BRCA	ENSG00000236481+ENSG00000188389+ENSG00000147168
ENSG00000188389	ENSG00000236481	ENSG00000141968	0.00424503	BRCA	ENSG00000236481+ENSG00000188389+ENSG00000141968
ENSG00000188389	ENSG00000236481	ENSG00000028137	0.0122944	BRCA	ENSG00000236481+ENSG00000188389+ENSG00000028137
ENSG00000188389	ENSG00000236481	ENSG00000163600	0.0202415	BRCA	ENSG00000236481+ENSG00000188389+ENSG00000163600
ENSG00000188389	ENSG00000236481	ENSG00000138755	0.0314485	BRCA	ENSG00000236481+ENSG00000188389+ENSG00000138755
ENSG00000188389	ENSG00000237181	ENSG00000174600	0.0193594	BRCA	ENSG00000237181+ENSG00000188389+ENSG00000174600
ENSG00000188389	ENSG00000237181	ENSG00000147168	0.028444	BRCA	ENSG00000237181+ENSG00000188389+ENSG00000147168
ENSG00000188389	ENSG00000237181	ENSG00000103522	0.0266167	BRCA	ENSG00000237181+ENSG00000188389+ENSG00000103522
ENSG00000188389	ENSG00000237181	ENSG00000101336	0.0378469	BRCA	ENSG00000237181+ENSG00000188389+ENSG00000101336
ENSG00000188389	ENSG00000237181	ENSG00000169248	0.00427282	BRCA	ENSG00000237181+ENSG00000188389+ENSG00000169248
ENSG00000188389	ENSG00000237181	ENSG00000121797	0.0159934	BRCA	ENSG00000237181+ENSG00000188389+ENSG00000121797
ENSG00000188389	ENSG00000237181	ENSG00000141968	0.00101113	BRCA	ENSG00000237181+ENSG00000188389+ENSG00000141968
ENSG00000188389	ENSG00000237181	ENSG00000224373	0.0217438	BRCA	ENSG00000237181+ENSG00000188389+ENSG00000224373
ENSG00000188389	ENSG00000237181	ENSG00000211644	0.00176417	BRCA	ENSG00000237181+ENSG00000188389+ENSG00000211644
ENSG00000188389	ENSG00000237181	ENSG00000156234	0.0151966	BRCA	ENSG00000237181+ENSG00000188389+ENSG00000156234
ENSG00000188389	ENSG00000237181	ENSG00000096996	0.0299615	BRCA	ENSG00000237181+ENSG00000188389+ENSG00000096996
ENSG00000188389	ENSG00000237181	ENSG00000163600	0.0341947	BRCA	ENSG00000237181+ENSG00000188389+ENSG00000163600
ENSG00000188389	ENSG00000256262	ENSG00000141968	0.00561235	BRCA	ENSG00000256262+ENSG00000188389+ENSG00000141968
ENSG00000188389	ENSG00000256262	ENSG00000174600	0.00238458	BRCA	ENSG00000256262+ENSG00000188389+ENSG00000174600
ENSG00000188389	ENSG00000256262	ENSG00000163600	0.0324015	BRCA	ENSG00000256262+ENSG00000188389+ENSG00000163600
ENSG00000188389	ENSG00000256262	ENSG00000025708	0.0166443	BRCA	ENSG00000256262+ENSG00000188389+ENSG00000025708
ENSG00000188389	ENSG00000256262	ENSG00000138755	0.0154245	BRCA	ENSG00000256262+ENSG00000188389+ENSG00000138755
ENSG00000188389	ENSG00000256262	ENSG00000211964	0.00417038	BRCA	ENSG00000256262+ENSG00000188389+ENSG00000211964
ENSG00000188389	ENSG00000256262	ENSG00000028137	0.00945125	BRCA	ENSG00000256262+ENSG00000188389+ENSG00000028137
ENSG00000188389	ENSG00000256262	ENSG00000211778	0.00785286	BRCA	ENSG00000256262+ENSG00000188389+ENSG00000211778
ENSG00000188389	ENSG00000256262	ENSG00000226979	0.00451835	BRCA	ENSG00000256262+ENSG00000188389+ENSG00000226979
ENSG00000188389	ENSG00000256262	ENSG00000096996	0.034002	BRCA	ENSG00000256262+ENSG00000188389+ENSG00000096996
ENSG00000188389	ENSG00000256262	ENSG00000000938	0.0180897	BRCA	ENSG00000256262+ENSG00000188389+ENSG00000000938
ENSG00000188389	ENSG00000256262	ENSG00000134470	0.00638754	BRCA	ENSG00000256262+ENSG00000188389+ENSG00000134470
ENSG00000188389	ENSG00000256262	ENSG00000103522	0.0225651	BRCA	ENSG00000256262+ENSG00000188389+ENSG00000103522
ENSG00000188389	ENSG00000256262	ENSG00000101336	0.00575871	BRCA	ENSG00000256262+ENSG00000188389+ENSG00000101336
ENSG00000188389	ENSG00000256262	ENSG00000224373	0.00543105	BRCA	ENSG00000256262+ENSG00000188389+ENSG00000224373
ENSG00000188389	ENSG00000256262	ENSG00000156234	0.0160462	BRCA	ENSG00000256262+ENSG00000188389+ENSG00000156234
ENSG00000188389	ENSG00000256262	ENSG00000211644	0.00189768	BRCA	ENSG00000256262+ENSG00000188389+ENSG00000211644
ENSG00000188389	ENSG00000256262	ENSG00000211897	0.00880496	BRCA	ENSG00000256262+ENSG00000188389+ENSG00000211897
ENSG00000188389	ENSG00000256262	ENSG00000172349	0.0127513	BRCA	ENSG00000256262+ENSG00000188389+ENSG00000172349
ENSG00000188389	ENSG00000256262	ENSG00000147168	0.00755366	BRCA	ENSG00000256262+ENSG00000188389+ENSG00000147168
ENSG00000188389	ENSG00000256262	ENSG00000011600	0.0356629	BRCA	ENSG00000256262+ENSG00000188389+ENSG00000011600
ENSG00000188389	ENSG00000256262	ENSG00000162645	0.00294093	BRCA	ENSG00000256262+ENSG00000188389+ENSG00000162645
ENSG00000188389	ENSG00000256262	ENSG00000182866	0.0118619	BRCA	ENSG00000256262+ENSG00000188389+ENSG00000182866
ENSG00000188389	ENSG00000259772	ENSG00000224373	0.0267194	BRCA	ENSG00000259772+ENSG00000188389+ENSG00000224373
ENSG00000188389	ENSG00000259772	ENSG00000132274	0.0371301	BRCA	ENSG00000259772+ENSG00000188389+ENSG00000132274
ENSG00000188389	ENSG00000259772	ENSG00000141968	0.0295535	BRCA	ENSG00000259772+ENSG00000188389+ENSG00000141968
ENSG00000188389	ENSG00000259772	ENSG00000174600	0.0485236	BRCA	ENSG00000259772+ENSG00000188389+ENSG00000174600
ENSG00000188389	ENSG00000259772	ENSG00000182866	0.0479876	BRCA	ENSG00000259772+ENSG00000188389+ENSG00000182866
ENSG00000188389	ENSG00000259772	ENSG00000211778	0.0420501	BRCA	ENSG00000259772+ENSG00000188389+ENSG00000211778
ENSG00000188389	ENSG00000259772	ENSG00000156234	0.0239657	BRCA	ENSG00000259772+ENSG00000188389+ENSG00000156234
ENSG00000188389	ENSG00000259772	ENSG00000211644	0.0156396	BRCA	ENSG00000259772+ENSG00000188389+ENSG00000211644
ENSG00000188389	ENSG00000259772	ENSG00000163600	0.0374257	BRCA	ENSG00000259772+ENSG00000188389+ENSG00000163600
ENSG00000188389	ENSG00000259772	ENSG00000204592	0.0215493	BRCA	ENSG00000259772+ENSG00000188389+ENSG00000204592
ENSG00000188389	ENSG00000259772	ENSG00000211747	0.0221778	BRCA	ENSG00000259772+ENSG00000188389+ENSG00000211747
ENSG00000188389	ENSG00000259772	ENSG00000169248	0.0144149	BRCA	ENSG00000259772+ENSG00000188389+ENSG00000169248
ENSG00000188389	ENSG00000259772	ENSG00000162645	0.0336044	BRCA	ENSG00000259772+ENSG00000188389+ENSG00000162645
ENSG00000188389	ENSG00000259772	ENSG00000096996	0.0156638	BRCA	ENSG00000259772+ENSG00000188389+ENSG00000096996
ENSG00000188389	ENSG00000280721	ENSG00000163600	0.0319072	BRCA	ENSG00000280721+ENSG00000188389+ENSG00000163600
ENSG00000188389	ENSG00000280721	ENSG00000141968	0.00117046	BRCA	ENSG00000280721+ENSG00000188389+ENSG00000141968
ENSG00000188389	ENSG00000280721	ENSG00000226979	0.0304836	BRCA	ENSG00000280721+ENSG00000188389+ENSG00000226979
ENSG00000188389	ENSG00000280721	ENSG00000211747	0.000958191	BRCA	ENSG00000280721+ENSG00000188389+ENSG00000211747
ENSG00000188389	ENSG00000280721	ENSG00000147168	0.000225993	BRCA	ENSG00000280721+ENSG00000188389+ENSG00000147168
ENSG00000188389	ENSG00000280721	ENSG00000138755	0.0485723	BRCA	ENSG00000280721+ENSG00000188389+ENSG00000138755
ENSG00000188389	ENSG00000280721	ENSG00000162645	0.0268978	BRCA	ENSG00000280721+ENSG00000188389+ENSG00000162645
ENSG00000188389	ENSG00000280721	ENSG00000103522	0.0318524	BRCA	ENSG00000280721+ENSG00000188389+ENSG00000103522
ENSG00000188389	ENSG00000280721	ENSG00000174600	0.0094833	BRCA	ENSG00000280721+ENSG00000188389+ENSG00000174600
ENSG00000188389	ENSG00000280721	ENSG00000169248	0.0187563	BRCA	ENSG00000280721+ENSG00000188389+ENSG00000169248
ENSG00000188389	ENSG00000280721	ENSG00000211795	0.0378998	BRCA	ENSG00000280721+ENSG00000188389+ENSG00000211795
ENSG00000188389	ENSG00000280721	ENSG00000096996	0.00400146	BRCA	ENSG00000280721+ENSG00000188389+ENSG00000096996
ENSG00000188389	ENSG00000280721	ENSG00000000938	0.0159565	BRCA	ENSG00000280721+ENSG00000188389+ENSG00000000938
ENSG00000188389	ENSG00000280721	ENSG00000156234	0.00404156	BRCA	ENSG00000280721+ENSG00000188389+ENSG00000156234
ENSG00000188389	ENSG00000280721	ENSG00000211778	0.0138846	BRCA	ENSG00000280721+ENSG00000188389+ENSG00000211778
ENSG00000188389	ENSG00000280721	ENSG00000224373	0.0262951	BRCA	ENSG00000280721+ENSG00000188389+ENSG00000224373
ENSG00000188389	ENSG00000280721	ENSG00000211644	0.0231481	BRCA	ENSG00000280721+ENSG00000188389+ENSG00000211644
ENSG00000197646	ENSG00000236481	ENSG00000147168	0.0254251	BRCA	ENSG00000236481+ENSG00000197646+ENSG00000147168
ENSG00000197646	ENSG00000236481	ENSG00000162645	0.00292825	BRCA	ENSG00000236481+ENSG00000197646+ENSG00000162645
ENSG00000197646	ENSG00000236481	ENSG00000182866	0.0384051	BRCA	ENSG00000236481+ENSG00000197646+ENSG00000182866
ENSG00000197646	ENSG00000236481	ENSG00000211644	0.00727142	BRCA	ENSG00000236481+ENSG00000197646+ENSG00000211644
ENSG00000197646	ENSG00000236481	ENSG00000224373	0.0104988	BRCA	ENSG00000236481+ENSG00000197646+ENSG00000224373
ENSG00000197646	ENSG00000236481	ENSG00000138755	0.0108065	BRCA	ENSG00000236481+ENSG00000197646+ENSG00000138755
ENSG00000197646	ENSG00000236481	ENSG00000211747	0.00937376	BRCA	ENSG00000236481+ENSG00000197646+ENSG00000211747
ENSG00000197646	ENSG00000237484	ENSG00000162645	0.0180489	BRCA	ENSG00000237484+ENSG00000197646+ENSG00000162645
ENSG00000197646	ENSG00000237484	ENSG00000211964	0.0359582	BRCA	ENSG00000237484+ENSG00000197646+ENSG00000211964
ENSG00000197646	ENSG00000237484	ENSG00000172349	0.0143426	BRCA	ENSG00000237484+ENSG00000197646+ENSG00000172349
ENSG00000197646	ENSG00000237484	ENSG00000138755	0.00339727	BRCA	ENSG00000237484+ENSG00000197646+ENSG00000138755
ENSG00000197646	ENSG00000237484	ENSG00000211644	0.00637052	BRCA	ENSG00000237484+ENSG00000197646+ENSG00000211644
ENSG00000197646	ENSG00000237484	ENSG00000147168	0.00735591	BRCA	ENSG00000237484+ENSG00000197646+ENSG00000147168
ENSG00000197646	ENSG00000237484	ENSG00000182866	0.0497244	BRCA	ENSG00000237484+ENSG00000197646+ENSG00000182866
ENSG00000197646	ENSG00000237484	ENSG00000211747	0.0135075	BRCA	ENSG00000237484+ENSG00000197646+ENSG00000211747
ENSG00000197646	ENSG00000251442	ENSG00000211778	0.0483447	BRCA	ENSG00000251442+ENSG00000197646+ENSG00000211778
ENSG00000197646	ENSG00000251442	ENSG00000115415	0.00081739	BRCA	ENSG00000251442+ENSG00000197646+ENSG00000115415
ENSG00000197646	ENSG00000251442	ENSG00000096996	0.00594723	BRCA	ENSG00000251442+ENSG00000197646+ENSG00000096996
ENSG00000197646	ENSG00000251442	ENSG00000103522	0.00991878	BRCA	ENSG00000251442+ENSG00000197646+ENSG00000103522
ENSG00000197646	ENSG00000251442	ENSG00000211747	0.0151097	BRCA	ENSG00000251442+ENSG00000197646+ENSG00000211747
ENSG00000197646	ENSG00000251442	ENSG00000211644	0.00260274	BRCA	ENSG00000251442+ENSG00000197646+ENSG00000211644
ENSG00000197646	ENSG00000251442	ENSG00000162645	0.000722237	BRCA	ENSG00000251442+ENSG00000197646+ENSG00000162645
ENSG00000197646	ENSG00000251442	ENSG00000147168	0.0011115	BRCA	ENSG00000251442+ENSG00000197646+ENSG00000147168
ENSG00000197646	ENSG00000251442	ENSG00000163600	0.00996332	BRCA	ENSG00000251442+ENSG00000197646+ENSG00000163600
ENSG00000197646	ENSG00000251442	ENSG00000169248	0.00940918	BRCA	ENSG00000251442+ENSG00000197646+ENSG00000169248
ENSG00000197646	ENSG00000251442	ENSG00000141968	0.0141884	BRCA	ENSG00000251442+ENSG00000197646+ENSG00000141968
ENSG00000197646	ENSG00000251442	ENSG00000000938	0.00409432	BRCA	ENSG00000251442+ENSG00000197646+ENSG00000000938
ENSG00000197646	ENSG00000251442	ENSG00000204592	0.0041176	BRCA	ENSG00000251442+ENSG00000197646+ENSG00000204592
ENSG00000197646	ENSG00000251442	ENSG00000134470	0.00436584	BRCA	ENSG00000251442+ENSG00000197646+ENSG00000134470
ENSG00000197646	ENSG00000251442	ENSG00000132274	0.00206742	BRCA	ENSG00000251442+ENSG00000197646+ENSG00000132274
ENSG00000197646	ENSG00000251442	ENSG00000158869	0.002679	BRCA	ENSG00000251442+ENSG00000197646+ENSG00000158869
ENSG00000197646	ENSG00000251442	ENSG00000121797	0.00495215	BRCA	ENSG00000251442+ENSG00000197646+ENSG00000121797
ENSG00000197646	ENSG00000251442	ENSG00000172349	0.0251389	BRCA	ENSG00000251442+ENSG00000197646+ENSG00000172349
ENSG00000197646	ENSG00000251442	ENSG00000101336	0.000872697	BRCA	ENSG00000251442+ENSG00000197646+ENSG00000101336
ENSG00000197646	ENSG00000256262	ENSG00000172349	0.00824579	BRCA	ENSG00000256262+ENSG00000197646+ENSG00000172349
ENSG00000197646	ENSG00000256262	ENSG00000182866	0.0367344	BRCA	ENSG00000256262+ENSG00000197646+ENSG00000182866
ENSG00000197646	ENSG00000256262	ENSG00000162645	0.000855008	BRCA	ENSG00000256262+ENSG00000197646+ENSG00000162645
ENSG00000197646	ENSG00000256262	ENSG00000174600	0.0215001	BRCA	ENSG00000256262+ENSG00000197646+ENSG00000174600
ENSG00000197646	ENSG00000256262	ENSG00000147168	0.00963371	BRCA	ENSG00000256262+ENSG00000197646+ENSG00000147168
ENSG00000197646	ENSG00000256262	ENSG00000134470	0.0152914	BRCA	ENSG00000256262+ENSG00000197646+ENSG00000134470
ENSG00000197646	ENSG00000256262	ENSG00000158869	0.0257333	BRCA	ENSG00000256262+ENSG00000197646+ENSG00000158869
ENSG00000197646	ENSG00000256262	ENSG00000138755	0.0201893	BRCA	ENSG00000256262+ENSG00000197646+ENSG00000138755
ENSG00000197646	ENSG00000256262	ENSG00000121797	0.0412768	BRCA	ENSG00000256262+ENSG00000197646+ENSG00000121797
ENSG00000197646	ENSG00000256262	ENSG00000203747	0.00623308	BRCA	ENSG00000256262+ENSG00000197646+ENSG00000203747
ENSG00000197646	ENSG00000256262	ENSG00000000938	0.0372823	BRCA	ENSG00000256262+ENSG00000197646+ENSG00000000938
ENSG00000197646	ENSG00000256262	ENSG00000211778	0.0183745	BRCA	ENSG00000256262+ENSG00000197646+ENSG00000211778
ENSG00000197646	ENSG00000256262	ENSG00000096996	0.0243955	BRCA	ENSG00000256262+ENSG00000197646+ENSG00000096996
ENSG00000197646	ENSG00000256262	ENSG00000211644	0.000962822	BRCA	ENSG00000256262+ENSG00000197646+ENSG00000211644
ENSG00000197646	ENSG00000256262	ENSG00000224373	0.00758205	BRCA	ENSG00000256262+ENSG00000197646+ENSG00000224373
ENSG00000197646	ENSG00000256262	ENSG00000163600	0.0464374	BRCA	ENSG00000256262+ENSG00000197646+ENSG00000163600
ENSG00000197646	ENSG00000280721	ENSG00000182866	0.0131291	BRCA	ENSG00000280721+ENSG00000197646+ENSG00000182866
ENSG00000197646	ENSG00000280721	ENSG00000028137	0.0433098	BRCA	ENSG00000280721+ENSG00000197646+ENSG00000028137
ENSG00000197646	ENSG00000280721	ENSG00000138755	0.0111624	BRCA	ENSG00000280721+ENSG00000197646+ENSG00000138755
ENSG00000197646	ENSG00000280721	ENSG00000162645	0.00427279	BRCA	ENSG00000280721+ENSG00000197646+ENSG00000162645
ENSG00000197646	ENSG00000280721	ENSG00000226979	0.047075	BRCA	ENSG00000280721+ENSG00000197646+ENSG00000226979
ENSG00000197646	ENSG00000280721	ENSG00000172349	0.0249834	BRCA	ENSG00000280721+ENSG00000197646+ENSG00000172349
ENSG00000197646	ENSG00000280721	ENSG00000211747	0.00706214	BRCA	ENSG00000280721+ENSG00000197646+ENSG00000211747
ENSG00000197646	ENSG00000280721	ENSG00000211644	0.00259464	BRCA	ENSG00000280721+ENSG00000197646+ENSG00000211644
ENSG00000197646	ENSG00000280721	ENSG00000147168	0.00301877	BRCA	ENSG00000280721+ENSG00000197646+ENSG00000147168
ENSG00000006327	ENSG00000237523	ENSG00000170962	0.00473924	CHOL	ENSG00000237523+ENSG00000006327+ENSG00000170962
ENSG00000118260	ENSG00000162888	ENSG00000111679	0.0429834	CHOL	ENSG00000162888+ENSG00000118260+ENSG00000111679
ENSG00000128271	ENSG00000231882	ENSG00000170962	0.032235	CHOL	ENSG00000231882+ENSG00000128271+ENSG00000170962
ENSG00000186827	ENSG00000240350	ENSG00000128340	0.0285461	CHOL	ENSG00000240350+ENSG00000186827+ENSG00000128340
ENSG00000188676	ENSG00000162888	ENSG00000128340	0.0339077	CHOL	ENSG00000162888+ENSG00000188676+ENSG00000128340
ENSG00000188676	ENSG00000227495	ENSG00000111679	0.00380131	CHOL	ENSG00000227495+ENSG00000188676+ENSG00000111679
ENSG00000188676	ENSG00000228784	ENSG00000170962	0.0241612	CHOL	ENSG00000228784+ENSG00000188676+ENSG00000170962
ENSG00000215788	ENSG00000226167	ENSG00000170962	0.0408396	CHOL	ENSG00000226167+ENSG00000215788+ENSG00000170962
ENSG00000215788	ENSG00000227543	ENSG00000187764	0.0226002	CHOL	ENSG00000227543+ENSG00000215788+ENSG00000187764
ENSG00000215788	ENSG00000233308	ENSG00000170962	0.0408396	CHOL	ENSG00000233308+ENSG00000215788+ENSG00000170962
ENSG00000215788	ENSG00000240350	ENSG00000111679	0.0351342	CHOL	ENSG00000240350+ENSG00000215788+ENSG00000111679
ENSG00000215788	ENSG00000240350	ENSG00000170962	0.040727	CHOL	ENSG00000240350+ENSG00000215788+ENSG00000170962
ENSG00000215788	ENSG00000240350	ENSG00000128340	0.0281896	CHOL	ENSG00000240350+ENSG00000215788+ENSG00000128340
ENSG00000215788	ENSG00000280721	ENSG00000128340	0.017682	CHOL	ENSG00000280721+ENSG00000215788+ENSG00000128340
ENSG00000004468	ENSG00000224137	ENSG00000173198	0.0145948	COAD	ENSG00000224137+ENSG00000004468+ENSG00000173198
ENSG00000004468	ENSG00000224137	ENSG00000113594	0.0420014	COAD	ENSG00000224137+ENSG00000004468+ENSG00000113594
ENSG00000004468	ENSG00000224220	ENSG00000141506	0.0449602	COAD	ENSG00000224220+ENSG00000004468+ENSG00000141506
ENSG00000004468	ENSG00000229056	ENSG00000141506	0.0283159	COAD	ENSG00000229056+ENSG00000004468+ENSG00000141506
ENSG00000004468	ENSG00000229228	ENSG00000141506	0.0309412	COAD	ENSG00000229228+ENSG00000004468+ENSG00000141506
ENSG00000004468	ENSG00000234184	ENSG00000141506	0.0131234	COAD	ENSG00000234184+ENSG00000004468+ENSG00000141506
ENSG00000004468	ENSG00000234184	ENSG00000110324	0.0494274	COAD	ENSG00000234184+ENSG00000004468+ENSG00000110324
ENSG00000004468	ENSG00000242258	ENSG00000110324	0.00810879	COAD	ENSG00000242258+ENSG00000004468+ENSG00000110324
ENSG00000004468	ENSG00000247774	ENSG00000100368	0.0258013	COAD	ENSG00000247774+ENSG00000004468+ENSG00000100368
ENSG00000004468	ENSG00000247774	ENSG00000083799	0.036234	COAD	ENSG00000247774+ENSG00000004468+ENSG00000083799
ENSG00000004468	ENSG00000247774	ENSG00000173198	0.00324936	COAD	ENSG00000247774+ENSG00000004468+ENSG00000173198
ENSG00000004468	ENSG00000249096	ENSG00000141506	0.0209488	COAD	ENSG00000249096+ENSG00000004468+ENSG00000141506
ENSG00000004468	ENSG00000271856	ENSG00000100368	0.0176832	COAD	ENSG00000271856+ENSG00000004468+ENSG00000100368
ENSG00000004468	ENSG00000281103	ENSG00000141506	0.00735215	COAD	ENSG00000281103+ENSG00000004468+ENSG00000141506
ENSG00000008294	ENSG00000223546	ENSG00000140009	0.027997	COAD	ENSG00000223546+ENSG00000008294+ENSG00000140009
ENSG00000008294	ENSG00000223546	ENSG00000167815	0.000433709	COAD	ENSG00000223546+ENSG00000008294+ENSG00000167815
ENSG00000008294	ENSG00000223546	ENSG00000126934	0.0362432	COAD	ENSG00000223546+ENSG00000008294+ENSG00000126934
ENSG00000008294	ENSG00000223546	ENSG00000113580	0.0468178	COAD	ENSG00000223546+ENSG00000008294+ENSG00000113580
ENSG00000008294	ENSG00000229152	ENSG00000167815	0.0128927	COAD	ENSG00000229152+ENSG00000008294+ENSG00000167815
ENSG00000008294	ENSG00000229152	ENSG00000149923	0.0297642	COAD	ENSG00000229152+ENSG00000008294+ENSG00000149923
ENSG00000008294	ENSG00000232284	ENSG00000167815	0.0214135	COAD	ENSG00000232284+ENSG00000008294+ENSG00000167815
ENSG00000008294	ENSG00000251136	ENSG00000102908	0.030517	COAD	ENSG00000251136+ENSG00000008294+ENSG00000102908
ENSG00000008294	ENSG00000251136	ENSG00000167815	0.0252335	COAD	ENSG00000251136+ENSG00000008294+ENSG00000167815
ENSG00000008294	ENSG00000251136	ENSG00000149923	0.00925608	COAD	ENSG00000251136+ENSG00000008294+ENSG00000149923
ENSG00000008294	ENSG00000251136	ENSG00000113580	0.0373842	COAD	ENSG00000251136+ENSG00000008294+ENSG00000113580
ENSG00000008294	ENSG00000251136	ENSG00000140009	0.00254677	COAD	ENSG00000251136+ENSG00000008294+ENSG00000140009
ENSG00000010671	ENSG00000224137	ENSG00000173198	0.0343668	COAD	ENSG00000224137+ENSG00000010671+ENSG00000173198
ENSG00000010671	ENSG00000224137	ENSG00000100368	0.0153699	COAD	ENSG00000224137+ENSG00000010671+ENSG00000100368
ENSG00000010671	ENSG00000224137	ENSG00000165168	0.0230057	COAD	ENSG00000224137+ENSG00000010671+ENSG00000165168
ENSG00000010671	ENSG00000224220	ENSG00000173198	0.0132812	COAD	ENSG00000224220+ENSG00000010671+ENSG00000173198
ENSG00000010671	ENSG00000224220	ENSG00000100368	0.00210989	COAD	ENSG00000224220+ENSG00000010671+ENSG00000100368
ENSG00000010671	ENSG00000224220	ENSG00000165168	0.0343155	COAD	ENSG00000224220+ENSG00000010671+ENSG00000165168
ENSG00000010671	ENSG00000226777	ENSG00000165168	0.0225803	COAD	ENSG00000226777+ENSG00000010671+ENSG00000165168
ENSG00000010671	ENSG00000226777	ENSG00000100368	0.0143992	COAD	ENSG00000226777+ENSG00000010671+ENSG00000100368
ENSG00000010671	ENSG00000226777	ENSG00000173198	0.0414027	COAD	ENSG00000226777+ENSG00000010671+ENSG00000173198
ENSG00000010671	ENSG00000229056	ENSG00000165168	0.0264191	COAD	ENSG00000229056+ENSG00000010671+ENSG00000165168
ENSG00000010671	ENSG00000229056	ENSG00000173198	0.0296688	COAD	ENSG00000229056+ENSG00000010671+ENSG00000173198
ENSG00000010671	ENSG00000229056	ENSG00000100368	0.00683348	COAD	ENSG00000229056+ENSG00000010671+ENSG00000100368
ENSG00000010671	ENSG00000229228	ENSG00000100368	0.0110971	COAD	ENSG00000229228+ENSG00000010671+ENSG00000100368
ENSG00000010671	ENSG00000229228	ENSG00000173198	0.0348964	COAD	ENSG00000229228+ENSG00000010671+ENSG00000173198
ENSG00000010671	ENSG00000229228	ENSG00000165168	0.0482792	COAD	ENSG00000229228+ENSG00000010671+ENSG00000165168
ENSG00000010671	ENSG00000234184	ENSG00000173198	0.00802435	COAD	ENSG00000234184+ENSG00000010671+ENSG00000173198
ENSG00000010671	ENSG00000234184	ENSG00000100368	0.01204	COAD	ENSG00000234184+ENSG00000010671+ENSG00000100368
ENSG00000010671	ENSG00000235831	ENSG00000165168	0.0391795	COAD	ENSG00000235831+ENSG00000010671+ENSG00000165168
ENSG00000010671	ENSG00000235831	ENSG00000100368	0.020476	COAD	ENSG00000235831+ENSG00000010671+ENSG00000100368
ENSG00000010671	ENSG00000235831	ENSG00000173198	0.0305442	COAD	ENSG00000235831+ENSG00000010671+ENSG00000173198
ENSG00000010671	ENSG00000241163	ENSG00000165168	0.0322739	COAD	ENSG00000241163+ENSG00000010671+ENSG00000165168
ENSG00000010671	ENSG00000241163	ENSG00000100368	0.0125235	COAD	ENSG00000241163+ENSG00000010671+ENSG00000100368
ENSG00000010671	ENSG00000241163	ENSG00000173198	0.00782335	COAD	ENSG00000241163+ENSG00000010671+ENSG00000173198
ENSG00000010671	ENSG00000242258	ENSG00000113594	0.0316136	COAD	ENSG00000242258+ENSG00000010671+ENSG00000113594
[truncated: 78,244 more rows]

## Sheet: Fig 6c
cancer	num	sum
BLCA	797	1372	0.580904
BRCA	1138	2175	0.523218
CHOL	14	151	0.0927152
COAD	1375	11039	0.124558
ESCA	137	705	0.194326
GBM	1484	6313	0.23507
HNSC	984	1171	0.840307
KIRC	26939	32014	0.841476
LIHC	662	1072	0.617537
LUAD	10590	12629	0.838546
LUSC	4873	25527	0.190896
OV	8	12	0.666667
PRAD	959	9208	0.104149
READ	661	5446	0.121373
SKCM	23754	23809	0.99769
STAD	1567	4173	0.375509
THCA	2096	11866	0.176639
UCEC	2205	2870	0.768293

## Sheet: Fig 6d
type	num
in 1 cancer	72270
in 2 cancer	3219
in 3 cancer	426
in 4 cancer	55
in 5 cancer	5
in 6 cancer	2

## Sheet: Fig 6e
id	cancer	result
LINC01094;CD86;FCER1G	BRCA	0.0427854
LINC01094;CD86;FCGR3A	BRCA	0.0338226
USP30-AS1;CD27;LTA	BRCA	0.00232305
USP30-AS1;CTLA4;LTA	BRCA	0.0116122
USP30-AS1;CXCL10;TRAV4	BRCA	0.0426035
LINC01943;TIGIT;FCER1G	BRCA	0.0193987
LINC01943;TIGIT;IL16	BRCA	0.0190453
LINC01094;CD86;FCGR3A	ESCA	0.0424571
LINC01094;CD86;FCER1G	ESCA	0.00665063
LINC01094;CD86;FCGR3A	GBM	0.00689164
USP30-AS1;CD27;LTA	HNSC	1.35867e-05
USP30-AS1;CTLA4;LTA	HNSC	0.000210224
USP30-AS1;CXCL10;TRAV4	HNSC	0.00123655
LINC01943;TIGIT;FCER1G	HNSC	0.000438895
LINC01094;CD86;FCER1G	KIRC	0.000962227
USP30-AS1;CD27;LTA	KIRC	0.0441538
USP30-AS1;CTLA4;LTA	KIRC	0.0488944
LINC01943;TIGIT;IL16	KIRC	4.81072e-08
LINC01943;TIGIT;FCER1G	KIRC	0.000120584
LINC01094;CD86;FCGR3A	LUAD	0.0137226
USP30-AS1;CD27;LTA	LUAD	0.0105204
USP30-AS1;CTLA4;LTA	LUAD	0.0256158
USP30-AS1;CXCL10;TRAV4	LUAD	0.025266
LINC01943;TIGIT;FCER1G	LUAD	0.00380204
LINC01943;TIGIT;IL16	LUAD	7.97155e-05
LINC01943;TIGIT;IL16	LUSC	0.000429459
USP30-AS1;CXCL10;TRAV4	SKCM	7.18814e-08
LINC01094;CD86;FCER1G	STAD	0.0216192
LINC01094;CD86;FCGR3A	STAD	0.0425695
LINC01943;TIGIT;IL16	STAD	0.00856141
LINC01094;CD86;FCGR3A	UCEC	0.00668778
LINC01094;CD86;FCER1G	UCEC	0.00333479
USP30-AS1;CD27;LTA	UCEC	0.00476237
USP30-AS1;CTLA4;LTA	UCEC	1.78843e-05
USP30-AS1;CXCL10;TRAV4	UCEC	0.0181087
LINC01943;TIGIT;IL16	UCEC	8.3679e-05
LINC01943;TIGIT;FCER1G	UCEC	3.96701e-05

## Sheet: Fig 6g
	OS.time	OS	age	gender	risk	group
TCGA-3N-A9WB-06	518	1	71	male	-0.127584	high
TCGA-3N-A9WC-06	2022	0	82	male	-1.38054	low
TCGA-3N-A9WD-06	395	1	82	male	-1.10709	low
TCGA-BF-A1PU-01	387	0	46	female	-0.0284215	high
TCGA-BF-A1PV-01	14	0	74	female	-0.183448	high
TCGA-BF-A1PX-01	282	1	56	male	-1.02091	low
TCGA-BF-A1PZ-01	853	0	71	female	-0.509604	high
TCGA-BF-A1Q0-01	831	0	80	male	-0.782778	low
TCGA-BF-A3DJ-01	464	0	36	female	-0.966847	low
TCGA-BF-A3DL-01	769	0	84	female	-0.148577	high
TCGA-BF-A3DM-01	601	0	63	male	-0.651627	high
TCGA-BF-A3DN-01	717	0	81	female	-0.341321	high
TCGA-BF-A5EO-01	703	0	65	male	-0.473153	high
TCGA-BF-A5EP-01	335	0	75	female	-0.226047	high
TCGA-BF-A5EQ-01	323	0	63	male	-0.861528	low
TCGA-BF-A5ER-01	327	0	63	male	-0.0645318	high
TCGA-BF-A5ES-01	490	0	76	female	-0.521623	high
TCGA-BF-A9VF-01	440	0	77	male	-0.129165	high
TCGA-BF-AAOU-01	476	0	73	female	-0.36819	high
TCGA-BF-AAOX-01	444	0	83	male	-0.202602	high
TCGA-BF-AAP0-06	454	0	40	female	-1.44225	low
TCGA-BF-AAP1-01	409	0	86	male	-0.31203	high
TCGA-BF-AAP2-01	405	0	62	male	-0.704882	low
TCGA-BF-AAP4-01	335	0	61	male	-0.827563	low
TCGA-BF-AAP6-01	325	0	55	male	-0.575051	high
TCGA-BF-AAP7-01	318	0	76	female	-1.06875	low
TCGA-BF-AAP8-01	447	0	58	male	-0.489948	high
TCGA-D3-A1Q1-06	504	1	79	female	-0.203834	high
TCGA-D3-A1Q3-06	507	1	64	male	-0.705185	low
TCGA-D3-A1Q4-06	3408	0	53	female	-0.400379	high
TCGA-D3-A1Q5-06	3424	1	60	male	-0.608457	high
TCGA-D3-A1Q6-06	2184	1	55	male	-0.666229	high
TCGA-D3-A1Q7-06	4053	0	42	female	-1.5083	low
TCGA-D3-A1Q8-06	854	1	33	male	-0.463781	high
TCGA-D3-A1Q9-06	961	1	72	male	-0.77417	low
TCGA-D3-A1QA-07	2765	0	55	male	-0.764601	low
TCGA-D3-A1QA-06	2765	0	55	male	-0.633338	high
TCGA-D3-A1QB-06	2912	0	75	female	-1.73297	low
TCGA-D3-A2J6-06	1321	1	65	male	-0.605834	high
TCGA-D3-A2J7-06	3136	1	67	male	-0.872204	low
TCGA-D3-A2J8-06	1992	1	48	male	-1.48451	low
TCGA-D3-A2J9-06	723	1	75	male	-1.61419	low
TCGA-D3-A2JA-06	3514	0	68	male	-1.52122	low
TCGA-D3-A2JC-06	2639	0	53	female	-0.90876	low
TCGA-D3-A2JD-06	361	1	58	male	-0.231631	high
TCGA-D3-A2JE-06	841	1	75	female	-0.36222	high
TCGA-D3-A2JF-06	1888	0	74	male	-1.26916	low
TCGA-D3-A2JG-06	3453	1	30	female	-0.399286	high
TCGA-D3-A2JH-06	1280	0	68	male	-1.49199	low
TCGA-D3-A2JK-06	368	1	24	male	-0.180385	high
TCGA-D3-A2JL-06	5219	0	43	female	-1.07006	low
TCGA-D3-A2JN-06	2022	1	46	female	-0.922453	low
TCGA-D3-A2JO-06	2010	0	50	female	-1.10967	low
TCGA-D3-A2JP-06	1812	0	37	male	-1.09793	low
TCGA-D3-A3BZ-06	3976	0	63	male	-0.906478	low
TCGA-D3-A3C6-06	1766	1	54	female	-1.0982	low
TCGA-D3-A3C7-06	1429	0	57	female	-0.763938	low
TCGA-D3-A3C8-06	1409	0	58	female	-2.19835	low
TCGA-D3-A3CB-06	5065	0	39	male	-1.14711	low
TCGA-D3-A3CC-06	2644	0	69	female	-0.369764	high
TCGA-D3-A3CE-06	1832	1	74	female	-1.19892	low
TCGA-D3-A3CF-06	746	1	61	female	-1.08518	low
TCGA-D3-A3ML-06	422	1	70	male	-0.161735	high
TCGA-D3-A3MO-06	284	1	47	male	-0.107605	high
TCGA-D3-A3MR-06	3151	0	42	male	-1.36878	low
TCGA-D3-A3MU-06	1209	0	53	male	-0.565725	high
TCGA-D3-A3MV-06	1378	0	38	female	-0.520226	high
TCGA-D3-A51E-06	5318	0	39	female	-1.4116	low
TCGA-D3-A51F-06	1695	0	51	male	-1.97488	low
TCGA-D3-A51H-06	1714	0	60	male	-1.57841	low
TCGA-D3-A51J-06	4414	0	19	male	-1.45066	low
TCGA-D3-A51K-06	1002	0	51	male	-0.69803	low
TCGA-D3-A51N-06	688	0	56	female	-1.30226	low
TCGA-D3-A51R-06	1941	0	60	male	-0.0961395	high
TCGA-D3-A51T-06	818	0	59	female	-0.779834	low
TCGA-D3-A5GL-06	3826	0	74	male	-0.196187	high
TCGA-D3-A5GN-06	4129	0	15	female	-1.07365	low
TCGA-D3-A5GO-06	4195	0	61	male	-1.09494	low
TCGA-D3-A5GR-06	5424	0	23	female	-1.04784	low
TCGA-D3-A5GS-06	553	0	58	male	-1.08392	low
TCGA-D3-A5GT-01	487	0	43	male	-0.128754	high
TCGA-D3-A5GU-06	3808	0	36	male	-1.03695	low
TCGA-D3-A8GB-06	938	1	48	male	-1.48088	low
TCGA-D3-A8GC-06	2421	1	48	male	-0.408544	high
TCGA-D3-A8GD-06	718	0	63	female	-1.4285	low
TCGA-D3-A8GE-06	804	0	26	male	-1.35478	low
TCGA-D3-A8GI-06	1780	1	68	male	-0.189293	high
TCGA-D3-A8GJ-06	7342	0	18	male	-1.69398	low
TCGA-D3-A8GK-06	5177	0	45	male	-0.0392899	high
TCGA-D3-A8GL-06	2711	1	43	male	-0.149151	high
TCGA-D3-A8GM-06	3259	1	73	male	-0.884327	low
TCGA-D3-A8GN-06	4897	0	27	female	-1.05314	low
TCGA-D3-A8GP-06	4646	0	77	male	-0.270434	high
TCGA-D3-A8GQ-06	884	1	66	male	-0.555786	high
TCGA-D3-A8GS-06	3564	1	52	male	-1.10285	low
TCGA-D3-A8GV-06	5101	1	25	male	-0.337818	high
TCGA-D9-A148-06	4609	0	40	male	-0.644003	high
TCGA-D9-A149-06	1663	0	65	female	-1.78131	low
TCGA-D9-A1JW-06	111	0	82	male	-0.824083	low
TCGA-D9-A1JX-06	216	1	80	female	-0.956369	low
TCGA-D9-A1X3-06	551	0	63	male	-0.0638465	high
TCGA-D9-A3Z1-06	468	1	66	male	-1.20736	low
TCGA-D9-A3Z3-06	678	0	39	female	-0.7495	low
TCGA-D9-A3Z4-01	519	1	54	male	-1.01916	low
TCGA-D9-A4Z2-01	190	1	50	male	-0.506886	high
TCGA-D9-A4Z3-01	505	0	73	female	-0.477715	high
TCGA-D9-A4Z5-01	218	0	68	male	-0.379251	high
TCGA-D9-A4Z6-06	561	1	54	male	-0.301585	high
TCGA-D9-A6E9-06	301	0	75	female	-1.06855	low
TCGA-D9-A6EA-06	766	0	70	male	-0.515585	high
TCGA-D9-A6EC-06	2359	0	56	male	-0.713476	low
TCGA-D9-A6EG-06	698	1	56	male	-0.117328	high
TCGA-DA-A1HV-06	2329	0	75	female	-1.23829	low
TCGA-DA-A1HW-06	820	0	37	female	-1.28669	low
TCGA-DA-A1HY-06	4407	0	42	male	-0.397093	high
TCGA-DA-A1I0-06	620	1	63	male	-0.161532	high
TCGA-DA-A1I1-06	6768	0	55	male	-1.13232	low
TCGA-DA-A1I2-06	5370	1	45	male	-1.15183	low
TCGA-DA-A1I4-06	1093	1	51	male	-0.53682	high
TCGA-DA-A1I5-06	4107	0	27	female	-1.14705	low
TCGA-DA-A1I7-06	2703	0	62	male	-0.562169	high
TCGA-DA-A1I8-06	1640	1	63	female	-0.487395	high
TCGA-DA-A1IA-06	2005	1	32	female	-0.0665358	high
TCGA-DA-A1IB-06	825	0	69	female	-1.60007	low
TCGA-DA-A1IC-06	2071	1	81	male	-0.423632	high
TCGA-DA-A3F2-06	1032	1	55	male	-0.662576	high
TCGA-DA-A3F3-06	319	1	52	male	-0.792083	low
TCGA-DA-A3F5-06	6873	1	45	male	-0.169612	high
TCGA-DA-A3F8-06	1319	0	39	male	-1.67097	low
TCGA-DA-A95V-06	2193	0	83	female	-0.586409	high
TCGA-DA-A95W-06	1136	0	52	male	-0.773706	low
TCGA-DA-A95X-06	2249	0	62	male	-0.847008	low
TCGA-DA-A95Y-06	430	1	68	male	-0.376251	high
TCGA-DA-A95Z-06	396	0	87	male	-0.545717	high
TCGA-DA-A960-01	804	0	73	male	-0.0450026	high
TCGA-EB-A1NK-01	1039	0	48	male	-0.282552	high
TCGA-EB-A24C-01	632	0	56	male	-0.39024	high
TCGA-EB-A24D-01	645	0	72	male	-0.652952	high
TCGA-EB-A299-01	378	0	63	male	-0.824514	low
TCGA-EB-A3HV-01	39	0	37	male	-0.119994	high
TCGA-EB-A3XB-01	796	0	63	male	-0.457353	high
TCGA-EB-A3XC-01	650	0	74	male	-0.627124	high
TCGA-EB-A3XD-01	1160	0	53	female	-0.499014	high
TCGA-EB-A3XE-01	180	0	77	female	-0.664148	high
TCGA-EB-A3XF-01	278	0	57	male	-1.34145	low
TCGA-EB-A3Y6-01	126	0	56	female	-0.844229	low
TCGA-EB-A3Y7-01	326	1	86	female	-0.150135	high
TCGA-EB-A41A-01	262	0	90	male	-0.515165	high
TCGA-EB-A41B-01	291	0	76	female	-0.688339	high
TCGA-EB-A42Y-01	721	1	73	female	-0.467676	high
TCGA-EB-A42Z-01	441	0	49	male	-0.716679	low
TCGA-EB-A430-01	0	0	83	male	-0.675356	high
TCGA-EB-A431-01	568	0	34	male	-0.647148	high
TCGA-EB-A44N-01	205	1	59	male	-0.957329	low
TCGA-EB-A44O-01	81	0	69	male	-0.406206	high
TCGA-EB-A44P-01	741	0	58	female	-0.68552	high
TCGA-EB-A44Q-06	422	0	51	female	-1.32166	low
TCGA-EB-A44R-06	315	1	52	male	-0.735115	low
TCGA-EB-A4IQ-01	636	1	42	female	-0.193233	high
TCGA-EB-A4IS-01	774	0	77	male	-1.48802	low
TCGA-EB-A4OY-01	977	0	65	female	-0.234423	high
TCGA-EB-A4OZ-01	620	0	41	female	-0.971945	low
TCGA-EB-A4P0-01	326	1	82	male	-1.07936	low
TCGA-EB-A4XL-01	777	0	56	female	-1.07572	low
TCGA-EB-A51B-01	931	0	53	male	-1.25264	low
TCGA-EB-A550-01	264	1	75	female	-0.504046	high
TCGA-EB-A551-01	590	0	78	female	-1.36163	low
TCGA-EB-A553-01	226	0	62	male	-0.314879	high
TCGA-EB-A57M-01	472	1	56	male	-0.404964	high
TCGA-EB-A5FP-01	454	1	65	female	-0.190892	high
TCGA-EB-A5KH-06	619	1	55	male	-0.122511	high
TCGA-EB-A5SE-01	401	1	73	male	-0.471642	high
TCGA-EB-A5SF-01	369	1	78	female	-0.0245654	high
TCGA-EB-A5SG-06	2076	0	57	female	-1.7664	low
TCGA-EB-A5SH-06	1643	0	60	female	-0.376904	high
TCGA-EB-A5UL-06	891	0	71	male	-0.983732	low
TCGA-EB-A5UM-01	779	0	48	female	-0.813814	low
TCGA-EB-A5UN-06	1792	0	49	male	-0.435212	high
TCGA-EB-A5VU-01	321	1	56	male	-0.450282	high
TCGA-EB-A5VV-06	214	0	74	female	-1.62647	low
TCGA-EB-A6L9-06	1109	0	55	male	-0.933326	low
TCGA-EB-A6QY-01	382	0	71	male	-0.61023	high
TCGA-EB-A6QZ-01	352	1	76	female	-0.331813	high
TCGA-EB-A6R0-01	608	1	58	female	-1.52101	low
TCGA-EB-A82B-01	390	0	58	female	-0.885742	low
TCGA-EB-A82C-01	17	0	70	female	-0.457766	high
TCGA-EB-A85I-01	362	0	66	male	-1.07033	low
TCGA-EB-A85J-01	360	0	66	female	-1.40061	low
TCGA-EB-A97M-01	414	0	66	male	-0.591055	high
TCGA-EE-A17X-06	907	1	54	male	-0.152289	high
TCGA-EE-A17Y-06	828	1	69	male	-0.497948	high
TCGA-EE-A17Z-06	263	1	57	male	-0.0900706	high
TCGA-EE-A180-06	2889	1	69	male	-0.588557	high
TCGA-EE-A181-06	1026	1	82	female	-1.32431	low
TCGA-EE-A182-06	447	1	84	female	-0.182025	high
TCGA-EE-A184-06	2073	1	72	male	-0.583289	high
TCGA-EE-A185-06	151	1	55	female	-0.0575815	high
TCGA-EE-A20B-06	4070	0	66	female	-0.792001	low
TCGA-EE-A20F-06	2785	0	53	male	-0.992996	low
TCGA-EE-A20H-06	5118	1	56	male	-0.459086	high
TCGA-EE-A20I-06	412	1	79	male	-0.941013	low
TCGA-EE-A29A-06	1927	1	68	male	-0.266155	high
TCGA-EE-A29B-06	2588	1	67	male	-0.24422	high
TCGA-EE-A29C-06	2402	1	20	male	-0.288922	high
TCGA-EE-A29D-06	425	1	87	male	-0.205883	high
TCGA-EE-A29E-06	1940	0	54	male	-0.139617	high
TCGA-EE-A29G-06	2192	1	53	male	-0.539732	high
TCGA-EE-A29H-06	1966	0	59	female	-0.633127	high
TCGA-EE-A29L-06	79	1	78	male	-0.139411	high
TCGA-EE-A29M-06	1729	0	33	female	-0.89093	low
TCGA-EE-A29N-06	566	1	78	male	-1.15214	low
TCGA-EE-A29P-06	1716	0	73	female	-1.69602	low
TCGA-EE-A29Q-06	2030	1	70	female	-0.173615	high
TCGA-EE-A29R-06	440	0	48	female	-0.257042	high
TCGA-EE-A29S-06	1864	1	79	male	-0.649745	high
TCGA-EE-A29T-06	11252	0	51	female	-0.725846	low
TCGA-EE-A29V-06	787	1	85	male	-0.0679624	high
TCGA-EE-A29X-06	545	1	58	female	-0.568009	high
TCGA-EE-A2A0-06	1424	1	77	female	-1.05463	low
TCGA-EE-A2A1-06	3527	0	46	male	-0.970905	low
TCGA-EE-A2A2-06	1814	0	71	male	-0.784114	low
TCGA-EE-A2A5-06	1195	1	43	male	-0.381498	high
TCGA-EE-A2A6-06	2620	0	43	male	-1.05186	low
TCGA-EE-A2GB-06	1803	0	51	male	-0.689516	high
TCGA-EE-A2GC-06	2051	0	82	male	-1.47214	low
TCGA-EE-A2GD-06	10346	1	58	female	-0.549573	high
TCGA-EE-A2GE-06	5286	0	44	male	-1.32245	low
TCGA-EE-A2GH-06	6699	0	34	male	-1.47446	low
TCGA-EE-A2GI-06	1482	0	39	male	-1.18115	low
TCGA-EE-A2GJ-06	3266	1	83	male	-1.09461	low
TCGA-EE-A2GK-06	1665	0	46	female	-1.16318	low
TCGA-EE-A2GL-06	2423	0	40	female	-0.871877	low
TCGA-EE-A2GM-06	2296	0	70	female	-0.498966	high
TCGA-EE-A2GN-06	3106	1	67	male	-0.55148	high
TCGA-EE-A2GO-06	3857	0	66	female	-0.149895	high
TCGA-EE-A2GP-06	423	1	80	male	-0.67614	high
TCGA-EE-A2GR-06	1301	1	78	male	-0.266373	high
TCGA-EE-A2GS-06	2470	1	28	female	-0.965556	low
TCGA-EE-A2GT-06	1365	0	77	male	-0.45555	high
TCGA-EE-A2GU-06	2884	0	65	female	-0.943812	low
TCGA-EE-A2M5-06	659	1	49	male	-0.945876	low
TCGA-EE-A2M6-06	3932	0	61	male	-0.74347	low
TCGA-EE-A2M7-06	877	1	66	male	-0.504108	high
TCGA-EE-A2M8-06	601	1	54	female	-1.61386	low
TCGA-EE-A2MC-06	1871	1	73	male	-1.34996	low
TCGA-EE-A2MD-06	1438	1	52	male	-0.63774	high
TCGA-EE-A2ME-06	3141	1	51	male	-1.58274	low
TCGA-EE-A2MF-06	8174	1	39	female	-0.795484	low
TCGA-EE-A2MG-06	3139	1	23	male	-1.10609	low
TCGA-EE-A2MH-06	516	1	66	male	-0.911531	low
TCGA-EE-A2MI-06	6225	1	43	male	-0.877309	low
TCGA-EE-A2MJ-06	2927	1	60	male	-1.34201	low
TCGA-EE-A2MK-06	5487	0	18	female	-1.2752	low
TCGA-EE-A2ML-06	6590	1	35	male	-0.828732	low
TCGA-EE-A2MM-06	5107	1	63	female	-0.815338	low
TCGA-EE-A2MN-06	1446	1	58	male	-0.869443	low
TCGA-EE-A2MP-06	7563	0	34	female	-1.06037	low
TCGA-EE-A2MQ-06	1315	1	70	female	-0.560739	high
TCGA-EE-A2MR-06	4088	0	61	male	-1.25679	low
TCGA-EE-A2MS-06	4942	0	72	male	-0.725611	low
TCGA-EE-A2MT-06	2166	0	45	male	-0.557911	high
TCGA-EE-A2MU-06	1620	0	71	male	-1.11612	low
TCGA-EE-A3AA-06	3781	0	47	male	-1.06197	low
TCGA-EE-A3AB-06	3733	0	30	male	-0.508833	high
TCGA-EE-A3AC-06	1948	0	47	male	-1.119	low
TCGA-EE-A3AD-06	875	1	50	male	-0.343994	high
TCGA-EE-A3AF-06	420	1	48	female	-0.656324	high
TCGA-EE-A3AG-06	1265	1	25	male	-0.603576	high
TCGA-EE-A3AH-06	4222	1	30	male	-0.261718	high
TCGA-EE-A3J3-06	5237	1	42	male	-0.80188	low
TCGA-EE-A3J4-06	3869	1	72	male	-0.885248	low
TCGA-EE-A3J5-06	1124	1	71	male	-0.944261	low
TCGA-EE-A3J7-06	1949	0	43	male	-0.577387	high
TCGA-EE-A3J8-06	1044	1	59	male	-0.206845	high
TCGA-EE-A3JA-06	1618	1	44	male	-1.03082	low
TCGA-EE-A3JB-06	6138	0	60	female	-1.1746	low
TCGA-EE-A3JD-06	832	1	70	male	-1.45346	low
TCGA-EE-A3JE-06	1562	0	75	male	-1.94681	low
TCGA-EE-A3JH-06	4086	0	54	male	-1.25697	low
TCGA-EE-A3JI-06	4648	1	48	male	-0.706384	low
TCGA-ER-A193-06	955	1	62	male	-1.06426	low
TCGA-ER-A194-01	1354	1	77	male	-0.51714	high
TCGA-ER-A195-06	1078	1	46	male	-0.985429	low
TCGA-ER-A196-01	1785	0	64	female	-0.299108	high
TCGA-ER-A197-06	424	1	83	female	-1.14035	low
TCGA-ER-A198-06	1544	1	45	male	-0.961751	low
TCGA-ER-A199-06	279	1	86	female	-0.920352	low
TCGA-ER-A19A-06	2365	0	79	male	-1.47884	low
TCGA-ER-A19B-06	2993	1	42	male	-0.528908	high
TCGA-ER-A19C-06	1487	1	77	male	-0.263084	high
TCGA-ER-A19D-06	383	1	46	female	-0.837772	low
TCGA-ER-A19E-06	396	1	36	female	-0.485892	high
TCGA-ER-A19F-06	802	1	82	male	-0.871056	low
TCGA-ER-A19G-06	9188	0	48	female	-1.36483	low
TCGA-ER-A19H-06	4634	1	40	male	-1.13671	low
TCGA-ER-A19J-06	196	1	54	male	-0.470649	high
TCGA-ER-A19K-01	469	1	79	female	-0.738679	low
TCGA-ER-A19L-06	4000	1	35	male	-0.244775	high
TCGA-ER-A19M-06	1857	1	36	male	-1.3011	low
TCGA-ER-A19N-06	1341	1	47	male	-1.0021	low
TCGA-ER-A19P-06	4930	1	47	female	-1.73082	low
TCGA-ER-A19Q-06	1548	1	37	female	-0.878753	low
TCGA-ER-A19S-06	1505	0	81	female	-1.62562	low
TCGA-ER-A19T-06	270	1	51	male	-0.613448	high
TCGA-ER-A19T-01	270	1	51	male	-0.0955821	high
TCGA-ER-A19W-06	4507	1	48	female	-1.74421	low
TCGA-ER-A1A1-06	3196	0	58	male	-1.25817	low
TCGA-ER-A2NB-01	857	1	57	male	-0.288423	high
TCGA-ER-A2NC-06	1333	1	50	male	-0.528054	high
TCGA-ER-A2ND-06	710	1	57	female	-0.540976	high
TCGA-ER-A2NF-06	877	1	53	male	-0.5955	high
TCGA-ER-A2NF-01	877	1	53	male	-0.773027	low
TCGA-ER-A2NG-06	1490	1	43	female	-1.15296	low
TCGA-ER-A2NH-06	1264	0	49	male	-1.62401	low
TCGA-ER-A3ES-06	7514	1	25	male	-0.0945964	high
TCGA-ER-A3ET-06	2829	1	64	female	-0.769918	low
TCGA-ER-A3EV-06	1429	1	55	male	-0.44831	high
TCGA-ER-A3PL-06	1010	0	30	male	-0.758442	low
TCGA-ER-A42H-01	426	1	76	male	-0.332945	high
TCGA-ER-A42K-06	394	1	40	female	-0.616405	high
TCGA-ER-A42L-06	4533	0	49	male	-1.07331	low
TCGA-FR-A2OS-01	368	1	49	female	-0.141916	high
TCGA-FR-A3R1-01	685	0	69	male	-1.02092	low
TCGA-FR-A3YN-06	2828	0	44	male	-0.823772	low
TCGA-FR-A44A-06	5299	0	29	female	-1.70138	low
TCGA-FR-A69P-06	478	0	34	female	-0.403088	high
TCGA-FR-A726-01	305	1	90	male	-0.281611	high
TCGA-FR-A728-01	583	0	54	female	-1.13597	low
TCGA-FR-A729-06	6716	0	38	female	-1.51375	low
TCGA-FR-A7U8-06	847	0	50	male	-0.318178	high
TCGA-FR-A7U9-06	571	0	63	female	-1.19611	low
TCGA-FR-A7UA-06	1164	0	65	female	-2.12278	low
TCGA-FR-A8YC-06	1059	1	78	male	-0.717777	low
TCGA-FR-A8YD-06	1103	1	56	female	-0.165335	high
TCGA-FR-A8YE-06	3176	0	41	male	-0.92919	low
TCGA-FS-A1YW-06	6598	1	52	male	-0.390846	high
TCGA-FS-A1YX-06	1478	1	39	female	-0.645843	high
TCGA-FS-A1YY-06	6953	1	55	female	-0.322826	high
TCGA-FS-A1Z0-06	6164	1	32	female	-1.2293	low
TCGA-FS-A1Z3-06	636	1	72	female	-0.357802	high
TCGA-FS-A1Z4-06	854	1	62	male	-1.31689	low
TCGA-FS-A1Z7-06	237	1	19	male	-0.303427	high
TCGA-FS-A1ZA-06	843	1	45	female	-0.73231	low
TCGA-FS-A1ZB-06	1486	1	57	male	-0.527489	high
TCGA-FS-A1ZC-06	10870	1	51	male	-0.14369	high
TCGA-FS-A1ZD-06	1628	1	63	male	-0.226109	high
TCGA-FS-A1ZE-06	1413	1	40	male	-0.245337	high
TCGA-FS-A1ZF-06	470	1	78	female	-0.587559	high
TCGA-FS-A1ZG-06	295	1	60	female	-0.225774	high
TCGA-FS-A1ZH-06	996	1	71	female	-1.22428	low
TCGA-FS-A1ZJ-06	1441	1	75	female	-0.656219	high
TCGA-FS-A1ZK-06	728	1	68	male	-0.166478	high
TCGA-FS-A1ZM-06	3080	0	74	male	-1.16297	low
TCGA-FS-A1ZN-01	730	1	43	male	-0.269043	high
TCGA-FS-A1ZP-06	2273	1	52	male	-0.503971	high
TCGA-FS-A1ZQ-06	4062	1	31	male	-0.202653	high
TCGA-FS-A1ZR-06	347	1	36	male	-0.929	low
TCGA-FS-A1ZS-06	4526	0	54	male	-0.568488	high
TCGA-FS-A1ZT-06	1617	0	55	male	-1.01028	low
TCGA-FS-A1ZU-06	808	1	70	female	-0.252706	high
TCGA-FS-A1ZW-06	1505	0	65	male	-1.38703	low
TCGA-FS-A1ZY-06	824	1	71	male	-0.143437	high
TCGA-FS-A1ZZ-06	822	1	54	female	-0.464501	high
TCGA-FS-A4F0-06	2367	0	67	female	-0.315863	high
TCGA-FS-A4F2-06	1525	1	46	female	-0.363671	high
TCGA-FS-A4F4-06	2028	1	64	male	-0.59019	high
TCGA-FS-A4F5-06	874	1	77	female	-0.736899	low
TCGA-FS-A4F8-06	5318	1	52	male	-1.00961	low
TCGA-FS-A4F9-06	1035	0	80	male	-0.230227	high
TCGA-FS-A4FB-06	813	1	46	female	-0.1403	high
TCGA-FS-A4FC-06	1655	1	75	female	-0.734699	low
TCGA-FS-A4FD-06	2454	1	39	male	-0.783989	low
TCGA-FW-A3I3-06	531	0	59	female	-0.433256	high
TCGA-FW-A3R5-06	1124	0	68	male	-0.760354	low
TCGA-FW-A3TU-06	1691	1	72	female	-0.145329	high
TCGA-FW-A3TV-06	411	0	57	female	-0.510261	high
TCGA-FW-A5DX-01	640	0	71	male	-0.398804	high
TCGA-FW-A5DY-06	587	0	48	female	-1.01289	low
TCGA-GF-A2C7-01	21	0	48	male	-0.0663906	high
TCGA-GF-A3OT-06	301	0	58	female	-0.777357	low
TCGA-GF-A4EO-06	591	0	74	female	-1.63658	low
TCGA-GF-A6C8-06	62	0	62	female	-0.973392	low
TCGA-GF-A6C9-06	480	0	78	male	-1.23086	low
TCGA-GF-A769-01	1070	1	39	male	-0.550039	high
TCGA-GN-A262-06	4255	0	47	female	-0.625334	high
TCGA-GN-A263-01	467	1	24	male	-0.545476	high
TCGA-GN-A264-06	3587	1	60	male	-0.290147	high
TCGA-GN-A265-06	2948	0	53	male	-1.37543	low
TCGA-GN-A266-06	308	1	45	male	-1.32103	low
TCGA-GN-A267-06	1960	1	38	male	-0.928845	low
TCGA-GN-A268-06	1910	1	83	female	-0.293691	high
TCGA-GN-A26A-06	988	1	63	female	-0.724684	low
TCGA-GN-A26C-01	821	1	77	male	-1.31825	low
TCGA-GN-A26D-06	1460	1	72	female	-0.507903	high
TCGA-GN-A4U3-06	3708	0	30	male	-0.446894	high
TCGA-GN-A4U4-06	1197	0	73	male	-0.473047	high
TCGA-GN-A4U5-01	1156	0	61	female	-1.37728	low
TCGA-GN-A4U7-06	317	1	56	female	-0.153324	high
TCGA-GN-A4U8-06	1487	0	51	male	-1.52308	low
TCGA-GN-A4U9-06	673	1	71	male	-0.695198	low
TCGA-GN-A8LK-06	1524	1	70	male	-0.0451849	high
TCGA-GN-A8LL-06	650	1	68	female	-0.0968149	high
TCGA-GN-A8LN-01	772	0	68	male	-0.88296	low
TCGA-GN-A9SD-06	1807	1	59	female	-0.945325	low
TCGA-HR-A2OG-06	7	0	50	female	-1.01391	low
TCGA-HR-A2OH-06	2004	1	46	female	-1.70401	low
TCGA-HR-A5NC-01	1000	0	90	female	-0.262199	high
TCGA-IH-A3EA-01	524	0	61	male	-0.271279	high
TCGA-LH-A9QB-06	11217	0	24	female	-0.370551	high
TCGA-OD-A75X-06	9061	1	49	male	-0.815816	low
TCGA-QB-A6FS-06	220	0	49	male	-0.577805	high
TCGA-QB-AA9O-06	549	1	73	male	-1.03178	low
TCGA-RP-A690-06	6	0	66	female	-0.212118	high
TCGA-RP-A693-06	10	0	77	male	-1.12377	low
TCGA-RP-A694-06	21	0	71	male	-0.795038	low
TCGA-W3-A824-06	6940	0	63	male	-1.20024	low
TCGA-W3-A825-06	1917	1	60	female	-1.12007	low
TCGA-W3-A828-06	3683	1	66	male	-0.477229	high
TCGA-W3-AA1O-06	122	1	85	male	-0.243022	high
TCGA-W3-AA1Q-06	2101	1	57	male	-0.775179	low
TCGA-W3-AA1R-06	3379	1	71	male	-0.74082	low
TCGA-W3-AA1V-06	1280	1	63	male	-0.768225	low
TCGA-W3-AA1W-06	6666	0	64	male	-1.70338	low
TCGA-W3-AA21-06	3195	1	26	male	-0.666194	high
TCGA-WE-A8JZ-06	731	0	70	male	-0.498487	high
TCGA-WE-A8K1-06	1492	0	74	male	-1.40365	low
TCGA-WE-A8K4-01	614	0	85	male	-1.35113	low
TCGA-WE-A8K5-06	1860	1	65	male	-1.19902	low
TCGA-WE-A8K6-06	546	0	79	male	-0.551697	high
TCGA-WE-A8ZM-06	3082	0	70	male	-0.0744852	high
TCGA-WE-A8ZN-06	1794	0	57	male	-0.781253	low
TCGA-WE-A8ZO-06	2145	0	73	female	-1.17845	low
TCGA-WE-A8ZQ-06	1923	0	48	male	-0.152285	high
TCGA-WE-A8ZR-06	274	1	49	male	-0.473665	high
TCGA-WE-A8ZT-06	359	0	25	female	-0.354075	high
TCGA-WE-A8ZX-06	1089	0	45	male	-1.3128	low
TCGA-WE-A8ZY-06	1506	1	62	male	-0.40459	high
TCGA-WE-AA9Y-06	370	0	37	male	-0.183313	high
TCGA-WE-AAA0-06	1229	0	47	male	-0.958574	low
TCGA-WE-AAA3-06	651	0	84	female	-0.805688	low
TCGA-WE-AAA4-06	760	0	56	female	-1.18585	low
TCGA-XV-A9VZ-01	11	0	90	female	-0.193173	high
TCGA-XV-A9W2-01	417	0	81	male	-0.80538	low
TCGA-XV-A9W5-01	392	0	51	male	-0.833229	low
TCGA-XV-AAZV-01	412	0	56	female	-1.20136	low
TCGA-XV-AAZW-01	393	1	62	female	-0.41627	high
TCGA-XV-AAZY-01	405	0	76	female	-0.317125	high
TCGA-XV-AB01-06	403	0	54	female	-0.27369	high
TCGA-YD-A89C-06	210	0	43	female	-0.168259	high
TCGA-YD-A9TA-06	1496	0	75	male	-0.897533	low
TCGA-YG-AA3N-01	306	0	67	male	-0.714545	low
TCGA-YG-AA3O-06	1154	1	62	male	-0.5018	high
TCGA-YG-AA3P-06	439	0	63	female	-0.62641	high
TCGA-Z2-A8RT-06	839	0	42	female	-1.02951	low
TCGA-Z2-AA3S-06	2950	0	58	male	-0.502229	high
TCGA-Z2-AA3V-06	486	0	57	female	-0.513555	high

## Sheet: Fig 6h
OS.time	OS	Risk	group
518	1	-0.127584	2
2022	0	-1.38054	1
395	1	-1.10709	1
387	0	-0.0284215	2
14	0	-0.183448	2
282	1	-1.02091	1
853	0	-0.509604	2
831	0	-0.782778	1
464	0	-0.966847	1
769	0	-0.148577	2
601	0	-0.651627	2
717	0	-0.341321	2
703	0	-0.473153	2
335	0	-0.226047	2
323	0	-0.861528	1
327	0	-0.0645318	2
490	0	-0.521623	2
440	0	-0.129165	2
476	0	-0.36819	2
444	0	-0.202602	2
454	0	-1.44225	1
409	0	-0.31203	2
405	0	-0.704882	1
335	0	-0.827563	1
325	0	-0.575051	2
318	0	-1.06875	1
447	0	-0.489948	2
504	1	-0.203834	2
507	1	-0.705185	1
3408	0	-0.400379	2
3424	1	-0.608457	2
2184	1	-0.666229	2
4053	0	-1.5083	1
854	1	-0.463781	2
961	1	-0.77417	1
2765	0	-0.764601	1
2765	0	-0.633338	2
2912	0	-1.73297	1
1321	1	-0.605834	2
3136	1	-0.872204	1
1992	1	-1.48451	1
723	1	-1.61419	1
3514	0	-1.52122	1
NA	NA	-1.29944	1
2639	0	-0.90876	1
361	1	-0.231631	2
841	1	-0.36222	2
1888	0	-1.26916	1
3453	1	-0.399286	2
1280	0	-1.49199	1
368	1	-0.180385	2
5219	0	-1.07006	1
2022	1	-0.922453	1
2010	0	-1.10967	1
1812	0	-1.09793	1
3976	0	-0.906478	1
NA	0	-0.129054	2
NA	0	-0.849355	1
1766	1	-1.0982	1
1429	0	-0.763938	1
1409	0	-2.19835	1
5065	0	-1.14711	1
2644	0	-0.369764	2
1832	1	-1.19892	1
746	1	-1.08518	1
422	1	-0.161735	2
284	1	-0.107605	2
3151	0	-1.36878	1
1209	0	-0.565725	2
1378	0	-0.520226	2
5318	0	-1.4116	1
1695	0	-1.97488	1
NA	NA	-0.879404	1
1714	0	-1.57841	1
4414	0	-1.45066	1
1002	0	-0.69803	1
688	0	-1.30226	1
1941	0	-0.0961395	2
818	0	-0.779834	1
3826	0	-0.196187	2
4129	0	-1.07365	1
4195	0	-1.09494	1
5424	0	-1.04784	1
553	0	-1.08392	1
487	0	-0.128754	2
3808	0	-1.03695	1
938	1	-1.48088	1
2421	1	-0.408544	2
718	0	-1.4285	1
804	0	-1.35478	1
1780	1	-0.189293	2
7342	0	-1.69398	1
5177	0	-0.0392899	2
2711	1	-0.149151	2
3259	1	-0.884327	1
4897	0	-1.05314	1
NA	1	-0.665177	2
4646	0	-0.270434	2
884	1	-0.555786	2
NA	NA	-0.235134	2
3564	1	-1.10285	1
5101	1	-0.337818	2
4609	0	-0.644003	2
1663	0	-1.78131	1
111	0	-0.824083	1
216	1	-0.956369	1
551	0	-0.0638465	2
468	1	-1.20736	1
678	0	-0.7495	1
519	1	-1.01916	1
190	1	-0.506886	2
505	0	-0.477715	2
218	0	-0.379251	2
561	1	-0.301585	2
301	0	-1.06855	1
766	0	-0.515585	2
2359	0	-0.713476	1
698	1	-0.117328	2
2329	0	-1.23829	1
820	0	-1.28669	1
4407	0	-0.397093	2
620	1	-0.161532	2
6768	0	-1.13232	1
5370	1	-1.15183	1
1093	1	-0.53682	2
4107	0	-1.14705	1
2703	0	-0.562169	2
1640	1	-0.487395	2
2005	1	-0.0665358	2
825	0	-1.60007	1
2071	1	-0.423632	2
1032	1	-0.662576	2
319	1	-0.792083	1
6873	1	-0.169612	2
1319	0	-1.67097	1
2193	0	-0.586409	2
1136	0	-0.773706	1
2249	0	-0.847008	1
430	1	-0.376251	2
396	0	-0.545717	2
804	0	-0.0450026	2
1039	0	-0.282552	2
632	0	-0.39024	2
645	0	-0.652952	2
378	0	-0.824514	1
39	0	-0.119994	2
796	0	-0.457353	2
650	0	-0.627124	2
1160	0	-0.499014	2
180	0	-0.664148	2
278	0	-1.34145	1
126	0	-0.844229	1
326	1	-0.150135	2
262	0	-0.515165	2
291	0	-0.688339	2
721	1	-0.467676	2
441	0	-0.716679	1
0	0	-0.675356	2
568	0	-0.647148	2
205	1	-0.957329	1
81	0	-0.406206	2
741	0	-0.68552	2
422	0	-1.32166	1
315	1	-0.735115	1
636	1	-0.193233	2
774	0	-1.48802	1
977	0	-0.234423	2
620	0	-0.971945	1
326	1	-1.07936	1
777	0	-1.07572	1
931	0	-1.25264	1
264	1	-0.504046	2
590	0	-1.36163	1
226	0	-0.314879	2
472	1	-0.404964	2
454	1	-0.190892	2
619	1	-0.122511	2
401	1	-0.471642	2
369	1	-0.0245654	2
2076	0	-1.7664	1
1643	0	-0.376904	2
891	0	-0.983732	1
779	0	-0.813814	1
1792	0	-0.435212	2
321	1	-0.450282	2
214	0	-1.62647	1
1109	0	-0.933326	1
382	0	-0.61023	2
352	1	-0.331813	2
608	1	-1.52101	1
390	0	-0.885742	1
17	0	-0.457766	2
362	0	-1.07033	1
360	0	-1.40061	1
414	0	-0.591055	2
907	1	-0.152289	2
828	1	-0.497948	2
263	1	-0.0900706	2
2889	1	-0.588557	2
1026	1	-1.32431	1
447	1	-0.182025	2
NA	NA	-0.412791	2
2073	1	-0.583289	2
151	1	-0.0575815	2
4070	0	-0.792001	1
NA	NA	-0.131267	2
2785	0	-0.992996	1
5118	1	-0.459086	2
412	1	-0.941013	1
1927	1	-0.266155	2
2588	1	-0.24422	2
2402	1	-0.288922	2
425	1	-0.205883	2
1940	0	-0.139617	2
2192	1	-0.539732	2
1966	0	-0.633127	2
79	1	-0.139411	2
1729	0	-0.89093	1
566	1	-1.15214	1
1716	0	-1.69602	1
2030	1	-0.173615	2
440	0	-0.257042	2
1864	1	-0.649745	2
11252	0	-0.725846	1
787	1	-0.0679624	2
NA	NA	-0.203502	2
545	1	-0.568009	2
1424	1	-1.05463	1
3527	0	-0.970905	1
1814	0	-0.784114	1
1195	1	-0.381498	2
2620	0	-1.05186	1
1803	0	-0.689516	2
2051	0	-1.47214	1
10346	1	-0.549573	2
5286	0	-1.32245	1
6699	0	-1.47446	1
1482	0	-1.18115	1
3266	1	-1.09461	1
1665	0	-1.16318	1
2423	0	-0.871877	1
2296	0	-0.498966	2
3106	1	-0.55148	2
3857	0	-0.149895	2
423	1	-0.67614	2
1301	1	-0.266373	2
2470	1	-0.965556	1
1365	0	-0.45555	2
2884	0	-0.943812	1
659	1	-0.945876	1
3932	0	-0.74347	1
877	1	-0.504108	2
601	1	-1.61386	1
1871	1	-1.34996	1
1438	1	-0.63774	2
3141	1	-1.58274	1
8174	1	-0.795484	1
3139	1	-1.10609	1
516	1	-0.911531	1
6225	1	-0.877309	1
2927	1	-1.34201	1
5487	0	-1.2752	1
6590	1	-0.828732	1
5107	1	-0.815338	1
1446	1	-0.869443	1
7563	0	-1.06037	1
1315	1	-0.560739	2
4088	0	-1.25679	1
4942	0	-0.725611	1
2166	0	-0.557911	2
1620	0	-1.11612	1
3781	0	-1.06197	1
3733	0	-0.508833	2
1948	0	-1.119	1
875	1	-0.343994	2
420	1	-0.656324	2
1265	1	-0.603576	2
4222	1	-0.261718	2
5237	1	-0.80188	1
3869	1	-0.885248	1
1124	1	-0.944261	1
1949	0	-0.577387	2
1044	1	-0.206845	2
1618	1	-1.03082	1
6138	0	-1.1746	1
832	1	-1.45346	1
1562	0	-1.94681	1
4086	0	-1.25697	1
4648	1	-0.706384	1
955	1	-1.06426	1
1354	1	-0.51714	2
1078	1	-0.985429	1
1785	0	-0.299108	2
424	1	-1.14035	1
1544	1	-0.961751	1
279	1	-0.920352	1
2365	0	-1.47884	1
2993	1	-0.528908	2
1487	1	-0.263084	2
383	1	-0.837772	1
396	1	-0.485892	2
802	1	-0.871056	1
9188	0	-1.36483	1
4634	1	-1.13671	1
196	1	-0.470649	2
469	1	-0.738679	1
4000	1	-0.244775	2
1857	1	-1.3011	1
1341	1	-1.0021	1
NA	1	-0.564001	2
4930	1	-1.73082	1
1548	1	-0.878753	1
1505	0	-1.62562	1
270	1	-0.613448	2
270	1	-0.0955821	2
4507	1	-1.74421	1
3196	0	-1.25817	1
857	1	-0.288423	2
1333	1	-0.528054	2
710	1	-0.540976	2
NA	NA	-0.121908	2
877	1	-0.5955	2
877	1	-0.773027	1
1490	1	-1.15296	1
1264	0	-1.62401	1
7514	1	-0.0945964	2
2829	1	-0.769918	1
1429	1	-0.44831	2
1010	0	-0.758442	1
426	1	-0.332945	2
394	1	-0.616405	2
4533	0	-1.07331	1
368	1	-0.141916	2
685	0	-1.02092	1
2828	0	-0.823772	1
NA	0	-0.0990349	2
5299	0	-1.70138	1
478	0	-0.403088	2
305	1	-0.281611	2
583	0	-1.13597	1
6716	0	-1.51375	1
847	0	-0.318178	2
571	0	-1.19611	1
1164	0	-2.12278	1
1059	1	-0.717777	1
1103	1	-0.165335	2
3176	0	-0.92919	1
6598	1	-0.390846	2
1478	1	-0.645843	2
6953	1	-0.322826	2
6164	1	-1.2293	1
636	1	-0.357802	2
854	1	-1.31689	1
237	1	-0.303427	2
843	1	-0.73231	1
1486	1	-0.527489	2
10870	1	-0.14369	2
1628	1	-0.226109	2
1413	1	-0.245337	2
470	1	-0.587559	2
295	1	-0.225774	2
996	1	-1.22428	1
1441	1	-0.656219	2
728	1	-0.166478	2
3080	0	-1.16297	1
730	1	-0.269043	2
2273	1	-0.503971	2
4062	1	-0.202653	2
347	1	-0.929	1
4526	0	-0.568488	2
1617	0	-1.01028	1
808	1	-0.252706	2
1505	0	-1.38703	1
824	1	-0.143437	2
822	1	-0.464501	2
2367	0	-0.315863	2
1525	1	-0.363671	2
2028	1	-0.59019	2
874	1	-0.736899	1
5318	1	-1.00961	1
1035	0	-0.230227	2
813	1	-0.1403	2
1655	1	-0.734699	1
2454	1	-0.783989	1
531	0	-0.433256	2
1124	0	-0.760354	1
1691	1	-0.145329	2
411	0	-0.510261	2
640	0	-0.398804	2
587	0	-1.01289	1
21	0	-0.0663906	2
301	0	-0.777357	1
591	0	-1.63658	1
62	0	-0.973392	1
480	0	-1.23086	1
1070	1	-0.550039	2
4255	0	-0.625334	2
467	1	-0.545476	2
3587	1	-0.290147	2
2948	0	-1.37543	1
308	1	-1.32103	1
1960	1	-0.928845	1
1910	1	-0.293691	2
988	1	-0.724684	1
821	1	-1.31825	1
1460	1	-0.507903	2
3708	0	-0.446894	2
1197	0	-0.473047	2
1156	0	-1.37728	1
317	1	-0.153324	2
1487	0	-1.52308	1
673	1	-0.695198	1
1524	1	-0.0451849	2
650	1	-0.0968149	2
772	0	-0.88296	1
1807	1	-0.945325	1
7	0	-1.01391	1
2004	1	-1.70401	1
1000	0	-0.262199	2
524	0	-0.271279	2
11217	0	-0.370551	2
9061	1	-0.815816	1
220	0	-0.577805	2
549	1	-1.03178	1
6	0	-0.212118	2
10	0	-1.12377	1
21	0	-0.795038	1
NA	0	-0.370105	2
NA	0	-0.721059	1
6940	0	-1.20024	1
1917	1	-1.12007	1
3683	1	-0.477229	2
122	1	-0.243022	2
2101	1	-0.775179	1
3379	1	-0.74082	1
1280	1	-0.768225	1
6666	0	-1.70338	1
3195	1	-0.666194	2
731	0	-0.498487	2
1492	0	-1.40365	1
614	0	-1.35113	1
1860	1	-1.19902	1
546	0	-0.551697	2
3082	0	-0.0744852	2
1794	0	-0.781253	1
2145	0	-1.17845	1
1923	0	-0.152285	2
274	1	-0.473665	2
359	0	-0.354075	2
1089	0	-1.3128	1
1506	1	-0.40459	2
370	0	-0.183313	2
1229	0	-0.958574	1
651	0	-0.805688	1
760	0	-1.18585	1
11	0	-0.193173	2
417	0	-0.80538	1
392	0	-0.833229	1
412	0	-1.20136	1
393	1	-0.41627	2
405	0	-0.317125	2
403	0	-0.27369	2
210	0	-0.168259	2
1496	0	-0.897533	1
NA	0	-1.07611	1
306	0	-0.714545	1
1154	1	-0.5018	2
439	0	-0.62641	2
839	0	-1.02951	1
2950	0	-0.502229	2
486	0	-0.513555	2

## Sheet: Fig 6i
Year 1
type	index.orig	training	test	mean.optimism	mean.corrected	n	mean.predicted	KM	KM.corrected	std.err
ICP	-0.0033432	-0.015819	-0.0163149	0.00049588	-0.00383908	968	0.904753	0.90141	0.900914	0.0277674
ICP	-0.00791107	0.00418072	0.00101943	0.00316129	-0.0110724	1000	0.938758	0.930847	0.927685	0.0226736
ICP	0.0113242	0.0112941	0.0110297	0.00026437	0.0110598	999	0.961271	0.972595	0.972331	0.0138963
imm	-0.0106064	-0.00950634	-0.00803942	-0.00146692	-0.0091395	897	0.912971	0.902365	0.903832	0.0274804
imm	0.00988966	0.0012753	0.000377305	0.000897995	0.00899166	995	0.934015	0.943904	0.943006	0.0204236
imm	0.00030649	0.00286287	0.00128046	0.00158241	-0.00127592	999	0.958729	0.959035	0.957453	0.0170793
lnc	-0.0100068	-0.0163631	-0.0121192	-0.00424393	-0.00576288	812	0.912573	0.902566	0.90681	0.0274271
lnc	-0.00225986	-0.00387079	-0.00519665	0.00132586	-0.00358572	991	0.931631	0.929371	0.928046	0.0231776
lnc	0.0125786	0.013546	0.0117781	0.00176792	0.0108107	1000	0.960388	0.972967	0.971199	0.0137047
triplet	-0.0169729	-0.0155902	-0.0181339	0.00254372	-0.0195166	967	0.90459	0.887617	0.885073	0.0298357
triplet	0.0144764	0.00552669	0.00412515	0.00140154	0.0130749	1000	0.936729	0.951205	0.949804	0.0189175
triplet	0.00280967	0.00977623	0.00696325	0.00281298	-3.30364e-06	1000	0.963167	0.965977	0.963164	0.0154835
Year 3
type	index.orig	training	test	mean.optimism	mean.corrected	n	mean.predicted	KM	KM.corrected	std.err
ICP	-0.0144159	-0.0179242	-0.0200433	0.00211904	-0.0165349	999	0.58615	0.571734	0.569615	0.0806179
ICP	0.00514589	0.00654284	0.00468351	0.00185934	0.00328655	1000	0.713296	0.718442	0.716582	0.0562714
ICP	0.0172383	0.0185717	0.0199079	-0.00133614	0.0185744	1000	0.809766	0.827004	0.82834	0.0409187
imm	0.0088018	0.0124256	0.00775229	0.00467335	0.00412845	975	0.618609	0.62741	0.622737	0.0710411
imm	0.00874076	-0.00395299	-0.00308953	-0.000863458	0.00960422	1000	0.697684	0.706425	0.707288	0.0592859
imm	-0.0145031	-0.00587178	-0.00682563	0.000953852	-0.0154569	1000	0.801008	0.786505	0.785551	0.0458832
lnc	-0.0192149	-0.0204462	-0.0160079	-0.00443823	-0.0147766	914	0.617829	0.598614	0.603052	0.0751893
lnc	0.0359249	0.0299885	0.0264541	0.00353436	0.0323906	1000	0.689182	0.725107	0.721573	0.0562337
lnc	-0.0118457	-0.0228687	-0.0208354	-0.0020333	-0.00981242	1000	0.809552	0.797707	0.79974	0.0448623
triplet	-0.0100357	-0.00671183	-0.00842064	0.00170882	-0.0117445	1000	0.585516	0.57548	0.573771	0.0788354
triplet	0.0230638	0.0121275	0.0113321	0.000795324	0.0222685	1000	0.705084	0.728148	0.727353	0.0563464
triplet	-0.00329914	-0.000460116	0.000686593	-0.00114671	-0.00215244	1000	0.818547	0.815247	0.816394	0.0421665
Year 5
type	index.orig	training	test	mean.optimism	mean.corrected	n	mean.predicted	KM	KM.corrected	std.err
ICP	0.00484505	-0.00699274	-0.00799502	0.00100228	0.00384277	999	0.432469	0.437314	0.436312	0.109896
ICP	-0.0278506	-0.023495	-0.0229605	-0.000534453	-0.0273161	1000	0.588122	0.560271	0.560805	0.0856098
ICP	0.0303811	0.0394004	0.0381445	0.00125594	0.0291252	1000	0.717958	0.748339	0.747083	0.0541717
imm	0.00950602	0.0130149	0.0111325	0.00188244	0.00762358	980	0.472648	0.482154	0.480272	0.100189
imm	-0.0154223	-0.0244645	-0.0261083	0.00164383	-0.0170662	1000	0.570293	0.55487	0.553227	0.0879196
imm	0.00396429	0.0156819	0.0139159	0.00176603	0.00219826	1000	0.707701	0.711665	0.709899	0.0580102
lnc	-0.0483151	-0.0407398	-0.0364492	-0.00429063	-0.0440245	927	0.471108	0.422793	0.427083	0.113349
lnc	0.0305202	0.0197889	0.0156081	0.00418082	0.0263394	1000	0.559174	0.589695	0.585514	0.0805251
lnc	0.0176988	0.0106267	0.0112104	-0.000583728	0.0182825	1000	0.719925	0.737624	0.738208	0.0551554
triplet	-0.00449205	-0.00534226	-0.00116386	-0.0041784	-0.000313652	999	0.43159	0.427098	0.431276	0.112427
triplet	0.00775512	-0.0120271	-0.0176975	0.00567039	0.00208473	978	0.577938	0.585693	0.580023	0.0811293
triplet	0.00421995	0.0276402	0.0235867	0.00405349	0.000166461	1000	0.730583	0.734803	0.73075	0.0560775

## Sheet: Fig 7a
LINC02908;CCL22;IL12B	PIK3CD.AS1;CCL22;XCR1	LINC02908;CCL22;INSL3	LINC02908;CCL22;EBI3	PIK3CD.AS1;CCL22;CCL4	PIK3CD.AS1;CCL22;PTGER2	LINC02908;CCL22;PTGER4	LINC02908;CCL22;PTGDR	PIK3CD.AS1;CCL22;LTB	PIK3CD.AS1;CCL22;CXCL13	LINC02908;CCL22;CXCR3	LINC02908;CCL22;CYBB	PIK3CD.AS1;CCL22;CXCR6	PIK3CD.AS1;CCL22;TNFRSF13C	PIK3CD.AS1;CCL22;PTGDR	LINC02908;CCL22;PTGER2	LINC02908;CCL22;TNFRSF13C	LINC02908;CCL22;LTB	LINC02908;CCL22;CCR7	PIK3CD.AS1;CCL22;CYBB	LINC02908;CCL22;CXCR6	LINC02908;CCL22;FASLG	LINC02908;CCL22;XCR1	PIK3CD.AS1;CCL22;CCR8	PIK3CD.AS1;CCL22;INSL3	LINC02908;CCL22;CCR8	LINC02908;CCL22;CXCL13	LINC02908;CCL22;CCL4	PIK3CD.AS1;CCL22;EBI3	LINC02908;CCL22;CYSLTR1	PIK3CD.AS1;CCL22;CCR7	PIK3CD.AS1;CCL22;FASLG	PIK3CD.AS1;CCL22;CXCR3	PIK3CD.AS1;CCL22;CYSLTR1	PIK3CD.AS1;CCL22;IL12B	PIK3CD.AS1;CCL22;PTGER4	DBH.AS1;IFNG;CXCR3	DBH.AS1;IFNG;INSL3	DBH.AS1;IFNG;XCR1	DBH.AS1;IFNG;CXCR6	DBH.AS1;IFNG;PTGER2	DBH.AS1;IFNG;IL12B	DBH.AS1;IFNG;PTGER4	DBH.AS1;IFNG;FASLG	DBH.AS1;IFNG;CYBB	DBH.AS1;IFNG;TNFRSF13C	DBH.AS1;IFNG;LTB	DBH.AS1;IFNG;CCL4	DBH.AS1;IFNG;CCR8	DBH.AS1;IFNG;CCR7
-0.102637	-0.235129	-0.0633252	0.0113021	0.0181468	-0.0555748	-0.174168	-0.202884	-0.198176	0.104715	0.0353342	-0.317237	-0.0634922	0.137014	-0.186303	-0.0755801	0.141872	-0.200589	0.0618183	-0.293493	-0.076701	0.0370371	-0.265429	-0.0893953	-0.0402321	-0.114841	0.114916	0.00820063	0.0277126	-0.114924	0.0623896	0.0430148	0.0395754	-0.0950428	-0.0789671	-0.151149	0.0785055	0.0831379	-0.130833	-0.192626	0.03519	0.0361491	-0.00136578	-0.00117031	-0.200311	0.270438	-0.125457	-0.0772415	0.0246696	0.138157
0.260498	0.100512	0.260849	0.337513	0.665346	0.498888	0.265749	0.51479	0.279289	0.639961	0.218169	0.375459	0.520642	0.186677	0.476433	0.550432	0.297243	0.344513	0.412325	0.326517	0.587222	0.45234	0.158944	0.339753	0.187377	0.435283	0.701309	0.722258	0.241077	0.373597	0.314101	0.381188	0.140397	0.313497	0.197906	0.185533	0.147191	0.253875	0.157556	0.569556	0.500972	0.23444	0.211164	0.399838	0.340181	0.256581	0.313045	0.730712	0.33237	0.354871
0.132109	0.00631756	0.242253	-0.00817586	-0.453859	-0.479014	-0.298018	0.156874	0.00745963	-0.556687	-0.505755	-0.0167841	-0.417087	0.0598996	0.122394	-0.441107	0.168954	0.0762871	-0.30951	-0.0650481	-0.357797	-0.408649	0.069951	-0.408	0.163406	-0.334681	-0.470376	-0.39931	-0.086844	0.0671449	-0.371238	-0.474439	-0.564322	0.0106023	0.0630003	-0.368987	-0.870688	-0.384225	-0.511472	-0.498381	-0.861503	-0.440572	-0.79515	-0.632264	-0.466148	-0.515889	-0.362711	-0.475798	-0.797441	-0.775743
0.217994	0.263057	0.203993	0.0452769	0.432174	0.176642	0.367278	0.394765	0.354337	0.510273	0.244477	0.3291	0.485035	0.230307	0.38148	0.185114	0.268189	0.379713	0.317835	0.317912	0.510497	-0.241217	0.281513	0.256763	0.18095	0.283887	0.539019	0.451485	0.0313741	0.328391	0.281668	-0.262414	0.212924	0.312602	0.204452	0.337688	0.192247	0.199958	0.277061	0.478112	0.146855	0.207515	0.288829	-0.526739	0.289325	0.251604	0.371961	0.40037	0.251624	0.310674
0.0820607	-0.445441	-0.458686	-0.283374	0.0938519	-0.136515	0.0202424	-0.832912	-0.841447	-0.705522	-0.108718	-0.1569	-0.00536829	-0.256311	-0.756891	-0.22902	-0.426875	-0.894018	-1.15935	-0.0665788	-0.0859493	0.00864206	-0.564759	0.248953	-0.332759	0.134022	-0.701518	0.0260194	-0.154368	-0.658281	-1.0157	0.0740274	-0.0385329	-0.549055	0.199029	0.12694	0.0252733	-0.35734	-0.446636	0.0991114	-0.0875112	0.147751	0.115923	0.204235	-0.0224369	-0.299797	-0.729724	0.194554	0.151863	-0.936665
-0.0745369	-0.253553	0.0610451	-0.288771	-0.701432	-0.354751	-0.198615	0.399769	-0.144965	-0.631882	-0.186115	-0.55069	-0.487852	-0.276868	0.229138	-0.111767	0.0447979	-0.0337811	0.164856	-0.784259	-0.290657	-0.437075	0.00146286	-0.56231	-0.240921	-0.246036	-0.642192	-0.532864	-0.555321	-0.218395	-0.0232543	-0.587279	-0.34008	-0.442386	-0.391573	-0.474682	-0.398662	-0.45634	-0.487754	-0.183989	-0.498919	-0.517335	-0.631878	-0.473557	-0.894161	-0.471523	-0.327069	-0.452801	-0.590935	-0.202328
0.294503	0.28389	0.303534	0.303582	0.661087	0.196464	0.394914	0.60494	0.380196	0.618363	0.194788	0.632209	0.533581	0.207703	0.569885	0.233201	0.301947	0.439961	0.295764	0.587239	0.593185	0.427136	0.340859	0.219405	0.238688	0.295906	0.678374	0.711587	0.222756	0.426187	0.21611	0.362773	0.125612	0.374114	0.242351	0.321376	0.110581	0.273122	0.316101	0.556778	0.183025	0.247983	0.289739	0.34274	0.560833	0.242426	0.396272	0.703556	0.222203	0.249398
-1.0131	-0.0458714	-0.430833	-0.46491	0.0789769	-0.219063	-0.61148	-0.88925	-0.304836	0.401584	-0.390533	-0.524699	0.435084	0.0410952	-0.554396	-0.711239	-0.864962	-0.80904	-1.00094	-0.0268088	-0.106881	-0.372011	-0.652102	0.0446702	0.252831	-0.780562	-0.037422	-0.401103	0.291781	-0.819559	-0.287594	0.178389	0.212924	-0.26735	-0.344707	0.112063	0.239408	0.30552	-0.00780413	0.459392	-0.190901	-0.238466	0.148103	0.116341	0.000396397	0.0848593	-0.196796	-0.021614	0.120944	-0.177037
0.10421	0.0740512	0.17574	0.11773	0.281742	0.0276629	0.251893	0.35505	0.204171	0.535942	0.222188	0.121462	0.163113	0.0745176	0.317721	0.0795394	0.254844	0.318091	0.24282	0.0642926	0.250133	0.302688	0.167427	-0.165221	0.0881809	-0.0470513	0.668029	0.361647	-0.00831251	0.128767	0.0808074	0.192707	0.0918262	0.0464622	0.0277156	0.138625	0.141202	0.24102	0.24084	0.149298	0.170946	0.123392	0.260019	0.266698	0.17936	0.227062	0.225522	0.2687	-0.0828249	0.116329
-0.138419	-0.358793	-0.378059	-0.382473	0.426148	-0.00945744	-0.425661	-0.1537	-0.018033	0.228936	-0.0511862	-0.204884	0.101364	-0.0233605	-0.0329361	-0.17636	-0.181337	-0.0950792	0.0691549	-0.0409625	-0.0482451	-0.101472	-0.530625	0.0131518	-0.148131	-0.202011	0.225914	0.303846	-0.182444	-0.244167	0.141701	0.0127712	0.0538788	-0.106149	0.0851663	-0.219581	0.165008	0.119801	-0.0679603	0.156641	0.284698	0.232019	0.0941052	0.168366	0.196945	0.245376	0.0112877	0.500603	0.0401749	0.16276
0.226181	0.253667	0.140701	0.283333	0.302015	0.257674	0.251319	0.0647533	0.393813	0.466097	0.209872	0.327838	0.24618	0.239031	0.0752511	0.241513	0.232243	0.392298	0.168071	0.342919	0.238814	0.374078	0.239953	0.173018	0.156102	0.15231	0.472421	0.294471	0.287224	0.215611	0.175209	0.375465	0.211011	0.231606	0.248773	0.263249	0.20789	0.189128	0.284689	0.164994	0.240593	0.258389	0.246007	0.361418	0.330349	0.276321	0.426523	0.24487	0.197794	0.225274
0.049421	0.274584	0.280781	0.184308	0.509755	0.394309	0.349849	0.629815	0.346899	0.563595	0.263729	0.437662	0.44169	0.121805	0.600804	0.425706	0.18907	0.399413	0.367006	0.405396	0.490324	0.286932	0.321414	0.307068	0.229559	0.373589	0.620185	0.551019	0.124717	0.407317	0.290434	0.23285	0.200734	0.364141	0.0109896	0.290021	0.191552	0.264414	0.310298	0.445421	0.377089	0.0442106	0.266674	0.182979	0.39174	0.15156	0.36278	0.518651	0.282254	0.31326
0.0882873	0.28619	-0.0893003	-0.0593788	-0.10591	0.512374	0.0561809	0.340026	0.401248	0.587028	0.0797412	0.110374	0.440106	0.19736	0.411674	0.399904	-0.0067328	0.289868	0.159624	0.231202	0.317969	0.309254	0.148285	0.309338	0.0743721	0.120118	0.492326	-0.218762	0.124301	0.138448	0.305765	0.429715	0.212924	0.265431	0.251008	0.223668	0.192247	0.0914768	0.301337	0.415505	0.465189	0.247983	0.199248	0.417118	0.206404	0.216495	0.416167	-0.299653	0.292113	0.333048
0.231128	-0.0825938	0.209804	0.175184	0.283151	0.220829	0.3411	-0.0465581	0.351068	0.428195	0.208401	0.405403	0.260928	-0.105682	-0.099794	0.310484	0.0600398	0.457269	0.324487	0.31162	0.366864	0.39106	0.0270918	0.0256628	0.0843896	0.182941	0.522323	0.376214	0.0221066	0.234411	0.165463	0.277578	0.0804346	0.126229	0.113055	0.198978	0.155134	0.273122	0.0940992	0.312944	0.357479	0.247983	0.326498	0.379248	0.431376	0.0814866	0.40376	0.303495	0.139381	0.252707
0.166828	0.305914	0.0242543	0.215208	0.762927	0.256396	0.221748	-0.00705055	0.317172	0.115625	0.153079	0.1852	0.484042	0.249932	0.0339677	0.195597	0.160383	0.266492	0.273758	0.247667	0.427911	0.298479	0.239275	0.378424	0.105251	0.289624	0.0846424	0.712592	0.291781	0.316445	0.335855	0.353219	0.212924	0.375901	0.251008	0.300696	0.192247	0.122907	0.322037	0.47673	0.222476	0.247983	0.259766	0.312801	0.22215	0.272518	0.33694	0.830666	0.345319	0.360988
-0.0531239	-0.0462136	-0.071524	-0.0373614	-0.188686	-0.000913673	-0.038851	0.0185062	0.149982	-0.0898717	0.0233598	-0.189784	-0.117015	0.119381	0.0755354	-0.0874512	-0.000224256	0.0765344	0.00227684	-0.100681	-0.208998	-0.0999876	-0.148435	0.077416	0.0470903	-0.0556792	-0.139924	-0.268221	0.0818871	-0.0146814	0.0957557	-0.0142639	0.111522	0.0711556	0.0637802	0.0795043	0.0587869	-0.0170594	-0.108396	-0.199036	-0.0475163	-0.0117995	0.00425411	-0.0416459	-0.149684	0.0549157	0.0725227	-0.274073	-0.0179267	0.0163614
0.267513	0.246234	0.221531	-0.14697	0.11573	0.182491	0.0996208	0.428168	0.203893	0.200499	0.217999	-0.0703081	0.206089	0.00933534	0.394501	0.222016	0.0636784	0.251829	0.341844	-0.104876	0.257464	0.338032	0.300799	0.1477	0.158937	0.217961	0.24751	0.1588	-0.18673	0.0911271	0.270546	0.28357	0.158352	0.0533091	0.213577	0.0382858	0.159866	0.208261	0.289927	0.136195	0.180811	0.240057	0.0774576	0.259275	-0.0877346	0.0519947	0.241576	0.0252748	0.186758	0.315198
0.240848	0.188797	0.189687	0.27708	0.151519	0.365981	0.175187	0.368229	0.229002	0.262782	0.249984	0.34351	0.416563	0.0420648	0.34827	0.393884	0.121753	0.294081	0.308345	0.314617	0.466839	0.453263	0.238044	0.165312	0.144374	0.232596	0.347191	0.19392	0.199406	0.357127	0.212765	0.388683	0.174167	0.309245	0.205714	0.117027	0.192247	0.238045	0.289002	0.440335	0.417287	0.247983	0.187281	0.44964	0.359178	0.129017	0.253558	0.0633996	0.177789	0.244584
0.191691	0.273033	0.169892	0.242437	0.274066	0.293923	0.141307	0.29261	0.369101	0.437084	0.178349	-0.104254	0.299523	0.233607	0.314645	0.254325	0.182337	0.342191	0.246767	-0.0571327	0.265191	0.250862	0.230949	0.378751	0.218371	0.326236	0.421806	0.242172	0.284956	0.13584	0.280269	0.281198	0.21006	0.180352	0.247661	0.191759	0.22539	0.26638	0.321818	0.259624	0.291088	0.270031	0.205162	0.250607	-0.0353131	0.285401	0.422669	0.223119	0.368269	0.337936
0.00100102	0.152043	-0.0818595	-0.0442785	0.139718	0.258576	0.0225305	0.0836133	0.0636143	0.158281	-0.00657003	-0.167577	-0.0109925	0.151631	0.179542	0.117022	-0.0487198	-0.0463712	0.0548847	-0.0199383	-0.15697	0.1931	-0.00399288	-0.10592	0.114112	-0.333459	0.0922576	0.0149435	0.147968	-0.0944778	0.193308	0.321627	0.129828	0.0502957	0.196808	0.212541	0.150458	0.213326	0.259936	-0.141441	0.326986	0.240174	0.268385	0.376818	0.0473809	0.252014	0.0919975	0.0565713	-0.0393353	0.219389
-0.376511	-0.135529	-0.169776	-0.244814	-0.214173	-0.100235	-0.286048	0.0295326	0.0784547	-0.23854	-0.394056	-0.297972	-0.19502	0.0201631	0.107442	-0.219886	-0.190564	-0.0628613	-0.225428	-0.174284	-0.342941	-0.287761	-0.288546	-0.175993	0.00679899	-0.392075	-0.373144	-0.343166	-0.0460538	-0.0809031	-0.0419975	-0.134081	-0.219703	0.0460062	-0.209322	-0.0956246	-0.170561	0.0807606	-0.0672954	-0.182333	-0.0259188	-0.123386	-0.0140048	-0.0990303	-0.101127	0.105283	0.105027	-0.211537	-0.0908526	-0.00187893
0.247177	0.292368	0.253344	0.357175	0.820314	0.425259	0.500577	0.33897	0.352771	0.385559	0.220561	0.659204	0.514401	0.102494	0.313209	0.459824	0.160023	0.402562	0.363217	0.620793	0.565049	0.435799	0.339649	0.284105	0.199484	0.349848	0.439771	0.863854	0.28429	0.455047	0.292608	0.381173	0.161696	0.410545	0.2046	0.435202	0.147996	0.228293	0.319192	0.528989	0.393846	0.214092	0.375058	0.36245	0.589114	0.125348	0.375898	0.911499	0.275794	0.324902
0.238037	0.305914	0.250021	0.242748	0.817267	0.547032	0.320062	0.665651	0.43199	0.646679	0.219572	0.495907	0.558124	0.0927626	0.659809	0.543736	0.0702128	0.436895	0.34803	0.50104	0.562263	0.329121	0.302902	0.378424	0.252831	0.377889	0.654261	0.819325	0.240805	0.279338	0.335855	0.323817	0.212924	0.285998	0.251008	0.320273	0.192247	0.273122	0.322037	0.579961	0.498051	0.247983	0.275146	0.272704	0.464449	0.105032	0.445135	0.901359	0.345319	0.360988
0.269188	0.247509	0.27771	0.10673	0.293871	-0.616607	-0.211119	0.374472	0.256962	0.500601	0.0624575	0.234643	0.486569	0.170399	0.342046	-0.59344	0.25733	0.308118	0.182437	0.194406	0.542763	0.318748	0.303417	0.228896	0.213111	0.304652	0.546599	0.33935	0.0436364	0.260081	0.117671	0.262035	0.00522083	0.21398	0.215025	-0.264773	-0.01078	0.242956	0.272448	0.525793	-0.591188	0.220993	-0.179447	0.229527	0.182839	0.201648	0.272406	0.25691	0.226768	0.152392
0.179862	-0.288221	-0.195026	0.0323885	-0.222156	-0.204599	0.114102	-0.12104	-0.460447	-0.231969	0.0559889	0.043043	-0.209266	-0.30717	-0.242308	-0.0196726	-0.0521608	-0.32552	-0.302922	-0.144178	-0.0300795	-0.127872	-0.0878285	-0.130936	-0.433649	0.149912	-0.157791	-0.0663795	-0.21611	-0.213335	-0.469479	-0.288339	-0.117258	-0.390516	-0.0695605	-0.130886	-0.018293	-0.282605	-0.163714	-0.156037	-0.0822569	0.0872689	0.0172859	-0.288545	-0.0211703	-0.143279	-0.350614	-0.177734	0.0490929	-0.319385
-0.66234	-0.155385	-0.178412	-0.0658948	-0.0589326	-0.278302	-0.0177038	-0.403441	-0.332992	-0.300859	-0.019519	-0.197991	0.0249526	0.158966	-0.339443	-0.370332	0.0459947	-0.392123	-0.446726	-0.109379	-0.055233	-0.280692	-0.262352	0.351502	-0.0641514	0.23814	-0.319585	-0.128742	0.0504718	-0.179987	-0.335172	-0.207223	0.0556277	-0.0874234	-0.547415	0.0908352	0.0239263	-0.104882	-0.196215	-0.0592349	-0.293339	-0.512445	0.0489452	-0.353153	-0.136265	0.118131	-0.325848	-0.15716	0.234401	-0.334733
0.0374881	-0.123015	0.0644471	0.0778987	-0.144988	-0.187867	-0.0287744	0.0778338	-0.0693626	0.0481848	0.217152	0.0453369	-0.0922918	-0.131876	-0.0460885	-0.00533498	0.135727	0.0523074	-0.117248	-0.138495	0.080066	0.228061	0.0780908	-0.237951	-0.17494	0.0261039	0.0956895	0.00326274	-0.162538	-0.0233409	-0.27739	0.0760006	0.0531395	-0.20132	-0.206565	-0.259531	0.137296	-0.0115929	0.00480621	-0.0416442	-0.0796363	-0.0201879	-0.0848122	0.162486	-0.0276044	0.0525883	0.00750988	-0.112859	-0.0141363	-0.134929
-0.133166	-0.0885381	-0.143739	-0.356801	-0.545645	-0.0403707	-0.29042	-0.222028	-0.244298	-0.845231	-0.257034	-0.403374	-0.537165	-0.0323162	-0.236007	-0.0130998	-0.0222608	-0.271454	-0.0589777	-0.421536	-0.541632	-0.492075	-0.0740473	-0.414923	-0.161835	-0.417138	-0.895762	-0.549087	-0.338913	-0.15585	-0.0338101	-0.47067	-0.228247	-0.166863	-0.161996	-0.292208	-0.274235	-0.313598	-0.238463	-0.533967	-0.146899	-0.266093	-0.386532	-0.506553	-0.50105	-0.173983	-0.326535	-0.508016	-0.431249	-0.139345
-0.0199506	-0.0912312	-0.220013	-0.38231	-0.313821	-0.384173	-0.239952	-0.9984	-0.226158	-0.571355	-0.258649	-0.458114	-0.37102	0.0282128	-0.849417	-0.593319	-0.351131	-0.423333	-0.535507	-0.24839	-0.593436	-0.331372	-0.346666	-0.0502316	0.0569186	-0.389574	-0.717638	-0.507043	-0.0556826	-0.893473	-0.238061	-0.112907	-0.016043	-0.640033	0.251008	0.0515691	-0.2015	-0.253434	-0.400934	-0.614222	-0.622447	-0.0447131	-0.238103	-0.276951	-0.485389	-0.304884	-0.387013	-0.458083	-0.268663	-0.423548
0.218983	0.182478	0.205298	0.07488	-0.145926	0.26894	0.174839	0.112176	0.102483	0.270035	0.193326	0.0371794	0.0698055	0.0827135	0.0931862	0.298434	0.150964	0.158387	0.334958	0.0112795	0.115701	0.290401	0.227309	0.102773	0.155025	0.163896	0.338336	-0.106529	0.0204204	0.0970597	0.253945	0.232984	0.128412	0.0642681	0.179061	0.117592	0.0112341	-0.0229301	0.0174973	-0.00295743	0.108335	-0.00324256	-0.0645339	0.221942	-0.135071	-0.110817	-0.0152526	-0.259607	-0.0690793	0.106181
0.218497	0.199993	0.2554	0.219584	0.324385	0.273844	0.118916	0.341861	0.163703	0.272381	0.225618	0.30961	0.188924	0.170582	0.308063	0.317902	0.249503	0.201067	0.150014	0.266097	0.236193	0.276541	0.251446	0.235921	0.192115	0.307041	0.298386	0.364711	0.152279	0.217196	0.102092	0.231	0.175315	0.174295	0.163156	0.0603191	0.185216	0.251852	0.247567	0.137455	0.271753	0.207271	0.0986094	0.203461	0.273175	0.237463	0.207626	0.319767	0.268476	0.167523
-0.563526	-0.121371	-0.100341	-0.32757	-0.492211	-0.334089	-0.46198	-0.076998	-0.890062	-0.484123	-0.39468	-0.26093	-0.637939	-0.562613	-0.00281211	-0.450004	-0.863296	-1.02317	-1.03264	-0.146477	-0.780263	-0.429044	-0.263196	-0.579918	0.0615069	-0.798586	-0.602335	-0.613106	-0.134834	-0.649629	-0.808444	-0.285382	-0.232582	-0.507338	-0.407951	-0.279959	-0.220962	-0.0219616	-0.189411	-0.684133	-0.346206	-0.433257	-0.295205	-0.233638	-0.165413	-0.680341	-0.864906	-0.465992	-0.529953	-0.810532
-0.0645352	-0.141316	-0.156186	-0.0159248	-0.45781	-0.0276289	-0.162335	-0.278736	-0.0911541	-0.479042	-0.302545	-0.192161	-0.528156	0.116031	-0.242357	-0.0755079	0.0738819	-0.104561	0.0029318	-0.143024	-0.56922	-0.603108	-0.197198	-0.0777899	-0.0973137	-0.140988	-0.452039	-0.4893	0.0356462	0.00958754	0.0269534	-0.573566	-0.269378	0.0509651	-0.00537967	-0.108453	-0.261458	-0.241175	-0.247001	-0.600122	-0.0823133	-0.129514	-0.181654	-0.681648	-0.184596	-0.0312176	-0.0744885	-0.483967	-0.180612	-0.0365242
0.13136	-0.356091	0.0921659	0.1286	-0.516244	-0.020525	0.122854	-0.152209	-0.0346539	-0.538984	0.132741	-0.0420626	-0.481631	-0.344129	-0.367897	0.318196	0.176874	0.202025	0.221829	-0.376041	-0.170234	-0.269073	0.0192718	-0.349495	-0.338817	0.149121	-0.4192	-0.244154	-0.327967	0.0904569	-0.133775	-0.54748	-0.173816	-0.255075	-0.310362	-0.308592	0.0545142	0.0729341	0.00525521	-0.366567	0.297205	0.0884248	0.0802224	-0.470754	-0.0517699	0.108796	0.120131	-0.437589	0.0523277	0.114277
0.166463	0.0190097	0.0922663	0.143672	-0.368877	-0.0554995	0.0544759	-0.306582	-0.181189	-0.0413941	0.0330376	-0.215102	-0.335486	0.238263	-0.318662	-0.0327549	0.314524	-0.136081	0.116931	-0.2355	-0.298034	-0.241485	0.0480648	-0.370222	0.0455052	-0.337716	0.0179454	-0.334709	0.0925924	-0.0782412	0.0669234	-0.285361	-0.0156783	-0.0973672	0.126946	0.00578672	-0.324688	-0.557864	-0.55298	-0.434065	-0.513435	-0.414161	-0.540341	-0.438524	-0.670143	-0.385716	-0.516956	-0.397374	-0.76907	-0.358136
-0.689369	-0.299822	-0.616409	-0.496718	-0.72	-0.361393	-0.49625	-0.690645	-0.638484	-0.797486	-0.494217	-0.319948	-0.772144	-0.48624	-0.653466	-0.398257	-0.611756	-0.716279	-0.61429	-0.283539	-0.845882	-0.723198	-0.351662	-0.543481	-0.536246	-0.636949	-0.88797	-0.78038	-0.401091	-0.35519	-0.508255	-0.639444	-0.400161	-0.312886	-0.633797	-0.41199	-0.449082	-0.914611	-0.614499	-0.439756	-0.519383	-0.902153	-0.66805	-0.388454	-0.443674	-0.878807	-0.816039	-0.385686	-0.797322	-0.783325
0.198208	-0.0857194	0.16727	0.183874	-0.0556091	0.108	0.0922841	0.158118	0.107203	-0.0032141	0.079543	0.095868	-0.0745715	0.000753635	0.0868114	0.21414	0.166374	0.179581	0.236077	-0.00814479	0.0233962	0.112754	0.0267213	0.108127	0.0291173	0.268451	0.0306783	0.0292612	0.0357387	0.138962	0.122413	0.0246366	-0.0144564	0.0322608	0.0608553	-0.0418513	-0.0248801	0.0273281	-0.105929	-0.0517401	0.0852478	0.0551748	-0.0546534	0.0616605	-0.0218525	0.00795013	0.0715603	-0.0191394	0.0918707	0.103709
-0.00834758	0.200631	0.197244	0.240234	-0.201227	-0.680252	0.146233	-0.257665	0.330415	-0.466177	0.135466	0.0870642	0.0162459	0.225058	-0.226304	-0.737351	0.180237	0.307729	0.221973	0.128199	-0.0182883	0.201877	0.158677	0.245211	0.241636	0.192164	-0.458331	-0.232823	0.277805	0.224297	0.250913	0.228685	0.163842	0.261448	0.0450539	0.192192	0.0701142	0.0521868	0.0269729	-0.0404344	-0.799024	-0.120476	-0.012349	0.231739	-0.0216874	0.0284876	0.23619	-0.297337	0.054846	0.12707
0.143238	0.0993215	0.0589269	-0.0281306	-0.40911	-0.0475988	-0.0304287	-0.115165	-0.0358475	-0.310707	-0.144211	-0.208217	-0.14579	-0.0500271	-0.107093	-0.0537993	-0.0166937	-0.000952714	0.158663	-0.201697	-0.135831	0.0580893	0.11696	-0.115428	0.0573727	-0.103031	-0.244343	-0.398542	-0.0466254	-0.0665902	0.100847	0.030818	-0.173596	-0.0746115	0.146307	-0.0428818	-0.115275	0.181382	0.240936	-0.216227	0.0791934	0.212237	0.0916454	0.0796732	-0.0858887	0.0689501	0.0176666	-0.569335	-0.0432257	0.142768
-0.549158	-0.806638	-0.943403	-0.237387	-0.704733	-0.411897	-0.669142	-1.08026	-0.972456	-0.45554	-0.596035	-0.293516	-1.02903	-0.523382	-1.14192	-0.290111	-0.434783	-0.967058	-0.335896	-0.413073	-0.965747	-0.919953	-0.718433	-0.388499	-1.05522	-0.253395	-0.543572	-0.646125	-0.34886	-0.171864	-0.36361	-0.94596	-0.611738	-0.281671	-0.70159	-0.767821	-0.36679	-0.737339	-0.530046	-1.00928	-0.114809	-0.309668	-0.34055	-0.942173	-0.113504	-0.165112	-0.730115	-0.576293	-0.0151882	-0.105992
-0.0722505	0.160678	-0.0815567	-0.0986475	-0.263549	-0.0294976	0.0727494	0.131492	-0.033435	-0.599999	0.012736	-0.0445469	-0.185889	-0.110914	0.132746	-0.0360321	-0.135397	-0.0287385	0.0127831	-0.0382977	-0.188984	0.0230421	0.165038	0.0182393	-0.0746821	0.0150877	-0.574984	-0.26538	-0.0872093	0.0804722	0.00858244	0.0200645	0.00893029	0.0811461	-0.0657668	0.0731925	-0.00990235	-0.139441	0.115467	-0.240001	-0.0664477	-0.113545	0.00679726	0.0381301	-0.0734889	-0.186897	-0.0530363	-0.324585	-0.0404554	-0.0314852
-0.0549575	0.258919	0.330298	0.406636	0.716232	0.171355	0.31325	0.552722	0.426278	0.708496	0.340109	0.524772	0.556088	0.116917	0.507005	0.224907	0.217165	0.494859	0.456254	0.464937	0.631142	0.503812	0.332229	0.233414	0.242856	0.334158	0.767094	0.779848	0.297661	0.409248	0.354572	0.426706	0.254038	0.342724	-0.128519	0.221914	0.257086	0.3189	0.323352	0.571714	0.181541	-0.0339182	0.24529	0.415455	0.467509	0.190791	0.462891	0.761364	0.277282	0.41258
-0.225059	0.25513	0.128593	-0.214708	0.31897	0.575803	-0.154818	0.40282	-0.0742269	0.610237	0.132028	-0.0842333	0.374405	0.0544447	0.455863	0.492096	-0.116292	-0.154974	0.171616	0.012335	0.283451	0.278749	0.15205	0.125755	0.248595	-0.0222339	0.544917	0.237052	-0.0618163	0.23382	0.274265	0.366083	0.226275	0.325265	-0.0987024	-0.022568	0.37564	0.426987	0.446658	0.475015	0.687969	0.0868987	0.170687	0.467953	0.1652	0.232858	0.151155	0.35688	0.287486	0.459303
0.271462	-0.0355135	0.0195355	0.271917	0.263744	0.537555	0.208047	0.48702	-0.204819	0.311156	0.135418	0.204677	0.0872776	-0.24274	0.455849	0.5808	-0.211635	-0.139459	-0.316368	0.167247	0.142937	0.389987	0.00941697	0.256834	-0.0368701	0.3405	0.388484	0.314184	0.186439	0.327757	-0.369459	0.321004	0.0604815	0.274597	0.220342	0.137067	0.0773211	0.0244907	0.0231839	-0.00368788	0.551897	0.246772	0.177744	0.351217	0.199122	-0.203424	-0.140217	0.228728	0.251992	-0.287642
-0.54858	0.0682786	0.155819	-0.369846	-0.405582	-0.26996	-0.157967	0.380896	0.100572	-0.351312	-0.243024	-0.0374067	-0.0632614	0.0884647	0.396114	-0.308813	0.0773247	0.106176	0.233822	-0.00542795	-0.0817917	-0.0867502	0.0444522	0.213103	0.187432	0.189777	-0.308493	-0.421597	-0.313273	0.00496582	0.216535	-0.0815949	-0.233222	0.0287181	-0.506627	-0.12631	-0.389911	-0.180624	-0.253034	0.0374501	-0.494233	-0.78121	-0.419378	-0.0316183	-0.242502	-0.301117	-0.11011	-0.403958	-0.179924	-0.0796943
0.129621	0.122984	0.340243	0.252735	0.282766	0.461882	0.456529	0.306272	0.234187	-0.107621	0.434029	0.545271	0.298674	-0.00385304	0.201728	0.619605	0.233581	0.359849	0.14047	0.38867	0.457075	0.462693	0.299397	0.0823888	0.13118	0.318785	-0.0190769	0.418262	0.0340973	0.385751	-0.0263463	0.313653	0.267988	0.224443	-0.0709434	0.242865	0.360642	0.335354	0.299939	0.342289	0.557647	0.132851	0.363119	0.367686	0.496984	0.212269	0.349573	0.300615	0.272973	0.148149
0.292813	0.277177	0.303673	0.14947	0.298848	-0.186104	0.129076	-0.331688	0.42769	0.526683	0.430596	0.235365	0.288397	0.0972832	-0.357125	-0.142244	0.217804	0.511265	0.358044	0.181986	0.364211	0.357047	0.358262	0.2983	0.218277	0.410048	0.614243	0.364979	0.0516367	0.0669042	0.239911	0.270707	0.326231	0.00866407	0.220479	0.0378869	0.483332	0.310871	0.411181	0.503767	-0.0610971	0.280094	0.15008	0.458678	0.300469	0.191013	0.594841	0.453339	0.324889	0.36062
0.253593	0.0382583	0.102786	0.263958	-0.339046	-0.349453	-0.194108	-0.0453642	-0.134846	-0.327683	-0.22057	-0.0787958	-0.0621487	0.156316	-0.0644582	-0.325922	0.266906	-0.0660005	0.125778	-0.109841	-0.00864523	-0.0227689	0.0887963	0.169752	0.0464227	0.250625	-0.231457	-0.291895	0.176802	-0.0285164	0.0370193	-0.0888964	-0.286298	-0.0681229	0.204834	-0.253176	-0.37043	-0.0406119	-0.0412432	-0.186454	-0.398846	0.091087	-0.271351	-0.193865	-0.179936	0.0647956	-0.203992	-0.522963	0.0358492	-0.0502354
0.0502846	-0.412809	-0.365335	-0.30039	-0.612446	-0.104412	-0.104611	0.0247288	-0.0852392	-0.42065	-0.533375	-0.470372	-0.710747	0.114776	0.0630556	-0.166646	0.0172304	-0.150625	-0.0131595	-0.401398	-0.788145	-0.877072	-0.511882	-0.169588	-0.272638	-0.281315	-0.470161	-0.676502	-0.184064	-0.229873	0.0724005	-0.797441	-0.438675	-0.154608	0.132145	-0.0130325	-0.76249	-0.938911	-1.05248	-0.793589	-0.581596	-0.470723	-0.617666	-1.00635	-0.8533	-0.567991	-0.486884	-0.574365	-0.689717	-0.423505
0.2169	0.185422	0.198995	0.362747	0.544159	-0.126446	0.416687	0.313354	0.303277	0.538924	0.407963	0.280415	0.224198	0.164821	0.255612	-0.051736	0.327056	0.386437	0.342247	0.198128	0.317094	0.472112	0.28797	0.13742	0.0836861	0.27414	0.601976	0.625985	0.221175	0.237049	0.220769	0.37697	0.298609	0.148546	0.108739	0.290559	0.346343	0.230363	0.318012	0.174182	-0.0367133	0.230194	0.358674	0.412403	0.271898	0.324448	0.369802	0.584791	0.247272	0.321609
-0.214398	-0.021237	-6.2948e-05	-0.106596	0.299524	0.210562	0.0629019	0.0344329	0.232799	0.228645	-0.035033	0.035274	0.208224	0.0369494	0.0754498	0.1517	-0.0851165	0.144195	0.0578893	0.0988807	0.126364	0.0184836	-0.105655	0.0549242	0.0954334	-0.0626629	0.1276	0.22642	0.00642351	-0.0822389	0.160806	0.109987	0.0655438	-0.00810077	-0.122988	0.165756	0.14747	0.303073	0.159469	0.235302	0.33624	0.0765228	0.305691	0.123648	0.227075	0.259269	0.317096	0.331788	0.219569	0.290331
0.239254	0.168833	0.00785501	0.236932	0.257028	0.411038	0.0625796	0.527639	0.216609	0.52753	0.122213	0.12302	0.40591	0.23379	0.518643	0.414815	0.263123	0.234015	0.194837	0.124798	0.419878	0.344669	0.173055	0.244417	0.00377696	0.25715	0.550532	0.266464	0.217685	0.30698	0.173773	0.326115	0.10382	0.299558	0.239037	0.0548426	0.104828	0.0601253	0.220577	0.383863	0.407133	0.268476	0.104207	0.299097	0.139253	0.298167	0.260611	0.179816	0.263973	0.230615
0.0377443	0.0310712	-0.0450325	0.0376528	0.197037	0.25405	0.146563	-0.145424	-0.375214	-0.113644	0.126301	0.00710119	0.203278	-0.0350457	-0.0896446	0.175687	-0.205534	-0.451729	-0.225065	0.0904578	0.119933	0.0258294	-0.0719753	0.078477	0.0650727	-0.0556601	-0.165783	0.122618	0.155967	-0.265793	-0.103914	0.108736	0.213394	-0.163835	0.148005	0.25652	0.212758	0.117908	0.0688019	0.11105	0.251463	0.186449	0.254698	0.00680166	0.100473	0.00866002	-0.304605	0.112109	0.135181	-0.031425
-0.380074	-0.553153	-0.570501	-0.478864	0.0605447	-0.917461	-0.651089	-0.374245	-1.23328	-0.251732	-0.524484	-0.321373	-0.0626204	-0.701894	-0.417311	-0.844649	-0.537172	-1.10701	-1.27703	-0.411078	0.0438707	-0.261118	-0.432445	-1.30339	-0.673213	-1.17277	-0.116354	0.160408	-0.619406	-0.988559	-1.39568	-0.383295	-0.657221	-1.07999	-0.497935	-0.779236	-0.41676	-0.268544	-0.128244	0.204372	-0.444408	-0.141648	-0.2309	-0.152855	-0.0181098	-0.302684	-1.02936	0.249718	-0.844821	-1.15176
0.157364	0.0517527	-0.128619	0.0423237	-0.42153	-0.02935	-0.200372	0.220548	-0.436937	-0.481315	-0.427938	-0.1086	-0.31529	-0.267743	0.180411	0.023973	-0.239636	-0.407946	-0.356276	-0.159227	-0.270961	-0.227232	0.111993	-0.19103	-0.193426	-0.123539	-0.465526	-0.382965	-0.0249214	-0.0826183	-0.3739	-0.263997	-0.452955	-0.1284	0.0865098	-0.258912	-0.633249	-0.540301	-0.277541	-0.308392	-0.290709	-0.224883	-0.532212	-0.305185	-0.405709	-0.637399	-0.640501	-0.401973	-0.42766	-0.605479
0.309394	0.223905	0.319404	0.311554	0.352359	0.3131	0.320967	0.622864	0.398068	0.459698	0.407606	0.368841	0.466923	0.243475	0.579536	0.364167	0.363427	0.467717	0.40512	0.316848	0.538004	0.454282	0.291241	0.204121	0.238133	0.298598	0.529425	0.411699	0.214206	0.272187	0.305699	0.378247	0.319004	0.214953	0.241129	0.233636	0.320898	0.311403	0.286536	0.441922	0.317428	0.282227	0.254238	0.349068	0.325497	0.321444	0.432156	0.281555	0.245725	0.360622
0.194917	-0.0232405	0.263717	0.0935283	-0.0759609	0.292586	0.115525	-0.0766422	0.0211218	0.304927	0.287046	-0.0107452	-0.044758	0.183278	-0.0767984	0.298402	0.212981	0.0433493	0.346896	-0.011044	-0.0310543	0.111568	-0.0237062	0.123161	0.246653	0.138595	0.337581	-0.0637384	0.0791845	0.0811044	0.308784	0.0900429	0.256662	0.0781971	0.188721	0.0993711	0.232621	0.245323	-0.0380138	-0.219488	0.251532	0.168656	0.0823529	-0.00888373	-0.0333395	0.179723	0.0367189	-0.227962	0.115235	0.307606
0.151898	0.31477	0.0957008	0.172592	0.287477	0.383366	-0.00791243	0.257689	0.418793	0.345045	0.18329	0.366589	0.441285	0.221343	0.296945	0.320642	0.122837	0.364253	0.140002	0.430149	0.379192	0.292739	0.244432	0.173709	0.181747	0.0690449	0.305895	0.22979	0.25789	0.346475	0.214407	0.352504	0.246758	0.408054	0.242707	0.0842899	0.243078	0.217068	0.350719	0.442219	0.362253	0.252601	0.105694	0.336698	0.414808	0.259855	0.443643	0.229874	0.194699	0.256733
0.21167	-0.117525	0.0285716	-0.238856	-0.234878	0.198273	0.024796	0.265255	-0.238376	-0.0211699	-0.338892	0.133296	0.00707295	0.0347387	0.256229	0.206629	0.0563021	-0.206962	-0.181385	0.1255	0.0282623	-0.236608	-0.11423	0.153999	0.011253	0.182312	0.0301774	-0.217093	-0.236576	0.230081	-0.199264	-0.263205	-0.358234	0.212957	0.199257	0.00226539	-0.557969	-0.31662	-0.435922	-0.0407972	-0.0663564	-0.117167	-0.292277	-0.431518	-0.131267	-0.314989	-0.432868	-0.320741	-0.156646	-0.428043
-0.506218	-0.180802	-0.310488	-0.508561	-0.569731	-0.305474	-0.453832	-0.343679	-0.301594	-0.495591	-0.325642	-0.508355	-0.896907	-0.312088	-0.294821	-0.370001	-0.475029	-0.42457	-0.32121	-0.438807	-1.01263	-0.662989	-0.26744	-0.291893	-0.194451	-0.432901	-0.644535	-0.665541	-0.359768	-0.356393	-0.177133	-0.533959	-0.186527	-0.278709	-0.409796	-0.320389	-0.169429	-0.192192	-0.180417	-0.957423	-0.257587	-0.375422	-0.281265	-0.481552	-0.39873	-0.304012	-0.374462	-0.496106	-0.281161	-0.240336
-0.193561	0.143279	-0.0821242	-0.230913	-0.346976	-0.541147	-0.440097	-0.316523	0.0676145	-0.0929869	-0.232339	-0.114619	-0.0411531	0.18018	-0.201804	-0.720554	-0.110115	-0.100467	-0.256201	0.0560565	-0.226111	-0.572936	-0.0589273	0.0777817	0.148286	-0.202745	-0.229692	-0.51117	0.0364754	-0.395714	-0.016582	-0.383419	-0.0251693	-0.198225	0.0344678	-0.186979	-0.37789	-0.50043	-0.473211	-0.0187714	-1.01562	-0.540862	-0.744537	-0.570838	-0.436081	-0.494789	-0.346342	-0.358452	-0.474306	-0.492086
-0.268241	0.15288	-0.0399532	-0.129474	0.121581	0.149733	-0.0381564	-0.00413629	0.316	0.143553	-0.069787	-0.0762944	0.18193	0.0542672	0.0797901	0.0260211	-0.156204	0.192034	0.0595058	0.0514313	0.0431145	-0.0609742	0.00992506	-0.0239021	0.136687	-0.23478	0.0372637	-0.000781816	0.0610114	-0.0189737	0.211475	0.0776434	0.0793193	0.111078	-0.0938984	0.143654	0.155683	0.333498	0.342142	0.159713	0.283216	0.0840241	0.291151	0.0622063	0.181158	0.258154	0.395344	0.0604358	0.130923	0.323154
0.296388	0.118316	0.230574	0.320248	-0.127747	0.122773	0.0418062	0.337483	0.0516648	0.199646	0.0250019	0.166878	0.304433	0.115931	0.297216	0.174344	0.223582	0.122342	0.320008	0.114194	0.376495	0.161692	0.185756	0.265636	0.147171	0.369424	0.273902	-0.068514	0.215872	0.358965	0.221146	0.0865144	-0.0532788	0.29273	0.223081	-0.0420413	-0.0649153	0.200187	0.160274	0.249486	0.128262	0.246972	0.0187898	-0.0210924	0.121911	0.167639	0.0873231	-0.313854	0.269615	0.260565
0.155555	-0.0339881	0.0908348	0.100428	0.341765	0.23085	0.223999	-0.00390422	-0.0893361	0.0389781	0.156024	0.254125	-0.0199453	-0.165321	0.0159005	0.208038	-0.196279	-0.0705217	0.0622267	0.274364	-0.0287394	0.198852	-0.0512246	0.016502	0.115719	7.38197e-05	0.0910538	0.338901	0.102052	0.0872865	0.0358582	0.188402	0.136589	0.0967518	0.18705	0.232092	0.211675	0.271184	0.127396	-0.102656	0.35844	0.279751	0.340538	0.245005	0.38644	-0.0256764	0.00160659	0.353882	0.0970887	0.119877
-0.423609	-0.326281	-0.39646	-0.115103	-0.330476	-0.169844	-0.164997	-0.00900391	-0.316425	-0.593713	-0.10374	-0.230204	-0.570471	-0.190835	-0.0124163	-0.162228	-0.185544	-0.333704	-0.338552	-0.236661	-0.585315	-0.341223	-0.327381	-0.419929	-0.38541	-0.430428	-0.621954	-0.338788	-0.117704	-0.249045	-0.318654	-0.323135	-0.088992	-0.255193	-0.428337	-0.159348	0.034622	-0.234753	-0.174449	-0.556597	0.00121247	-0.255047	0.00688376	-0.214601	-0.075573	-0.0238317	-0.238627	-0.251423	-0.247309	-0.230681
-0.253953	-0.325152	-0.412437	-0.256178	-0.580378	-0.158851	-0.330719	-0.41261	0.0221822	-0.93104	-0.108939	-0.627617	-0.779905	-0.0362673	-0.371632	-0.210007	-0.142207	-0.0693464	-0.190733	-0.566646	-0.868343	-0.548103	-0.408765	-0.253082	-0.319081	-0.366986	-1.02666	-0.653826	-0.147122	-0.357195	-0.0784111	-0.450858	-0.00753831	-0.287362	-0.178744	-0.227832	-0.0684529	-0.569584	-0.558731	-0.766	-0.299361	-0.377962	-0.415528	-0.388822	-0.683861	-0.278983	-0.13133	-0.465487	-0.419049	-0.268185
-0.0141114	0.079735	-0.0210426	-0.0897969	0.828076	0.144711	-0.0671747	-0.645711	0.341041	0.728516	0.0205056	-0.0962365	0.0437623	0.152021	-0.522407	-0.0212375	-0.109398	0.196486	0.194721	0.07307	-0.131284	0.0959377	-0.114458	0.208444	0.205301	-0.0512924	0.611725	0.680245	0.148664	-0.171498	0.371763	0.260128	0.195584	0.00612709	0.212536	0.16379	0.242894	0.341422	0.21127	-0.0864017	0.233518	0.297616	0.262621	0.264422	0.158436	0.290345	0.403928	0.936609	0.262923	0.440674
-0.264667	-0.0775392	-0.210488	-0.22244	-0.564909	-0.102925	-0.0112726	-1.11788	-0.230798	-0.586173	-0.132772	-0.305117	-0.260103	0.0537568	-1.05444	-0.171129	-0.0872984	-0.320957	-0.118396	-0.232066	-0.346889	-0.540782	-0.173299	-0.0107735	-0.109918	-0.137199	-0.666994	-0.642932	-0.0916054	-0.32376	0.00549637	-0.443479	-0.0267248	-0.231407	-0.171691	0.0957132	-0.0444216	-0.184295	-0.155347	-0.331811	-0.161994	-0.19727	0.00831311	-0.609355	-0.273632	-0.0155888	-0.222621	-0.696062	-0.0308938	-0.0103027
0.234192	0.217999	0.254023	0.299996	0.550982	-0.0637772	0.333043	0.329996	0.32396	0.485028	0.308472	0.249363	0.503981	0.222317	0.328514	-0.0756253	0.235348	0.333684	0.270802	0.254927	0.511787	0.324383	0.21651	0.240566	0.251861	0.241734	0.500723	0.555509	0.285715	0.400871	0.255436	0.314153	0.292631	0.396733	0.24218	0.32681	0.292361	0.322271	0.276982	0.492642	-0.043013	0.281012	0.32452	0.2598	0.263621	0.295671	0.36145	0.539767	0.272693	0.312956
0.0302076	-0.113341	-0.0126883	-0.0832747	-0.320184	-0.220686	-0.195612	-0.0337833	-0.50746	-0.43817	-0.181749	-0.10436	-0.170618	-0.142039	-0.0785347	-0.154799	-0.0330094	-0.438949	-0.597693	-0.172917	-0.0958159	0.103306	-0.0318849	-0.124416	-0.107673	-0.0114468	-0.372074	-0.254447	-0.179735	0.0471543	-0.650939	0.0259371	-0.25817	-0.0302773	-0.0648904	-0.289959	-0.189212	0.0308279	0.0158236	-0.228828	-0.0987352	0.0637152	-0.101641	0.0619149	-0.0593404	-0.00197047	-0.400444	-0.422489	0.012142	-0.510628
0.0620991	0.0680065	-0.283303	0.108534	-0.31877	-0.0412077	0.050699	-0.267393	-0.0586213	-0.418197	-0.00624833	-0.0995067	-0.510442	0.103516	-0.286997	-0.0049276	0.176387	-0.0341575	0.191644	-0.134071	-0.481437	-0.279449	0.112091	-0.0324348	-0.324113	0.0204766	-0.399173	-0.290402	0.0537887	-0.0732408	0.147025	-0.306673	-0.0372586	-0.104665	0.0127681	0.00269168	-0.151895	-0.636905	-0.211474	-0.535671	-0.254111	-0.255562	-0.279468	-0.321513	-0.331317	-0.205436	-0.216974	-0.239782	-0.273356	-0.0742734
0.131998	-0.43763	0.137536	0.0626524	-0.115435	-0.341385	0.273977	-0.949853	0.197183	0.0213704	0.0975386	0.0424377	0.137474	-0.379219	-1.13163	-0.0391013	0.0462734	0.369081	0.147357	-0.261264	0.40621	0.253084	-0.116384	-0.443161	-0.244962	-0.0204422	0.0469256	0.11302	-0.323195	-0.0645785	-0.122404	0.0309403	-0.137448	-0.361165	-0.264554	-0.1003	0.0945102	0.176224	-0.0872418	0.50788	-0.0219092	0.148642	0.238996	0.306727	0.0518175	0.0859323	0.349699	0.103502	0.0196786	0.150573
0.00567911	0.0601118	-0.0674533	-0.0973174	-0.248242	-0.37833	0.0488896	0.055279	0.282268	-0.528848	-0.109767	-0.227766	-0.0981353	0.156801	0.105449	-0.466064	0.0216008	0.193858	0.00235012	-0.142968	-0.191331	-0.0894127	-0.0401408	0.101199	0.0448298	-0.0350555	-0.599118	-0.331079	0.0347143	-0.0627397	0.119603	0.00616586	-0.00211655	0.0289889	0.114761	0.166401	-0.0190975	0.0347189	0.043481	-0.199221	-0.384774	0.100284	0.120412	-0.0543222	-0.157353	0.153954	0.272474	-0.36915	0.0942326	0.123485
0.0102015	0.307661	0.157525	0.318942	0.40666	0.51114	0.256391	0.138112	0.24904	-0.0712612	0.387299	0.192687	0.478449	0.252076	0.179082	0.451525	0.171677	0.216117	0.361666	0.257946	0.429196	0.243833	0.242769	0.345052	0.234156	0.260724	-0.0654285	0.361277	0.380577	0.427161	0.399203	0.28497	0.42224	0.480834	0.0969817	0.328137	0.395861	0.296045	0.361053	0.36155	0.488346	0.145484	0.323273	0.149319	0.249208	0.312045	0.277463	0.270783	0.342492	0.436088
-0.725549	-0.732646	-0.591202	-0.509453	-0.467787	-0.513717	-0.546432	-0.454265	0.033983	-0.293887	-0.490155	-0.605146	-0.657438	-0.246163	-0.413825	-0.559246	-0.269984	-0.00942729	-0.256034	-0.560806	-0.722211	-0.772603	-0.791885	-0.613283	-0.506934	-0.691638	-0.340084	-0.516781	-0.437167	-0.512124	-0.226576	-0.711218	-0.429357	-0.478588	-0.663329	-0.471563	-0.560192	-0.753878	-0.960662	-0.509254	-0.583292	-0.861431	-0.619522	-0.596038	-0.671645	-0.494013	-0.311501	-0.269838	-0.855663	-0.579022
-0.346294	-0.405583	-0.0875878	-0.474417	-0.228839	-0.374443	-0.340062	-0.154598	-0.88975	-1.14348	-0.477906	-0.346288	-0.384773	-0.793467	-0.127582	-0.412798	-0.954714	-0.927613	-0.950657	-0.310022	-0.432025	-0.348486	-0.454867	-0.465294	-0.0335683	-0.534408	-1.15775	-0.26591	-0.399291	-0.718657	-0.862357	-0.303827	-0.423162	-0.667062	-0.297746	-0.281779	-0.430103	-0.0472355	-0.42081	-0.362	-0.325327	-0.301855	-0.244085	-0.244221	-0.284211	-0.85154	-0.92024	-0.161563	-0.447185	-0.888033
-0.0392604	-0.300627	-0.225946	-0.691594	-0.467695	-0.636341	-0.307786	-0.499118	-0.237792	-0.429847	-0.453181	-0.362428	-0.523524	-0.175712	-0.553237	-0.545728	-0.0331847	-0.218474	-0.265332	-0.456313	-0.46529	-0.514776	-0.202095	-0.24979	-0.328855	-0.129296	-0.478044	-0.415472	-0.750834	-0.276927	-0.310817	-0.547881	-0.480767	-0.367181	-0.161761	-0.399459	-0.289795	-0.137552	-0.109774	-0.261034	-0.400133	0.0196328	-0.163248	-0.354127	-0.234708	0.0523825	-0.124537	-0.232623	-0.0665784	-0.182089
-0.0420324	-0.182425	-0.130273	-0.105293	-0.821224	-0.388231	-0.370989	-0.446563	-0.281414	-0.304134	0.110592	-0.408916	-0.116954	-0.213451	-0.46446	-0.351708	-0.15075	-0.246858	-0.285573	-0.446051	-0.0777394	-0.212813	-0.133137	0.00844865	-0.179959	0.0816495	-0.278671	-0.789719	-0.163381	-0.409538	-0.326009	-0.249274	0.061509	-0.44436	-0.097832	-0.417451	0.0276275	-0.16314	-0.178737	-0.133151	-0.3525	-0.0910988	-0.332311	-0.292218	-0.42821	-0.200481	-0.358623	-1.04636	-0.0333366	-0.367093
-0.253158	-0.0567086	-0.0146055	0.197452	0.322917	-0.0758033	0.0111393	-0.147891	0.175995	0.320474	0.15192	-0.0492143	-0.125473	-0.209158	-0.179155	-0.024553	-0.203679	0.143379	-0.0909771	-0.0970837	-0.114462	0.111298	-0.01815	0.00357181	-0.0599136	0.0439014	0.214646	0.332487	0.148772	-0.0492085	-0.063561	0.12581	0.167448	-0.084573	-0.309755	-0.0176908	0.1947	0.0749608	0.0321031	-0.119592	-0.0128915	-0.144369	0.0603468	0.206161	-0.0342394	-0.0590688	0.155292	0.476109	0.129483	0.00301809
0.36189	0.219706	0.259826	0.318657	-0.114109	0.27134	0.220133	0.200664	0.212347	-0.138075	0.16792	0.0659811	-0.0690891	-0.0382645	0.173017	0.313251	0.0633716	0.312108	0.550498	0.0254445	0.00353846	-0.165599	0.293836	0.375237	0.184029	0.488477	-0.000572918	-0.0478574	0.205979	0.0770842	0.401031	-0.257038	0.0583768	0.0218218	0.300983	0.127379	-0.196322	-0.139519	-0.0855992	-0.285895	-0.00461055	-0.0464048	-0.19514	-0.50792	-0.251265	-0.399981	-0.0806107	-0.285647	-0.0282388	0.076025
0.415815	0.0767106	0.381396	0.32395	0.0672873	0.0820104	0.206191	0.199869	0.0364505	0.138085	0.294713	0.0471835	0.0211615	-0.14154	0.115058	0.202218	0.00746677	0.145486	0.261117	-0.0708275	0.153059	0.302242	0.212644	0.103956	0.204315	0.296715	0.221539	0.181133	0.140423	0.0473721	0.118438	0.174474	0.156518	-0.0659759	0.250395	0.0342544	0.0962225	0.198008	0.0367486	-0.1708	0.00992545	0.232764	0.00637389	0.0470382	-0.125192	-0.164198	0.0258096	-0.0622928	0.13278	0.136746
0.105423	0.15219	-0.164864	-0.000210424	-0.254288	0.294637	0.0561232	-0.156104	0.313725	0.371452	0.310354	-0.00843852	0.432019	0.128814	-0.0588497	0.161718	-0.0178526	0.248643	0.174201	0.126241	0.316652	0.242536	0.0215361	0.274835	0.0152645	0.100655	0.36624	-0.357118	0.152244	0.133889	0.247451	0.332421	0.389893	0.247	0.286502	0.2149	0.401276	0.141965	0.296541	0.418741	0.397115	0.322035	0.301752	0.379813	0.206434	0.251414	0.295793	-0.51715	0.226135	0.241537
-0.428487	0.182164	-0.0736458	0.078364	0.334066	0.458077	0.155772	0.202617	0.319088	-0.0835389	0.293211	0.0846242	0.370507	-0.105129	0.256414	0.379139	-0.269502	0.2553	0.021163	0.170168	0.289644	0.110219	0.0909695	0.0956582	0.0424358	-0.0345246	-0.116166	0.262128	0.187068	0.228046	0.10796	0.185504	0.363903	0.305513	-0.310681	0.26454	0.341946	0.109361	0.242736	0.313132	0.461159	-0.217358	0.270018	0.110284	0.17935	-0.0531617	0.300751	0.257617	0.118082	0.127413
-0.0180565	0.214218	0.214635	0.092077	0.0230554	0.139463	0.245183	0.248934	-0.0817866	0.174332	0.0167377	0.111776	-0.00935046	0.307312	0.236362	0.149817	0.366404	-0.0453513	-0.0254845	0.101537	0.0185947	0.0899029	0.234758	-0.310157	0.18397	-0.29882	0.228497	0.0477558	0.0664228	-0.0907219	-0.0508281	0.0535059	-0.0190229	-0.0924518	-0.036417	0.209999	-0.154482	0.0523292	0.0755886	-0.265844	-0.0146176	-0.137474	0.0471176	-0.153274	-0.0452075	0.172202	-0.160243	-0.163475	-0.316021	-0.123436
0.479486	0.258125	0.190445	0.345053	0.0477691	0.21993	0.310501	0.335976	0.0769489	0.323149	0.30527	0.280396	0.168886	0.0841324	0.279446	0.294821	0.179279	0.136676	0.118799	0.206425	0.249391	0.51444	0.343247	0.147233	0.083761	0.259806	0.361211	0.114598	0.231722	0.365806	0.0511831	0.437606	0.224954	0.291274	0.378897	0.204751	0.115363	-0.0837628	0.0839294	0.106212	0.0314287	0.209596	0.00205632	0.439001	0.0390872	-0.0903468	0.00306206	-0.0151638	0.0452931	-0.0198901
0.036613	-0.174311	0.191534	0.0467081	-0.667434	-0.610463	-0.222393	0.0317329	0.0839894	-0.706686	-0.130389	-0.356853	-0.6708	-0.23718	-0.105559	-0.411118	0.091827	0.245804	0.0424058	-0.560021	-0.473465	-0.49876	0.0661405	-0.460832	-0.0855865	-0.15264	-0.601511	-0.492502	-0.242419	-0.164558	-0.187145	-0.680674	-0.327505	-0.37354	-0.241483	-0.490486	-0.403534	-0.37479	-0.440851	-0.500973	-0.752845	-0.473369	-0.672442	-0.619245	-0.701992	-0.529642	-0.116858	-0.478142	-0.623267	-0.414778
0.116323	0.150956	0.241672	0.222874	-0.256019	0.00790464	0.183813	0.0593658	-0.159182	0.0853602	-0.0283083	0.15717	-0.0429032	0.242891	0.0607872	-0.000464188	0.242679	-0.164138	0.196552	0.163366	-0.046199	-0.0333991	0.140918	0.13684	0.239621	0.126664	0.0862952	-0.261035	0.223218	0.122928	0.20447	-0.0295477	-0.0191569	0.134952	0.123217	0.18701	-0.123408	0.0210517	-0.0593331	-0.106647	-0.179008	-0.0671234	-0.0467879	-0.126379	-0.0123419	0.0201916	-0.223604	-0.346352	-0.0262676	0.0853635
-0.00500767	0.0836553	0.251446	-0.0535221	-0.376378	-0.410208	0.0529427	0.0621816	-0.0337029	-0.230218	-0.053176	-0.0742858	-0.434639	0.221802	0.0449505	-0.397012	0.289565	0.000412291	0.272915	-0.0946095	-0.406499	-0.190239	0.112299	0.181099	0.207397	0.229682	-0.184638	-0.349508	-0.0812321	0.0805151	0.223033	-0.224028	-0.087623	0.0576689	-0.0387442	0.0127811	-0.413292	-0.337362	-0.445884	-0.637912	-0.826375	-0.514286	-0.497715	-0.397779	-0.519113	-0.343594	-0.398251	-0.463024	-0.309089	-0.202421
0.277958	0.270138	0.32734	0.370799	0.389269	0.554249	0.498711	0.403012	0.352258	0.413048	0.5303	0.57289	0.399283	0.293193	0.360634	0.612998	0.397473	0.403172	0.421698	0.515794	0.463571	0.50308	0.332934	0.288018	0.245458	0.376603	0.451963	0.442114	0.280174	0.482732	0.347315	0.440476	0.455836	0.42296	0.207678	0.413125	0.364474	0.211732	0.210184	0.276393	0.428758	0.169012	0.281631	0.34814	0.40411	0.26403	0.295932	0.291109	0.247796	0.323527
0.18898	0.13407	-0.154826	0.110526	0.219441	0.337619	0.271113	0.228338	0.386048	0.295203	0.444502	0.206437	0.355905	0.166634	0.217306	0.353204	0.20863	0.404393	0.373458	0.193803	0.375888	0.219856	0.151678	0.265692	-0.167209	0.295588	0.311666	0.234316	0.0868648	0.148394	0.333024	0.199818	0.410975	0.133943	0.173975	0.245559	0.452534	-0.0582275	0.237786	0.369503	0.385406	0.256321	0.297915	0.179605	0.250114	0.28997	0.437019	0.172508	0.314897	0.404005
0.363713	0.343596	0.31842	0.559633	0.654707	0.599217	0.422301	0.37156	0.514939	0.520674	0.532257	0.450837	0.610967	0.467091	0.378301	0.583193	0.467304	0.509973	0.388543	0.470905	0.605627	0.493145	0.320454	0.368357	0.332899	0.343374	0.527562	0.646198	0.555324	0.57372	0.397492	0.49623	0.528686	0.587984	0.391848	0.436243	0.439859	0.334763	0.317008	0.441372	0.485329	0.365104	0.342585	0.323392	0.376007	0.475993	0.492357	0.523685	0.353819	0.415597
0.57734	0.279121	0.412767	0.57703	0.378305	0.33154	0.440482	0.186065	0.300366	0.587851	0.592554	0.773779	0.525483	0.269768	0.125302	0.419704	0.437311	0.399165	0.504639	0.678524	0.637013	0.572312	0.386668	0.321445	0.276939	0.475824	0.675356	0.471503	0.413615	0.643241	0.368162	0.459448	0.462567	0.539182	0.457074	0.300227	0.518066	0.411392	0.397303	0.494583	0.36871	0.541739	0.367591	0.422628	0.716546	0.412678	0.43258	0.291444	0.431062	0.512249
-0.988625	-0.992528	-0.74817	-0.898446	-0.411696	-0.705253	-0.552179	-0.892127	-1.28292	-1.22921	-1.31324	-0.507521	-0.921116	-1.14456	-0.928972	-0.628195	-1.18875	-1.2909	-1.23535	-0.586467	-0.890336	-0.65822	-0.945162	-0.696723	-0.813411	-0.620852	-1.29345	-0.378634	-0.921404	-0.830633	-1.19661	-0.664654	-1.28566	-0.887289	-1.08727	-0.611834	-1.10098	-0.758779	-0.930915	-0.54648	-0.512963	-0.906614	-0.442859	-0.306313	-0.403356	-1.10513	-1.15949	0.0682618	-0.542877	-1.10251
-0.349212	-0.0270613	-0.0814984	-0.289495	-0.126186	-0.12137	-0.270609	-0.478862	-0.0450747	0.0202023	-0.478353	-0.277766	-0.125352	-0.0896412	-0.381108	-0.257962	-0.345347	-0.183855	-0.177025	-0.138683	-0.279288	-0.381302	-0.191192	-0.127984	0.107957	-0.359664	-0.100264	-0.260228	-0.0710663	-0.168582	0.00751707	-0.225657	-0.299883	-0.0225814	-0.163735	-0.0679569	-0.162623	0.296317	0.164554	-0.120371	0.0495398	0.0239878	0.130851	-0.242441	0.032975	0.10028	0.123992	-0.140893	0.0598268	0.167969
0.35368	0.340546	0.354953	0.513243	0.982866	0.512809	-0.347812	0.373812	0.539827	0.626547	0.590344	0.580151	0.745532	0.395352	0.354312	0.536349	0.473303	0.586334	0.461559	0.555899	0.791777	0.526901	0.372997	0.369706	0.310329	0.42086	0.681671	1.02075	0.445279	0.402393	0.398186	0.47644	0.525795	0.375959	0.324964	-0.375233	0.60008	0.438559	0.467264	0.809497	0.551084	0.419491	-0.155993	0.45781	0.610029	0.53511	0.683565	1.07936	0.458447	0.546515
0.0243072	0.0217328	-0.433902	0.168115	0.247977	0.0411027	-0.0474565	-0.0557956	0.213236	-0.127865	0.0683897	0.0994307	0.286007	0.185561	0.0147426	-0.0588683	0.12324	0.190554	0.0917477	0.19381	0.213303	0.283349	-0.0678503	0.208327	-0.300162	0.0978179	-0.0838589	0.187283	0.248427	-0.0686306	0.116065	0.327266	0.107078	0.0117502	0.153213	0.0574597	0.103655	-0.19174	0.148582	0.220497	0.14925	0.192433	0.166004	0.378541	0.262098	0.298565	0.186382	0.140831	0.158099	0.103712
0.0220366	0.0440052	-0.24245	0.0858722	0.132588	-0.117802	0.0175422	0.175909	0.322096	0.562091	0.280114	-0.199522	0.355553	0.00488872	0.169268	-0.113983	0.0245321	0.32756	0.141592	-0.202226	0.364718	0.326069	0.0560536	0.211068	-0.24241	0.231066	0.552369	0.137806	0.0681174	-0.138869	0.122152	0.317666	0.26401	-0.141641	0.0147752	0.00941515	0.577074	0.182823	0.478998	0.588976	0.25076	0.397809	0.421255	0.553198	0.170967	0.45857	0.660799	0.205084	0.532694	0.475435
0.26045	0.0621731	0.162678	0.305671	0.167078	0.335905	0.220151	0.259069	-0.180293	0.346058	0.15526	0.232911	0.201321	0.147036	0.283357	0.29311	0.0705786	-0.200001	-0.202067	0.277588	0.169646	0.269838	0.003941	0.292078	0.210871	0.23474	0.351651	0.138035	0.345027	0.135373	-0.142407	0.292606	0.180815	0.184509	0.318346	0.266594	0.139478	0.210144	0.0453072	0.0109532	0.275183	0.292758	0.221328	0.169244	0.229721	0.136178	-0.130215	-0.00310351	0.272597	-0.0846708
0.062948	-0.0576461	-0.234642	-0.253858	-0.389097	-0.353355	-0.165002	0.107593	-0.416726	-0.387929	-0.211942	-0.200918	-0.501556	-0.196306	0.0559848	-0.280746	-0.0478591	-0.32216	-0.185084	-0.278405	-0.414856	-0.411525	0.0491164	-0.0513315	-0.337502	0.0928468	-0.289813	-0.308223	-0.364298	-0.0930406	-0.304599	-0.505682	-0.315623	-0.184246	-0.0452596	-0.281743	-0.537662	-0.736179	-0.420555	-0.531717	-0.600972	-0.41758	-0.592699	-0.567223	-0.544705	-0.617068	-0.725274	-0.341172	-0.44538	-0.655911
-1.21403	-1.39041	-0.700681	-1.17898	-0.696788	-1.13233	-0.878744	-0.276395	-1.61807	-1.37184	-1.46449	-0.764558	-1.096	-1.90992	-0.42097	-0.908939	-1.8146	-1.56644	-1.64088	-0.990587	-0.953743	-0.991496	-1.18528	-1.18343	-0.94015	-0.915353	-1.4669	-0.567372	-1.36908	-1.1815	-1.70031	-1.07886	-1.52619	-1.38156	-1.50088	-1.09645	-1.13726	-0.511711	-0.99551	-0.43858	-0.608168	-0.964495	-0.536229	-0.537428	-0.50039	-1.49069	-1.38264	-0.0355571	-0.679365	-1.40427
-0.127093	0.121305	-0.433612	-0.27336	-0.305966	-0.047076	-0.10727	-0.381199	-0.403676	-0.348489	-0.580471	0.0521115	-0.179758	0.124782	-0.258784	-0.225026	-0.167038	-0.558087	0.129446	0.227042	-0.364734	-0.272527	-0.0835823	0.194614	-0.187617	-0.0805748	-0.448723	-0.467128	-0.00484475	-0.122535	0.325792	-0.0964873	-0.374369	0.0646531	0.109595	0.13577	-0.462546	-0.30463	0.0197523	-0.371084	-0.1381	-0.00331789	0.0163591	-0.235363	0.124096	0.00245036	-0.43683	-0.492353	0.0603648	0.230265
-0.0582631	-0.0304969	0.0328007	-0.0854287	-0.186835	0.0246751	-0.095128	-0.125784	-0.0850959	0.00622326	-0.153653	-0.0132219	-0.0978036	-0.149557	-0.0759141	-0.0493163	-0.338089	-0.178593	-0.157252	0.0626482	-0.189629	-0.211646	-0.132227	-0.0175655	0.137364	-0.155527	-0.0858794	-0.268583	0.0432118	-0.0600594	-0.0255547	-0.112737	-0.0415754	0.0284566	0.0448336	0.0238765	-0.0660488	0.0767182	-0.0985217	-0.135043	-0.0366304	-0.00309443	-0.0397869	-0.177319	0.0100919	-0.224054	-0.0899498	-0.230227	-0.0333507	-0.0392654
0.132625	0.274834	0.295181	0.420294	0.620001	0.380494	0.447001	0.323799	0.446379	0.595678	0.48463	0.330783	0.574626	0.312378	0.296836	0.414678	0.395562	0.495134	0.37201	0.298182	0.627384	0.482833	0.317819	0.287183	0.237681	0.351283	0.644224	0.663005	0.345692	0.371548	0.307516	0.427732	0.418398	0.333958	0.0886138	0.382943	0.476513	0.357998	0.387025	0.58645	0.41581	0.206019	0.425022	0.402215	0.352189	0.442962	0.56791	0.622963	0.384281	0.443696
0.140618	-0.0935669	0.118495	-0.296014	-0.405851	-0.36674	-0.132236	0.0904771	-0.295152	-0.0366303	-0.254284	-0.182723	-0.437555	-0.0355477	0.000407846	-0.236922	0.216641	-0.169206	-0.0360024	-0.316428	-0.298441	-0.237623	0.070389	-0.39013	-0.0671016	-0.181475	0.0595248	-0.281448	-0.468546	-0.208603	-0.205305	-0.375098	-0.397653	-0.34549	-0.0432879	-0.318275	-0.511659	-0.284932	-0.299463	-0.436796	-0.493878	-0.243943	-0.464518	-0.387613	-0.452499	-0.255508	-0.465656	-0.365327	-0.519416	-0.397012
-0.260068	0.000644313	-0.106896	0.0499386	0.131015	0.283731	0.0741595	-0.0335142	0.263816	0.133451	0.179464	0.0574238	0.307904	0.10021	0.0205528	0.211406	0.0303072	0.232077	0.129305	0.131692	0.245616	0.0273486	-0.0749016	0.161264	-0.0057443	0.0668599	0.139248	0.0767217	0.127736	0.058379	0.161492	0.0755508	0.219258	0.120343	-0.157382	0.159854	0.227716	0.0502476	0.0692906	0.357402	0.33388	-0.11266	0.189261	0.0899771	0.171491	0.15526	0.241542	0.0903292	0.110406	0.141122
0.159532	0.135123	0.075256	-0.114947	-0.498293	-0.426349	-0.221456	-0.051601	-0.115715	0.0998453	-0.281188	-0.238177	-0.537679	0.258429	-0.0442969	-0.446127	0.299505	-0.0903774	-0.119211	-0.224285	-0.535798	-0.402778	0.136456	-0.136993	0.0754316	-0.142097	0.150731	-0.492617	-0.105931	-0.0204386	-0.131592	-0.418171	-0.293228	-0.0132122	0.166973	-0.219484	-0.601905	-0.458679	-0.364272	-0.768077	-0.809469	-0.333505	-0.655668	-0.634275	-0.616419	-0.29556	-0.457796	-0.620914	-0.566903	-0.530323
-0.25141	-0.370588	-0.446006	-0.269983	0.166042	-0.696466	-0.509978	-0.144869	0.214298	0.578545	-0.180846	-0.663305	0.506476	0.25074	0.0666631	-1.03278	-0.333232	-0.139529	-0.195048	-0.327395	0.141245	0.00434085	-0.799138	0.206373	0.0142346	-0.344838	0.246768	-0.160473	0.241484	-0.792219	0.273729	0.382929	0.23706	-0.408694	0.190877	-0.017436	0.314334	0.190156	-0.241722	0.537935	-0.566707	0.345732	0.149344	0.380697	-0.209253	0.447567	0.353825	0.0710507	0.367532	0.438153
0.280486	0.0199531	0.200657	0.330033	0.239746	0.243201	0.239669	0.134468	0.0305847	0.253916	0.206512	0.285692	0.163169	-0.0716014	0.0890602	0.314341	0.0515046	0.112393	0.0971852	0.213516	0.246107	0.220311	0.10762	0.181451	0.100695	0.309799	0.329339	0.312841	0.196956	0.413004	-0.0126788	0.132498	0.106016	0.321378	0.187486	0.129656	0.185511	0.28919	0.197196	0.147853	0.368924	0.322342	0.274386	0.147053	0.334158	0.116249	0.127923	0.226361	0.283598	0.11256
0.278864	0.242745	0.221102	0.13441	0.465794	0.380291	0.0304498	0.24624	0.381309	0.463599	0.395785	0.23901	0.407135	0.193996	0.226263	0.407459	0.244073	0.41041	0.340915	0.21546	0.442087	0.367979	0.27464	0.231035	0.180817	0.275107	0.487314	0.493995	0.0978983	0.453815	0.296374	0.333201	0.352389	0.420058	0.247017	-0.00402717	0.391353	0.307708	0.354393	0.364567	0.416449	0.342929	0.115449	0.288289	0.268158	0.328529	0.465581	0.433104	0.32977	0.408366
0.344945	0.298299	0.30085	0.497763	0.737768	0.520539	0.530194	0.346075	0.455133	0.614695	0.454037	0.471219	0.60554	0.304872	0.338347	0.526302	0.31559	0.463757	0.332151	0.467924	0.620489	0.459851	0.299537	0.285925	0.287252	0.291448	0.622826	0.747321	0.468922	0.333921	0.323471	0.446184	0.434809	0.335011	0.343268	0.512881	0.425461	0.348179	0.338908	0.552108	0.47784	0.378551	0.462864	0.351897	0.444907	0.370938	0.513411	0.723182	0.345115	0.410104
-0.0135025	-0.352719	-0.107575	0.0901819	-0.468126	-0.230744	-0.30534	-0.34692	-0.23264	-0.539133	-0.385868	-0.265321	-0.315565	0.131456	-0.318916	-0.269459	0.0678023	-0.290521	-0.02353	-0.225181	-0.368032	-0.327433	-0.423031	-0.044678	-0.0529264	-0.118117	-0.594312	-0.514725	0.146878	-0.0794839	0.0506195	-0.267473	-0.309157	-0.032515	0.035453	-0.235421	-0.367321	-0.0833625	-0.418326	-0.505011	-0.272128	0.0127521	-0.226393	-0.433774	-0.265523	0.111489	-0.264137	-0.651022	-0.0382075	0.0249868
-0.837343	-0.299659	-0.593534	-0.478066	-0.0907568	-0.38721	-0.615186	-0.629727	-0.234345	-0.0349223	-0.288499	-0.723612	-0.270547	-0.136547	-0.515347	-0.537416	-0.301866	-0.340447	-0.289438	-0.572206	-0.426172	-0.272259	-0.452087	-0.70702	-0.374707	-0.942784	-0.100618	-0.219302	-0.278427	-0.599685	-0.1703	-0.137455	-0.152835	-0.461531	-0.635576	-0.409418	0.000380246	-0.0890536	0.0110661	-0.184785	-0.053324	-0.36916	-0.0533571	0.0892714	-0.283483	0.163248	-0.178435	-0.017611	-0.483339	-0.106678
0.0725359	0.163333	0.0798606	-0.0701384	0.0229466	0.119778	0.00366875	0.200674	0.239574	-0.0778018	0.125799	-0.081002	0.0241411	0.11889	0.268297	0.00962593	-0.0813769	0.136245	-0.0274758	0.0330741	-0.0927076	-0.0322949	0.0308426	0.171273	0.225513	-0.00777588	-0.153617	-0.0800603	0.100377	-0.0414449	0.119551	0.0823036	0.246946	0.0826862	0.221589	0.158951	0.524638	0.341753	0.334262	0.29925	0.274003	0.327626	0.289042	0.306457	0.226409	0.242995	0.574857	0.229467	0.305391	0.360318
-0.436558	-0.176757	-0.247613	-0.516606	-0.467986	-0.395289	-0.350458	-0.500261	-0.594319	-0.539593	-0.790815	-0.363627	-0.664185	-0.26801	-0.507499	-0.374712	-0.271958	-0.607405	-0.563039	-0.384157	-0.664553	-0.633206	-0.157235	-0.611818	-0.264593	-0.611181	-0.573339	-0.464692	-0.498825	-0.437682	-0.528814	-0.621802	-0.759116	-0.445765	-0.465354	-0.358392	-0.860028	-0.524373	-0.417073	-0.621206	-0.536546	-0.640265	-0.533263	-0.632617	-0.52586	-0.536237	-0.745296	-0.331343	-0.713288	-0.710931
0.285745	-0.0651855	0.12584	-0.0686359	0.148701	-0.154573	0.00444613	-0.198284	-0.058907	0.283285	0.0427393	-0.0663419	-0.0214162	0.034176	-0.257313	-0.061023	0.194513	-0.00148832	0.13423	-0.159985	0.0643633	0.287397	0.0395008	-0.395248	0.0022635	-0.272571	0.292694	0.223494	-0.183186	-0.151801	0.0411311	0.211924	-0.0348734	-0.238989	0.159916	-0.112493	0.424149	0.558041	0.49533	0.270562	0.333164	0.651107	0.441985	0.564054	0.343331	0.635226	0.457705	0.391971	0.205912	0.543774
-0.355643	-0.023983	-0.00471544	-0.311319	-0.159299	0.0913316	-0.206819	-0.291602	-0.279069	-0.646368	-0.315214	-0.27224	-0.116438	-0.270806	-0.240118	0.0256972	-0.413334	-0.329792	-0.492143	-0.201093	-0.186067	-0.207311	-0.0976626	-0.171729	0.0863562	-0.279959	-0.662113	-0.218513	-0.201844	-0.159436	-0.399889	-0.144679	-0.2429	-0.0911909	-0.263308	-0.112971	-0.315336	-0.0382657	-0.13241	-0.11449	0.0133406	-0.357819	-0.200828	-0.150731	-0.274351	-0.423298	-0.371409	-0.165251	-0.28074	-0.501304
0.453232	0.245642	0.321401	0.463832	0.56141	0.0237634	0.330686	0.274941	0.299393	0.235012	0.356384	0.57029	0.218344	0.220868	0.244183	0.0588062	0.31183	0.361032	0.410202	0.524823	0.277559	0.352553	0.300129	0.269271	0.251659	0.349944	0.30559	0.614051	0.369374	0.518789	0.324566	0.286081	0.279698	0.463534	0.396921	0.25589	0.252935	0.301944	0.28059	0.0341603	0.0123118	0.401963	0.25059	0.167072	0.49559	0.270364	0.326063	0.506881	0.289014	0.369212
0.43788	0.315226	0.338759	0.557553	0.703011	0.520999	0.606039	0.360966	0.445595	0.519751	0.486342	0.701022	0.60244	0.284145	0.334555	0.55496	0.344857	0.485213	0.374302	0.665236	0.65006	0.491164	0.352723	0.286081	0.284647	0.340469	0.55794	0.741139	0.481294	0.538654	0.323552	0.4439	0.430046	0.500828	0.397097	0.544636	0.405509	0.336859	0.346089	0.532038	0.468394	0.415766	0.477575	0.337237	0.621936	0.339407	0.486108	0.66585	0.333704	0.395826
-0.0351264	0.0605648	0.0295766	-0.182373	-0.0725031	0.207415	0.0399496	0.171029	0.204422	-0.0494447	0.00432781	0.0529828	-0.11543	0.0801741	0.168752	0.209155	0.0605117	0.167489	-0.0659224	0.0563125	-0.137226	-0.0261221	0.0492862	0.0529379	0.0416044	0.0303831	-0.108225	-0.0924358	-0.143163	0.187054	-0.0184812	0.00628285	0.0414516	0.191285	-0.0266694	0.0611464	0.120458	0.114735	0.131373	-0.0612515	0.252625	0.0541357	0.109877	0.075425	0.120402	0.170178	0.277636	-0.0110056	0.132239	0.0692513
-0.00500649	0.200531	0.045166	-0.0452616	0.0990353	0.230912	0.0652444	0.210998	-0.0161203	-0.082016	0.021405	-0.0131707	0.128792	0.180231	0.24618	0.171762	0.0687208	-0.0825192	0.0705488	0.0515905	0.0620227	0.0117795	0.125395	-0.14044	0.127346	-0.258537	-0.135196	0.0385891	0.059596	0.131353	0.162142	0.0816638	0.0998706	0.200757	0.0793043	0.154869	0.101317	0.0820675	0.162546	0.131844	0.170276	0.0500275	0.0912572	0.0443471	0.0167377	0.138135	0.0330852	0.09821	-0.0922022	0.181539
0.217669	0.24876	0.175531	0.306728	0.590211	0.390426	0.321876	0.246205	0.401075	0.598066	0.362831	0.318287	0.548669	0.223286	0.263652	0.360445	0.16909	0.366858	0.254483	0.350907	0.518698	0.363152	0.20902	0.241984	0.216914	0.186977	0.561379	0.560461	0.342164	0.276894	0.295888	0.396279	0.393955	0.312221	0.264986	0.364015	0.444469	0.361237	0.375692	0.556189	0.436695	0.37586	0.420406	0.368807	0.409675	0.377431	0.501244	0.589702	0.358277	0.426573
0.17109	0.059971	0.125435	-0.0527559	-0.608469	0.0451101	0.00945837	-0.00850297	0.00264644	-0.124785	0.144932	-0.0613513	-0.196597	0.136306	-0.00799097	0.0507067	0.252368	0.0790269	0.150255	-0.069134	-0.161143	0.0278632	0.0992796	0.19724	0.101004	0.25936	-0.0025189	-0.574494	-0.103056	-0.0657988	0.0423564	-0.0359454	0.0625601	-0.0941741	0.156672	-0.0350551	-0.0978449	-0.115897	-0.123928	-0.308913	-0.0882079	-0.100971	-0.218836	-0.0414465	-0.224662	-0.0968124	-0.230399	-0.82316	-0.136749	-0.221322
-0.156232	-0.0894665	-0.393189	-0.276885	-0.511102	-0.374697	-0.0247899	-0.178866	-0.26537	-0.496339	-0.392587	-0.112566	-0.689194	-0.139378	-0.285043	-0.214929	0.082661	-0.183602	-0.209131	-0.273709	-0.556626	-0.485095	0.0858181	-0.231995	-0.587527	-0.01044	-0.488019	-0.394019	-0.450452	-0.035569	-0.319179	-0.590631	-0.493345	-0.189881	-0.370044	-0.217276	-0.567617	-0.828167	-0.321637	-0.612712	-0.526064	-0.514065	-0.417579	-0.586936	-0.414996	-0.361917	-0.403407	-0.337416	-0.348343	-0.463969
0.204472	0.14072	0.172484	0.110698	0.209386	0.246317	0.335919	0.226984	0.223761	0.379212	0.380197	0.277456	0.246876	0.122004	0.186301	0.30593	0.244891	0.290194	0.296	0.217474	0.31732	0.409151	0.216467	0.208362	0.0883086	0.314524	0.436321	0.269826	0.0182453	0.290153	0.197507	0.334725	0.292146	0.220091	0.126913	0.241513	0.363661	0.242946	0.288396	0.247331	0.338175	0.249511	0.333753	0.394487	0.310921	0.286623	0.313698	0.178822	0.299303	0.306767
-0.742537	-0.610797	-1.61281	-1.29237	-0.575611	-1.16868	-1.34675	-1.43928	-0.700231	-0.0109748	-1.36909	-0.847922	-0.620951	-0.398909	-1.20488	-1.49391	-1.00102	-1.12057	-0.885744	-0.528068	-1.03917	-1.20345	-1.01659	-0.236959	-1.10128	-0.805091	-0.465948	-0.939273	-0.713744	-0.690544	-0.36222	-0.752545	-0.859426	-0.349159	-0.299184	-0.807799	-0.447546	-0.431695	0.038626	-0.387319	-0.511651	0.302359	-0.0472891	-0.535196	0.060349	0.336253	-0.349395	-0.417652	0.277025	0.0473316
0.0908616	0.0129436	0.013037	0.168867	0.636058	0.175777	-0.0663966	0.160439	0.373362	0.54387	0.210779	-0.0251267	0.199951	0.280355	0.279313	-0.00939827	0.00702942	0.239186	0.00558708	0.161738	0.0235168	0.220058	-0.206287	0.211806	0.252871	-0.0665048	0.466253	0.484648	0.403774	0.0158498	0.197294	0.377406	0.374544	0.205235	0.337071	0.175698	0.31396	0.231286	-0.0155947	-0.0154819	0.124079	0.273248	0.138145	0.287376	0.108367	0.249317	0.352251	0.578313	0.152489	0.182203
0.259721	0.141577	0.084513	-0.226233	-0.197885	0.148809	0.103969	0.2438	0.222268	0.223425	0.136403	0.153176	-0.0953098	-0.204946	0.219857	0.178874	-0.20144	0.260514	0.234189	0.123251	-0.0585621	-0.00790161	0.180665	0.262106	0.0387425	0.322806	0.260629	-0.166045	-0.247377	0.24237	0.180255	-0.0476697	0.0906017	0.206223	0.218428	0.0557689	-0.0643854	-0.217544	-0.104409	-0.187673	-0.0708665	-0.031078	-0.191862	-0.14373	-0.087997	-0.492241	0.0468176	-0.276929	0.00238094	-0.0140627
-0.435242	-1.11925	-0.701919	-0.655634	-0.732105	-1.10312	-0.691531	-1.04735	-1.13628	-0.325864	-0.512078	-0.725415	-0.829439	-1.17009	-1.24974	-0.760718	-0.622821	-0.883732	-0.888636	-1.07546	-0.516817	-0.449084	-0.717715	-1.30491	-1.11895	-0.791239	-0.213028	-0.451309	-1.1178	-0.675682	-1.25753	-0.737571	-0.828374	-1.05343	-0.893357	-1.12623	-0.298859	-0.226377	-0.262927	-0.347427	-0.219478	-0.0768384	-0.131528	-0.170701	-0.270898	-0.228273	-0.797623	-0.377972	-0.506217	-0.783752
0.13309	0.177983	0.0770242	0.121961	-0.0249809	0.00158125	0.035217	0.244484	-0.14642	-0.30516	0.041326	-0.0607796	0.0256371	0.290287	0.255929	-0.0232614	0.324594	-0.12911	-0.147943	-0.0368214	0.0210132	0.117692	0.169037	-0.032343	0.0960783	-0.051365	-0.248768	-0.0277624	0.125441	0.16841	-0.150967	0.10719	0.0279125	0.178148	0.159479	0.0464838	-0.00283766	0.0894998	0.183111	-0.0997879	-0.00540463	0.125005	0.0436946	0.0530429	-0.0489933	0.288252	-0.145371	-0.152481	-0.0456818	-0.152437
-0.497274	-0.272841	-0.06812	0.100695	-0.209652	-0.329233	-0.0272837	-0.0477209	-0.184532	-0.26219	0.151988	-0.227025	0.106979	0.142461	-0.129387	-0.207333	0.393143	-0.0942708	-0.0471284	-0.349964	0.228702	-0.310476	-0.136842	-0.502505	-0.228491	-0.328814	-0.214269	-0.106339	-0.0782869	-0.396414	-0.175907	-0.414285	0.0309675	-0.510371	-0.662688	-0.189109	0.0675537	-0.147739	-0.214627	0.266405	-0.249436	-0.51011	-0.0981111	-0.462385	-0.277896	0.255121	-0.186128	-0.176104	-0.33822	-0.144447
0.202065	0.264011	0.174316	0.117646	0.20283	0.394352	0.224444	0.295648	0.371683	0.227373	0.337035	0.152594	0.228617	0.241189	0.353499	0.302007	0.109303	0.316281	0.277429	0.248529	0.146445	0.161187	0.161996	0.18486	0.290099	0.0469925	0.214367	0.13048	0.235881	0.0594009	0.351065	0.230141	0.402109	0.15852	0.328386	0.336479	0.309306	0.185034	0.16543	0.0791704	0.265601	0.196347	0.182467	0.111769	0.131329	0.123443	0.304938	0.0716369	0.0727837	0.271243
0.0487477	0.141093	0.14303	0.199868	-0.0601699	0.225338	0.144527	0.228662	0.258909	-0.0262936	0.312543	0.0555671	0.212622	0.364915	0.281251	0.139439	0.273935	0.21536	0.170954	0.143299	0.142569	0.094117	0.0447423	0.0412797	0.245165	-0.0852301	-0.022079	-0.123216	0.295943	0.0391283	0.236948	0.150981	0.364689	0.128534	0.161647	0.243502	0.188275	-0.0218081	-0.11535	0.0930345	-0.0136316	-0.0926857	-0.0393292	0.0159961	-0.0864463	0.0866379	0.0923252	-0.226384	-0.177279	0.0408235
-0.0686531	-0.0966441	0.0293628	0.00346231	0.110913	-0.0492551	0.0237254	-0.174616	-0.414842	0.460869	0.15497	0.0293137	0.315904	0.0258743	-0.10931	-0.144152	-0.0909069	-0.443401	-0.213086	0.119305	0.250007	0.25187	-0.196446	0.193146	0.138554	0.0830486	0.483601	0.0533447	0.102254	0.0380941	-0.151676	0.29551	0.195143	0.118346	0.0492691	0.121276	0.196604	0.165412	-0.0609338	0.285289	-0.0117894	0.0520558	0.147031	0.311028	0.138011	0.0345125	-0.359768	-0.00321846	0.140422	-0.128125
0.150505	0.389852	0.20447	0.373302	0.731215	0.426653	0.3778	0.346882	0.484776	0.521549	0.435752	0.672501	0.455245	0.436448	0.429813	0.294102	0.284309	0.427655	0.359566	0.798118	0.352052	0.409602	0.25375	0.442164	0.362511	0.268419	0.533869	0.642386	0.510572	0.297986	0.442128	0.486854	0.508247	0.423133	0.325547	0.522276	0.379898	0.208216	0.255252	0.281514	0.2586	0.148867	0.30015	0.374797	0.617821	0.26652	0.402066	0.662296	0.228616	0.330535
-0.0226554	-0.0838728	-0.183975	-0.236599	-0.348088	-0.517157	-0.350554	-0.351821	-0.409909	-0.336254	-0.382839	-0.378322	-0.153225	-0.381382	-0.304312	-0.587624	-0.553678	-0.486009	-0.302157	-0.311216	-0.231833	-0.250509	-0.161273	-0.0297962	-0.0891145	-0.137812	-0.405918	-0.417274	-0.126563	-0.198564	-0.196771	-0.168062	-0.285364	-0.1288	0.0632852	-0.245602	-0.217251	0.0238166	0.0268611	-0.140772	-0.389255	0.148699	-0.0922103	-0.152	-0.20149	-0.281248	-0.327667	-0.404521	0.0539332	-0.115333
0.255391	0.272724	0.224173	0.152938	0.165762	0.338395	0.292794	0.311001	0.366353	0.254234	0.308389	0.115541	0.168682	0.312371	0.326512	0.309079	0.302455	0.364485	0.366758	0.14856	0.151466	0.272475	0.246334	0.328787	0.253513	0.298599	0.276551	0.150267	0.181224	0.205458	0.36392	0.278909	0.30933	0.233859	0.295794	0.316785	0.281698	0.256242	0.276173	0.0199638	0.293977	0.267358	0.263047	0.203495	0.118578	0.316849	0.37534	0.0365826	0.282635	0.370649
-0.252175	-0.722246	-0.296979	-0.155874	-0.106202	-0.345425	-0.121334	-0.181189	-0.960551	-0.0739838	-0.194907	-0.149474	-0.100893	-1.10791	-0.32415	-0.118144	-0.844314	-0.780619	-0.836184	-0.380054	0.120253	-0.0285234	-0.469965	-0.260772	-0.581599	0.100236	0.0299469	0.0886932	-0.474413	-0.298931	-1.05856	-0.235247	-0.418236	-0.540622	-0.553697	-0.421666	-0.128241	-0.117758	-0.285084	0.249511	0.0956983	-0.104888	0.0683112	0.0764534	0.0324701	-0.653729	-0.717856	0.137697	0.0892212	-0.745755
0.201455	0.327223	0.168885	0.284721	0.380168	0.335505	0.337317	0.380874	0.463251	0.443376	0.468553	0.344245	-0.222072	0.466827	0.442537	0.232538	0.36578	0.420682	0.277859	0.445232	-0.307605	0.336567	0.221211	0.470656	0.28965	0.341192	0.455499	0.311407	0.392988	0.265108	0.34358	0.394533	0.519246	0.362638	0.336186	0.447178	0.432085	0.199346	0.247954	-0.629781	0.218409	0.219324	0.29463	0.274723	0.328598	0.372159	0.423112	0.230695	0.313475	0.291258
0.247109	0.370833	0.194444	0.293103	0.649222	0.368577	0.324082	0.337479	0.457591	0.513103	0.403016	0.475932	0.424675	0.356361	0.414103	0.245068	0.204936	0.402239	0.371767	0.595259	0.327717	0.338125	0.244431	0.376749	0.341645	0.212746	0.519967	0.56545	0.426159	0.250741	0.44835	0.412296	0.472617	0.36844	0.409501	0.460182	0.36466	0.236074	0.278746	0.24326	0.237428	0.264793	0.291325	0.280725	0.45656	0.234965	0.396228	0.556662	0.218449	0.366954
-0.163229	0.0598084	0.183443	0.0665744	0.041445	-0.0555206	0.170035	0.268585	0.179205	0.0682688	0.246246	0.0612418	0.314115	0.286421	0.250659	-0.0390433	0.348947	0.184487	0.15481	0.0434365	0.332611	0.106849	0.0773504	-0.0459268	0.155805	-0.0274999	0.0614262	0.0534387	0.0458847	0.0834735	0.14139	0.0963278	0.230128	0.0680803	-0.186047	0.14626	0.2287	0.169965	0.0613282	0.390646	-0.0647135	-0.140913	0.119942	0.0805692	0.035068	0.318176	0.181759	0.0207617	0.000991589	0.157171
-0.165409	-0.158629	-0.252866	-0.201205	-0.673896	-0.654472	-0.183443	-0.210872	-0.326949	-0.627975	-0.405033	-0.325828	-0.467205	-0.218748	-0.269268	-0.567994	-0.0664803	-0.257179	-0.248409	-0.418926	-0.3819	-0.469379	-0.0451673	-0.673028	-0.368801	-0.548339	-0.583512	-0.598057	-0.321578	-0.0467095	-0.342338	-0.546256	-0.481883	-0.151273	-0.292602	-0.30363	-0.52751	-0.542305	-0.307574	-0.32756	-0.703098	-0.421194	-0.408323	-0.493246	-0.486634	-0.391074	-0.451507	-0.595621	-0.708614	-0.490713
0.0100208	-0.63812	-0.245349	-0.135019	-0.477904	-0.852823	-0.17033	-0.532852	-1.12361	-0.504893	-0.199955	-0.256533	-0.410037	-0.741509	-0.842694	-0.375878	-0.130819	-0.917154	-0.533638	-0.733	-0.0218418	0.0426102	-0.139796	-0.568055	-0.825558	0.0771432	-0.559809	-0.146532	-0.697445	-0.78147	-0.84514	-0.253857	-0.500725	-1.21191	-0.613056	-0.715693	0.00141344	0.0336855	0.0996622	0.0639226	-0.186886	0.25858	0.10522	0.173407	-0.0693188	0.212498	-0.655585	-0.112724	0.336914	-0.193707
0.0300911	0.263943	0.139788	0.137306	-0.148952	0.256796	0.118037	-0.0705555	0.31355	0.135176	0.356872	-0.149722	0.385228	0.307516	-0.021733	0.186562	0.223149	0.26526	0.254964	-0.0723858	0.323043	0.182937	0.187978	0.240767	0.227963	0.137342	0.115239	-0.208197	0.226633	0.104082	0.31596	0.239553	0.408902	0.178581	0.126163	0.207292	0.396382	0.269288	0.301212	0.311823	0.242607	0.153475	0.209376	0.146451	-0.0683653	0.353541	0.339069	-0.383544	0.245571	0.349
0.263524	-0.147309	0.264529	0.380166	0.561463	-0.00706405	0.432565	0.431496	0.273097	0.502938	0.473646	0.268663	0.497215	-0.904136	0.163042	0.391666	-0.432829	0.520973	0.405463	-0.127723	0.864585	0.413727	0.291415	-0.183157	-0.243079	0.391364	0.571797	0.875213	-0.150685	0.325459	0.0249693	0.10237	0.134338	-0.0741947	-0.254909	-0.0676462	0.433386	0.3078	0.32792	0.957065	0.371814	0.284894	0.378112	0.359232	0.2619	-0.335188	0.516891	0.937193	0.361455	0.407958
-0.21266	-0.352977	0.0182322	-0.216267	-0.665819	-0.461145	-0.344254	-0.645136	-0.385457	-0.475111	-0.574651	-0.312514	-0.389279	-0.153302	-0.808433	-0.199893	0.235178	-0.251259	-0.172217	-0.571111	-0.167214	-0.361189	-0.0760844	-0.742566	-0.310664	-0.397518	-0.466596	-0.475992	-0.521662	-0.56547	-0.370073	-0.537015	-0.742482	-0.798338	-0.556973	-0.646786	-0.656317	-0.254145	-0.327931	-0.0735525	-0.386852	-0.419928	-0.511302	-0.393728	-0.481494	-0.0537834	-0.366925	-0.455681	-0.501512	-0.315227
0.2144	0.427847	0.21334	0.301294	0.919817	0.468611	0.285709	0.303135	0.495895	0.564643	0.299395	0.615929	-0.0559728	0.0580876	0.410393	0.300667	-0.233878	0.397584	0.302526	0.779082	-0.208012	0.372072	0.247522	0.562697	0.42201	0.330474	0.537851	0.794572	0.500343	0.244648	0.441604	0.493491	0.424301	0.411749	0.439106	0.487366	0.306793	0.3078	0.32792	-0.462909	0.320318	0.284894	0.30725	0.359232	0.622037	-0.0961431	0.436769	0.879357	0.361455	0.363119
0.260822	0.40659	0.235314	0.264538	0.719325	0.502073	0.364536	0.339643	0.503691	0.543505	0.168276	0.685139	0.40138	0.0691699	0.413687	0.384883	-0.128147	0.45377	0.368078	0.797028	0.309306	0.410732	0.286465	0.543707	0.375597	0.39384	0.555772	0.640483	0.394436	0.3055	0.439379	0.478542	0.240389	0.417306	0.417766	0.493281	0.173075	0.311408	0.361583	0.23904	0.403852	0.31174	0.361626	0.395132	0.6926	-0.0283216	0.496434	0.666284	0.389399	0.407043
-0.192555	0.259772	-0.00338264	0.0300103	-0.152276	0.267016	0.00537753	0.243696	0.183095	0.36519	0.150338	-0.28636	0.498051	-0.283089	0.318618	0.150464	-0.519533	0.1194	0.161576	-0.161968	0.399636	0.231641	0.140836	0.192935	0.146553	0.0298516	0.352537	-0.242481	0.173849	0.0181168	0.246725	0.313195	0.232672	0.132607	-0.0353546	0.148131	0.230085	0.195565	0.324379	0.485439	0.28829	0.00403282	0.184285	0.286788	-0.128597	-0.271914	0.214478	-0.387735	0.174313	0.265716
0.0883279	0.188537	0.196964	0.306767	0.248372	0.0856555	0.197139	0.270377	0.251485	0.282697	0.297598	0.229914	0.145884	0.0968791	0.296034	0.0385659	0.037295	0.237723	0.0907676	0.273146	0.113261	0.303238	0.145728	0.0130412	0.246326	-0.0501251	0.294574	0.220623	0.336578	0.202657	0.115949	0.323131	0.311994	0.240753	0.147663	0.241938	0.310948	0.314564	0.252462	-0.00468815	0.110138	0.187656	0.261409	0.286862	0.286516	0.156842	0.282505	0.141436	0.0729063	0.165582
-0.251398	-0.775794	-0.307267	-0.292541	-0.800028	-0.402848	-0.460884	-0.582553	-0.552191	-1.05253	-0.807616	-0.302828	-0.889118	-0.556701	-0.714536	-0.188132	-0.307519	-0.456043	-0.576241	-0.514718	-0.722832	-0.883892	-0.573688	-0.515232	-0.56239	-0.232365	-1.05663	-0.653438	-0.531728	-0.234482	-0.703279	-1.00914	-0.921831	-0.437767	-0.530649	-0.696651	-1.0204	-0.834661	-1.07307	-0.69182	-0.561959	-0.700597	-0.852114	-0.992452	-0.663515	-0.823943	-0.775042	-0.541755	-0.639689	-0.909345
0.227431	0.0604923	0.189962	0.203714	0.212032	0.171534	0.287138	0.274101	0.129888	0.255806	0.187009	0.137494	0.41117	0.0299649	0.228296	0.234849	0.117251	0.170717	0.195827	0.0764785	0.47451	0.349134	0.127274	-0.134627	0.105771	-0.0534134	0.269688	0.262906	0.114391	0.126057	0.133341	0.295079	0.129757	0.0666767	0.146664	0.203003	0.0819347	0.0493567	-0.00906072	0.541915	0.092102	0.0869148	0.0939013	0.353825	0.00922636	-0.0258431	0.0766582	0.265067	-0.125092	0.0913612
-0.0642112	0.145225	0.0389445	0.219274	0.325465	0.272851	0.100981	0.0365371	0.0983743	0.0872382	0.0498358	0.268281	-0.353539	-0.0190828	0.0683588	0.227555	-0.10357	0.0766681	0.0921407	0.313018	-0.397986	0.112207	0.0969945	0.105901	0.0975606	0.0408122	0.0919031	0.293151	0.261315	0.140039	0.124107	0.14141	0.080428	0.183137	-0.000323287	0.154655	0.0959231	0.142911	0.196878	-0.611525	0.288357	0.04133	0.17745	0.106879	0.328377	0.0151792	0.147427	0.315998	0.126479	0.1664
-0.0549911	0.0607157	0.119914	0.195707	-0.124662	-0.136947	0.0298796	-0.0752134	-0.00817207	-0.284705	0.0395106	-0.0423485	-0.100946	0.0423856	-0.0940313	-0.109535	0.100637	0.0233374	0.189218	-0.0716936	-0.0671984	-0.116611	0.0997441	-0.0345023	0.0737797	0.0145523	-0.251102	-0.0949036	0.136401	0.110304	0.139099	-0.149906	0.00165233	0.0753337	-0.0967723	-0.0151582	-0.0508312	-0.0646957	-0.064585	-0.0829307	-0.228776	-0.204148	-0.136747	-0.178275	-0.161471	-0.100617	-0.0735436	-0.101696	-0.136142	0.0389827
0.197156	0.305204	0.190889	0.265495	0.657718	0.352734	-0.00695954	0.334552	0.2964	0.521421	0.387673	0.144054	-0.0812318	0.386443	0.376051	0.283221	0.330673	0.276378	0.23336	0.215946	-0.134509	0.38867	0.237357	0.417576	0.269848	0.336289	0.542196	0.617137	0.331084	0.220316	0.267496	0.41887	0.411638	0.285554	0.289185	0.0715328	0.346246	0.218141	0.261888	-0.387651	0.267972	0.209638	0.0289402	0.349804	0.140638	0.331598	0.276068	0.627356	0.29698	0.237761
-0.937311	-0.9264	-0.724272	-0.7407	-0.990553	-0.349584	-0.703794	-0.410514	-0.601656	-1.11043	-1.26603	-0.615692	-0.855456	-0.531686	-0.483738	-0.227773	-0.456653	-0.619936	-0.438764	-0.727163	-0.804686	-1.1266	-0.85116	-0.631533	-0.83184	-0.521838	-1.22607	-0.947175	-0.797348	-0.324146	-0.435919	-1.1284	-1.23429	-0.42274	-1.08222	-0.786602	-0.847107	-0.796525	-0.843167	-0.041325	-0.133822	-0.876254	-0.569796	-0.664184	-0.453432	-0.45544	-0.293517	-0.334333	-0.413011	-0.257529
0.263524	0.366987	0.264529	0.0926662	0.324403	0.408569	0.20236	0.248464	0.367157	0.257519	0.358405	0.0184703	0.535506	0.498099	0.313325	0.306049	0.401038	0.324326	0.351779	0.126387	0.458841	0.197532	0.26206	0.500249	0.383803	0.370893	0.274301	0.254875	0.218136	0.109894	0.413043	0.25728	0.413206	0.215002	0.399238	0.317122	0.317876	0.276863	0.273576	0.433792	0.275667	0.258224	0.176838	0.091722	0.0123916	0.386128	0.32533	0.165968	0.321435	0.344333
-0.169662	-0.173243	-0.0569222	-0.48348	-0.61518	-0.327474	-0.152337	-0.236815	-0.0874917	-0.80361	-0.484327	-0.0750601	-0.498775	0.0482333	-0.250781	-0.306647	0.109533	-0.0479388	-0.157985	-0.101623	-0.467105	-0.244107	-0.14747	0.117919	-0.0981018	0.175392	-0.743559	-0.585355	-0.487535	0.0100378	-0.193169	-0.282386	-0.511171	-0.0201564	-0.2092	-0.194101	-0.773132	-0.665766	-0.703105	-0.50876	-0.711685	-0.683351	-0.663593	-0.29826	-0.486376	-0.54127	-0.407961	-0.598986	-0.389352	-0.590124
-0.0177313	0.193085	0.0835719	0.0162057	0.352281	0.243938	0.188079	0.104908	-0.133911	0.0586785	0.0440348	0.09743	0.305285	0.0928944	0.13034	0.203945	0.0200095	-0.160531	-0.0473842	0.140162	0.27204	0.171904	0.148196	0.0974064	0.133486	0.0343314	0.0531824	0.321852	0.0757107	0.123042	0.00271009	0.201642	0.0785401	0.166659	0.0381378	0.235721	0.035601	0.132238	0.185011	0.225029	0.196753	0.0411314	0.188804	0.107121	0.102277	0.0845805	-0.117564	0.294915	0.101561	0.0235551
0.0256001	0.172573	-0.000106761	-0.181099	-0.0804473	0.198049	0.0848716	0.180344	0.172077	-0.221207	-0.0256463	-0.0582724	-0.0553548	0.00525907	0.220454	0.134274	-0.112384	0.124026	0.0800054	0.00980732	-0.119956	-0.0408688	0.102413	0.0163339	0.0857071	-0.0865949	-0.240446	-0.136423	-0.0757703	0.0124419	0.144742	0.0168019	0.036865	0.0808675	0.113797	0.168495	0.00946474	0.0598832	0.154456	-0.175675	0.159715	0.0780044	0.117612	-0.0572397	-0.0180681	-0.0311167	0.160665	-0.186468	-0.00148568	0.127624
[truncated: 144 more columns]

## Sheet: Fig 7b
LINC02908;CCL22;IL12B	PIK3CD.AS1;CCL22;XCR1	LINC02908;CCL22;INSL3	LINC02908;CCL22;EBI3	PIK3CD.AS1;CCL22;CCL4	PIK3CD.AS1;CCL22;PTGER2	LINC02908;CCL22;PTGER4	LINC02908;CCL22;PTGDR	PIK3CD.AS1;CCL22;LTB	PIK3CD.AS1;CCL22;CXCL13	LINC02908;CCL22;CXCR3	LINC02908;CCL22;CYBB	PIK3CD.AS1;CCL22;CXCR6	PIK3CD.AS1;CCL22;TNFRSF13C	PIK3CD.AS1;CCL22;PTGDR	LINC02908;CCL22;PTGER2	LINC02908;CCL22;TNFRSF13C	LINC02908;CCL22;LTB	LINC02908;CCL22;CCR7	PIK3CD.AS1;CCL22;CYBB	LINC02908;CCL22;CXCR6	LINC02908;CCL22;FASLG	LINC02908;CCL22;XCR1	PIK3CD.AS1;CCL22;CCR8	PIK3CD.AS1;CCL22;INSL3	LINC02908;CCL22;CCR8	LINC02908;CCL22;CXCL13	LINC02908;CCL22;CCL4	PIK3CD.AS1;CCL22;EBI3	LINC02908;CCL22;CYSLTR1	PIK3CD.AS1;CCL22;CCR7	PIK3CD.AS1;CCL22;FASLG	PIK3CD.AS1;CCL22;CXCR3	PIK3CD.AS1;CCL22;CYSLTR1	PIK3CD.AS1;CCL22;IL12B	PIK3CD.AS1;CCL22;PTGER4	DBH.AS1;IFNG;CXCR3	DBH.AS1;IFNG;INSL3	DBH.AS1;IFNG;XCR1	DBH.AS1;IFNG;CXCR6	DBH.AS1;IFNG;PTGER2	DBH.AS1;IFNG;IL12B	DBH.AS1;IFNG;PTGER4	DBH.AS1;IFNG;FASLG	DBH.AS1;IFNG;CYBB	DBH.AS1;IFNG;TNFRSF13C	DBH.AS1;IFNG;LTB	DBH.AS1;IFNG;CCL4	DBH.AS1;IFNG;CCR8	DBH.AS1;IFNG;CCR7
-0.102637	-0.235129	-0.0633252	0.0113021	0.0181468	-0.0555748	-0.174168	-0.202884	-0.198176	0.104715	0.0353342	-0.317237	-0.0634922	0.137014	-0.186303	-0.0755801	0.141872	-0.200589	0.0618183	-0.293493	-0.076701	0.0370371	-0.265429	-0.0893953	-0.0402321	-0.114841	0.114916	0.00820063	0.0277126	-0.114924	0.0623896	0.0430148	0.0395754	-0.0950428	-0.0789671	-0.151149	0.0785055	0.0831379	-0.130833	-0.192626	0.03519	0.0361491	-0.00136578	-0.00117031	-0.200311	0.270438	-0.125457	-0.0772415	0.0246696	0.138157
0.260498	0.100512	0.260849	0.337513	0.665346	0.498888	0.265749	0.51479	0.279289	0.639961	0.218169	0.375459	0.520642	0.186677	0.476433	0.550432	0.297243	0.344513	0.412325	0.326517	0.587222	0.45234	0.158944	0.339753	0.187377	0.435283	0.701309	0.722258	0.241077	0.373597	0.314101	0.381188	0.140397	0.313497	0.197906	0.185533	0.147191	0.253875	0.157556	0.569556	0.500972	0.23444	0.211164	0.399838	0.340181	0.256581	0.313045	0.730712	0.33237	0.354871
0.132109	0.00631756	0.242253	-0.00817586	-0.453859	-0.479014	-0.298018	0.156874	0.00745963	-0.556687	-0.505755	-0.0167841	-0.417087	0.0598996	0.122394	-0.441107	0.168954	0.0762871	-0.30951	-0.0650481	-0.357797	-0.408649	0.069951	-0.408	0.163406	-0.334681	-0.470376	-0.39931	-0.086844	0.0671449	-0.371238	-0.474439	-0.564322	0.0106023	0.0630003	-0.368987	-0.870688	-0.384225	-0.511472	-0.498381	-0.861503	-0.440572	-0.79515	-0.632264	-0.466148	-0.515889	-0.362711	-0.475798	-0.797441	-0.775743
0.217994	0.263057	0.203993	0.0452769	0.432174	0.176642	0.367278	0.394765	0.354337	0.510273	0.244477	0.3291	0.485035	0.230307	0.38148	0.185114	0.268189	0.379713	0.317835	0.317912	0.510497	-0.241217	0.281513	0.256763	0.18095	0.283887	0.539019	0.451485	0.0313741	0.328391	0.281668	-0.262414	0.212924	0.312602	0.204452	0.337688	0.192247	0.199958	0.277061	0.478112	0.146855	0.207515	0.288829	-0.526739	0.289325	0.251604	0.371961	0.40037	0.251624	0.310674
0.0820607	-0.445441	-0.458686	-0.283374	0.0938519	-0.136515	0.0202424	-0.832912	-0.841447	-0.705522	-0.108718	-0.1569	-0.00536829	-0.256311	-0.756891	-0.22902	-0.426875	-0.894018	-1.15935	-0.0665788	-0.0859493	0.00864206	-0.564759	0.248953	-0.332759	0.134022	-0.701518	0.0260194	-0.154368	-0.658281	-1.0157	0.0740274	-0.0385329	-0.549055	0.199029	0.12694	0.0252733	-0.35734	-0.446636	0.0991114	-0.0875112	0.147751	0.115923	0.204235	-0.0224369	-0.299797	-0.729724	0.194554	0.151863	-0.936665
-0.0745369	-0.253553	0.0610451	-0.288771	-0.701432	-0.354751	-0.198615	0.399769	-0.144965	-0.631882	-0.186115	-0.55069	-0.487852	-0.276868	0.229138	-0.111767	0.0447979	-0.0337811	0.164856	-0.784259	-0.290657	-0.437075	0.00146286	-0.56231	-0.240921	-0.246036	-0.642192	-0.532864	-0.555321	-0.218395	-0.0232543	-0.587279	-0.34008	-0.442386	-0.391573	-0.474682	-0.398662	-0.45634	-0.487754	-0.183989	-0.498919	-0.517335	-0.631878	-0.473557	-0.894161	-0.471523	-0.327069	-0.452801	-0.590935	-0.202328
0.294503	0.28389	0.303534	0.303582	0.661087	0.196464	0.394914	0.60494	0.380196	0.618363	0.194788	0.632209	0.533581	0.207703	0.569885	0.233201	0.301947	0.439961	0.295764	0.587239	0.593185	0.427136	0.340859	0.219405	0.238688	0.295906	0.678374	0.711587	0.222756	0.426187	0.21611	0.362773	0.125612	0.374114	0.242351	0.321376	0.110581	0.273122	0.316101	0.556778	0.183025	0.247983	0.289739	0.34274	0.560833	0.242426	0.396272	0.703556	0.222203	0.249398
-1.0131	-0.0458714	-0.430833	-0.46491	0.0789769	-0.219063	-0.61148	-0.88925	-0.304836	0.401584	-0.390533	-0.524699	0.435084	0.0410952	-0.554396	-0.711239	-0.864962	-0.80904	-1.00094	-0.0268088	-0.106881	-0.372011	-0.652102	0.0446702	0.252831	-0.780562	-0.037422	-0.401103	0.291781	-0.819559	-0.287594	0.178389	0.212924	-0.26735	-0.344707	0.112063	0.239408	0.30552	-0.00780413	0.459392	-0.190901	-0.238466	0.148103	0.116341	0.000396397	0.0848593	-0.196796	-0.021614	0.120944	-0.177037
0.10421	0.0740512	0.17574	0.11773	0.281742	0.0276629	0.251893	0.35505	0.204171	0.535942	0.222188	0.121462	0.163113	0.0745176	0.317721	0.0795394	0.254844	0.318091	0.24282	0.0642926	0.250133	0.302688	0.167427	-0.165221	0.0881809	-0.0470513	0.668029	0.361647	-0.00831251	0.128767	0.0808074	0.192707	0.0918262	0.0464622	0.0277156	0.138625	0.141202	0.24102	0.24084	0.149298	0.170946	0.123392	0.260019	0.266698	0.17936	0.227062	0.225522	0.2687	-0.0828249	0.116329
-0.138419	-0.358793	-0.378059	-0.382473	0.426148	-0.00945744	-0.425661	-0.1537	-0.018033	0.228936	-0.0511862	-0.204884	0.101364	-0.0233605	-0.0329361	-0.17636	-0.181337	-0.0950792	0.0691549	-0.0409625	-0.0482451	-0.101472	-0.530625	0.0131518	-0.148131	-0.202011	0.225914	0.303846	-0.182444	-0.244167	0.141701	0.0127712	0.0538788	-0.106149	0.0851663	-0.219581	0.165008	0.119801	-0.0679603	0.156641	0.284698	0.232019	0.0941052	0.168366	0.196945	0.245376	0.0112877	0.500603	0.0401749	0.16276
0.226181	0.253667	0.140701	0.283333	0.302015	0.257674	0.251319	0.0647533	0.393813	0.466097	0.209872	0.327838	0.24618	0.239031	0.0752511	0.241513	0.232243	0.392298	0.168071	0.342919	0.238814	0.374078	0.239953	0.173018	0.156102	0.15231	0.472421	0.294471	0.287224	0.215611	0.175209	0.375465	0.211011	0.231606	0.248773	0.263249	0.20789	0.189128	0.284689	0.164994	0.240593	0.258389	0.246007	0.361418	0.330349	0.276321	0.426523	0.24487	0.197794	0.225274
0.049421	0.274584	0.280781	0.184308	0.509755	0.394309	0.349849	0.629815	0.346899	0.563595	0.263729	0.437662	0.44169	0.121805	0.600804	0.425706	0.18907	0.399413	0.367006	0.405396	0.490324	0.286932	0.321414	0.307068	0.229559	0.373589	0.620185	0.551019	0.124717	0.407317	0.290434	0.23285	0.200734	0.364141	0.0109896	0.290021	0.191552	0.264414	0.310298	0.445421	0.377089	0.0442106	0.266674	0.182979	0.39174	0.15156	0.36278	0.518651	0.282254	0.31326
0.0882873	0.28619	-0.0893003	-0.0593788	-0.10591	0.512374	0.0561809	0.340026	0.401248	0.587028	0.0797412	0.110374	0.440106	0.19736	0.411674	0.399904	-0.0067328	0.289868	0.159624	0.231202	0.317969	0.309254	0.148285	0.309338	0.0743721	0.120118	0.492326	-0.218762	0.124301	0.138448	0.305765	0.429715	0.212924	0.265431	0.251008	0.223668	0.192247	0.0914768	0.301337	0.415505	0.465189	0.247983	0.199248	0.417118	0.206404	0.216495	0.416167	-0.299653	0.292113	0.333048
0.231128	-0.0825938	0.209804	0.175184	0.283151	0.220829	0.3411	-0.0465581	0.351068	0.428195	0.208401	0.405403	0.260928	-0.105682	-0.099794	0.310484	0.0600398	0.457269	0.324487	0.31162	0.366864	0.39106	0.0270918	0.0256628	0.0843896	0.182941	0.522323	0.376214	0.0221066	0.234411	0.165463	0.277578	0.0804346	0.126229	0.113055	0.198978	0.155134	0.273122	0.0940992	0.312944	0.357479	0.247983	0.326498	0.379248	0.431376	0.0814866	0.40376	0.303495	0.139381	0.252707
0.166828	0.305914	0.0242543	0.215208	0.762927	0.256396	0.221748	-0.00705055	0.317172	0.115625	0.153079	0.1852	0.484042	0.249932	0.0339677	0.195597	0.160383	0.266492	0.273758	0.247667	0.427911	0.298479	0.239275	0.378424	0.105251	0.289624	0.0846424	0.712592	0.291781	0.316445	0.335855	0.353219	0.212924	0.375901	0.251008	0.300696	0.192247	0.122907	0.322037	0.47673	0.222476	0.247983	0.259766	0.312801	0.22215	0.272518	0.33694	0.830666	0.345319	0.360988
-0.0531239	-0.0462136	-0.071524	-0.0373614	-0.188686	-0.000913673	-0.038851	0.0185062	0.149982	-0.0898717	0.0233598	-0.189784	-0.117015	0.119381	0.0755354	-0.0874512	-0.000224256	0.0765344	0.00227684	-0.100681	-0.208998	-0.0999876	-0.148435	0.077416	0.0470903	-0.0556792	-0.139924	-0.268221	0.0818871	-0.0146814	0.0957557	-0.0142639	0.111522	0.0711556	0.0637802	0.0795043	0.0587869	-0.0170594	-0.108396	-0.199036	-0.0475163	-0.0117995	0.00425411	-0.0416459	-0.149684	0.0549157	0.0725227	-0.274073	-0.0179267	0.0163614
0.267513	0.246234	0.221531	-0.14697	0.11573	0.182491	0.0996208	0.428168	0.203893	0.200499	0.217999	-0.0703081	0.206089	0.00933534	0.394501	0.222016	0.0636784	0.251829	0.341844	-0.104876	0.257464	0.338032	0.300799	0.1477	0.158937	0.217961	0.24751	0.1588	-0.18673	0.0911271	0.270546	0.28357	0.158352	0.0533091	0.213577	0.0382858	0.159866	0.208261	0.289927	0.136195	0.180811	0.240057	0.0774576	0.259275	-0.0877346	0.0519947	0.241576	0.0252748	0.186758	0.315198
0.240848	0.188797	0.189687	0.27708	0.151519	0.365981	0.175187	0.368229	0.229002	0.262782	0.249984	0.34351	0.416563	0.0420648	0.34827	0.393884	0.121753	0.294081	0.308345	0.314617	0.466839	0.453263	0.238044	0.165312	0.144374	0.232596	0.347191	0.19392	0.199406	0.357127	0.212765	0.388683	0.174167	0.309245	0.205714	0.117027	0.192247	0.238045	0.289002	0.440335	0.417287	0.247983	0.187281	0.44964	0.359178	0.129017	0.253558	0.0633996	0.177789	0.244584
0.191691	0.273033	0.169892	0.242437	0.274066	0.293923	0.141307	0.29261	0.369101	0.437084	0.178349	-0.104254	0.299523	0.233607	0.314645	0.254325	0.182337	0.342191	0.246767	-0.0571327	0.265191	0.250862	0.230949	0.378751	0.218371	0.326236	0.421806	0.242172	0.284956	0.13584	0.280269	0.281198	0.21006	0.180352	0.247661	0.191759	0.22539	0.26638	0.321818	0.259624	0.291088	0.270031	0.205162	0.250607	-0.0353131	0.285401	0.422669	0.223119	0.368269	0.337936
0.00100102	0.152043	-0.0818595	-0.0442785	0.139718	0.258576	0.0225305	0.0836133	0.0636143	0.158281	-0.00657003	-0.167577	-0.0109925	0.151631	0.179542	0.117022	-0.0487198	-0.0463712	0.0548847	-0.0199383	-0.15697	0.1931	-0.00399288	-0.10592	0.114112	-0.333459	0.0922576	0.0149435	0.147968	-0.0944778	0.193308	0.321627	0.129828	0.0502957	0.196808	0.212541	0.150458	0.213326	0.259936	-0.141441	0.326986	0.240174	0.268385	0.376818	0.0473809	0.252014	0.0919975	0.0565713	-0.0393353	0.219389
-0.376511	-0.135529	-0.169776	-0.244814	-0.214173	-0.100235	-0.286048	0.0295326	0.0784547	-0.23854	-0.394056	-0.297972	-0.19502	0.0201631	0.107442	-0.219886	-0.190564	-0.0628613	-0.225428	-0.174284	-0.342941	-0.287761	-0.288546	-0.175993	0.00679899	-0.392075	-0.373144	-0.343166	-0.0460538	-0.0809031	-0.0419975	-0.134081	-0.219703	0.0460062	-0.209322	-0.0956246	-0.170561	0.0807606	-0.0672954	-0.182333	-0.0259188	-0.123386	-0.0140048	-0.0990303	-0.101127	0.105283	0.105027	-0.211537	-0.0908526	-0.00187893
0.247177	0.292368	0.253344	0.357175	0.820314	0.425259	0.500577	0.33897	0.352771	0.385559	0.220561	0.659204	0.514401	0.102494	0.313209	0.459824	0.160023	0.402562	0.363217	0.620793	0.565049	0.435799	0.339649	0.284105	0.199484	0.349848	0.439771	0.863854	0.28429	0.455047	0.292608	0.381173	0.161696	0.410545	0.2046	0.435202	0.147996	0.228293	0.319192	0.528989	0.393846	0.214092	0.375058	0.36245	0.589114	0.125348	0.375898	0.911499	0.275794	0.324902
0.238037	0.305914	0.250021	0.242748	0.817267	0.547032	0.320062	0.665651	0.43199	0.646679	0.219572	0.495907	0.558124	0.0927626	0.659809	0.543736	0.0702128	0.436895	0.34803	0.50104	0.562263	0.329121	0.302902	0.378424	0.252831	0.377889	0.654261	0.819325	0.240805	0.279338	0.335855	0.323817	0.212924	0.285998	0.251008	0.320273	0.192247	0.273122	0.322037	0.579961	0.498051	0.247983	0.275146	0.272704	0.464449	0.105032	0.445135	0.901359	0.345319	0.360988
0.269188	0.247509	0.27771	0.10673	0.293871	-0.616607	-0.211119	0.374472	0.256962	0.500601	0.0624575	0.234643	0.486569	0.170399	0.342046	-0.59344	0.25733	0.308118	0.182437	0.194406	0.542763	0.318748	0.303417	0.228896	0.213111	0.304652	0.546599	0.33935	0.0436364	0.260081	0.117671	0.262035	0.00522083	0.21398	0.215025	-0.264773	-0.01078	0.242956	0.272448	0.525793	-0.591188	0.220993	-0.179447	0.229527	0.182839	0.201648	0.272406	0.25691	0.226768	0.152392
0.179862	-0.288221	-0.195026	0.0323885	-0.222156	-0.204599	0.114102	-0.12104	-0.460447	-0.231969	0.0559889	0.043043	-0.209266	-0.30717	-0.242308	-0.0196726	-0.0521608	-0.32552	-0.302922	-0.144178	-0.0300795	-0.127872	-0.0878285	-0.130936	-0.433649	0.149912	-0.157791	-0.0663795	-0.21611	-0.213335	-0.469479	-0.288339	-0.117258	-0.390516	-0.0695605	-0.130886	-0.018293	-0.282605	-0.163714	-0.156037	-0.0822569	0.0872689	0.0172859	-0.288545	-0.0211703	-0.143279	-0.350614	-0.177734	0.0490929	-0.319385
-0.66234	-0.155385	-0.178412	-0.0658948	-0.0589326	-0.278302	-0.0177038	-0.403441	-0.332992	-0.300859	-0.019519	-0.197991	0.0249526	0.158966	-0.339443	-0.370332	0.0459947	-0.392123	-0.446726	-0.109379	-0.055233	-0.280692	-0.262352	0.351502	-0.0641514	0.23814	-0.319585	-0.128742	0.0504718	-0.179987	-0.335172	-0.207223	0.0556277	-0.0874234	-0.547415	0.0908352	0.0239263	-0.104882	-0.196215	-0.0592349	-0.293339	-0.512445	0.0489452	-0.353153	-0.136265	0.118131	-0.325848	-0.15716	0.234401	-0.334733
0.0374881	-0.123015	0.0644471	0.0778987	-0.144988	-0.187867	-0.0287744	0.0778338	-0.0693626	0.0481848	0.217152	0.0453369	-0.0922918	-0.131876	-0.0460885	-0.00533498	0.135727	0.0523074	-0.117248	-0.138495	0.080066	0.228061	0.0780908	-0.237951	-0.17494	0.0261039	0.0956895	0.00326274	-0.162538	-0.0233409	-0.27739	0.0760006	0.0531395	-0.20132	-0.206565	-0.259531	0.137296	-0.0115929	0.00480621	-0.0416442	-0.0796363	-0.0201879	-0.0848122	0.162486	-0.0276044	0.0525883	0.00750988	-0.112859	-0.0141363	-0.134929
-0.133166	-0.0885381	-0.143739	-0.356801	-0.545645	-0.0403707	-0.29042	-0.222028	-0.244298	-0.845231	-0.257034	-0.403374	-0.537165	-0.0323162	-0.236007	-0.0130998	-0.0222608	-0.271454	-0.0589777	-0.421536	-0.541632	-0.492075	-0.0740473	-0.414923	-0.161835	-0.417138	-0.895762	-0.549087	-0.338913	-0.15585	-0.0338101	-0.47067	-0.228247	-0.166863	-0.161996	-0.292208	-0.274235	-0.313598	-0.238463	-0.533967	-0.146899	-0.266093	-0.386532	-0.506553	-0.50105	-0.173983	-0.326535	-0.508016	-0.431249	-0.139345
-0.0199506	-0.0912312	-0.220013	-0.38231	-0.313821	-0.384173	-0.239952	-0.9984	-0.226158	-0.571355	-0.258649	-0.458114	-0.37102	0.0282128	-0.849417	-0.593319	-0.351131	-0.423333	-0.535507	-0.24839	-0.593436	-0.331372	-0.346666	-0.0502316	0.0569186	-0.389574	-0.717638	-0.507043	-0.0556826	-0.893473	-0.238061	-0.112907	-0.016043	-0.640033	0.251008	0.0515691	-0.2015	-0.253434	-0.400934	-0.614222	-0.622447	-0.0447131	-0.238103	-0.276951	-0.485389	-0.304884	-0.387013	-0.458083	-0.268663	-0.423548
0.218983	0.182478	0.205298	0.07488	-0.145926	0.26894	0.174839	0.112176	0.102483	0.270035	0.193326	0.0371794	0.0698055	0.0827135	0.0931862	0.298434	0.150964	0.158387	0.334958	0.0112795	0.115701	0.290401	0.227309	0.102773	0.155025	0.163896	0.338336	-0.106529	0.0204204	0.0970597	0.253945	0.232984	0.128412	0.0642681	0.179061	0.117592	0.0112341	-0.0229301	0.0174973	-0.00295743	0.108335	-0.00324256	-0.0645339	0.221942	-0.135071	-0.110817	-0.0152526	-0.259607	-0.0690793	0.106181
0.218497	0.199993	0.2554	0.219584	0.324385	0.273844	0.118916	0.341861	0.163703	0.272381	0.225618	0.30961	0.188924	0.170582	0.308063	0.317902	0.249503	0.201067	0.150014	0.266097	0.236193	0.276541	0.251446	0.235921	0.192115	0.307041	0.298386	0.364711	0.152279	0.217196	0.102092	0.231	0.175315	0.174295	0.163156	0.0603191	0.185216	0.251852	0.247567	0.137455	0.271753	0.207271	0.0986094	0.203461	0.273175	0.237463	0.207626	0.319767	0.268476	0.167523
-0.563526	-0.121371	-0.100341	-0.32757	-0.492211	-0.334089	-0.46198	-0.076998	-0.890062	-0.484123	-0.39468	-0.26093	-0.637939	-0.562613	-0.00281211	-0.450004	-0.863296	-1.02317	-1.03264	-0.146477	-0.780263	-0.429044	-0.263196	-0.579918	0.0615069	-0.798586	-0.602335	-0.613106	-0.134834	-0.649629	-0.808444	-0.285382	-0.232582	-0.507338	-0.407951	-0.279959	-0.220962	-0.0219616	-0.189411	-0.684133	-0.346206	-0.433257	-0.295205	-0.233638	-0.165413	-0.680341	-0.864906	-0.465992	-0.529953	-0.810532
-0.0645352	-0.141316	-0.156186	-0.0159248	-0.45781	-0.0276289	-0.162335	-0.278736	-0.0911541	-0.479042	-0.302545	-0.192161	-0.528156	0.116031	-0.242357	-0.0755079	0.0738819	-0.104561	0.0029318	-0.143024	-0.56922	-0.603108	-0.197198	-0.0777899	-0.0973137	-0.140988	-0.452039	-0.4893	0.0356462	0.00958754	0.0269534	-0.573566	-0.269378	0.0509651	-0.00537967	-0.108453	-0.261458	-0.241175	-0.247001	-0.600122	-0.0823133	-0.129514	-0.181654	-0.681648	-0.184596	-0.0312176	-0.0744885	-0.483967	-0.180612	-0.0365242
0.13136	-0.356091	0.0921659	0.1286	-0.516244	-0.020525	0.122854	-0.152209	-0.0346539	-0.538984	0.132741	-0.0420626	-0.481631	-0.344129	-0.367897	0.318196	0.176874	0.202025	0.221829	-0.376041	-0.170234	-0.269073	0.0192718	-0.349495	-0.338817	0.149121	-0.4192	-0.244154	-0.327967	0.0904569	-0.133775	-0.54748	-0.173816	-0.255075	-0.310362	-0.308592	0.0545142	0.0729341	0.00525521	-0.366567	0.297205	0.0884248	0.0802224	-0.470754	-0.0517699	0.108796	0.120131	-0.437589	0.0523277	0.114277
0.166463	0.0190097	0.0922663	0.143672	-0.368877	-0.0554995	0.0544759	-0.306582	-0.181189	-0.0413941	0.0330376	-0.215102	-0.335486	0.238263	-0.318662	-0.0327549	0.314524	-0.136081	0.116931	-0.2355	-0.298034	-0.241485	0.0480648	-0.370222	0.0455052	-0.337716	0.0179454	-0.334709	0.0925924	-0.0782412	0.0669234	-0.285361	-0.0156783	-0.0973672	0.126946	0.00578672	-0.324688	-0.557864	-0.55298	-0.434065	-0.513435	-0.414161	-0.540341	-0.438524	-0.670143	-0.385716	-0.516956	-0.397374	-0.76907	-0.358136
-0.689369	-0.299822	-0.616409	-0.496718	-0.72	-0.361393	-0.49625	-0.690645	-0.638484	-0.797486	-0.494217	-0.319948	-0.772144	-0.48624	-0.653466	-0.398257	-0.611756	-0.716279	-0.61429	-0.283539	-0.845882	-0.723198	-0.351662	-0.543481	-0.536246	-0.636949	-0.88797	-0.78038	-0.401091	-0.35519	-0.508255	-0.639444	-0.400161	-0.312886	-0.633797	-0.41199	-0.449082	-0.914611	-0.614499	-0.439756	-0.519383	-0.902153	-0.66805	-0.388454	-0.443674	-0.878807	-0.816039	-0.385686	-0.797322	-0.783325
0.198208	-0.0857194	0.16727	0.183874	-0.0556091	0.108	0.0922841	0.158118	0.107203	-0.0032141	0.079543	0.095868	-0.0745715	0.000753635	0.0868114	0.21414	0.166374	0.179581	0.236077	-0.00814479	0.0233962	0.112754	0.0267213	0.108127	0.0291173	0.268451	0.0306783	0.0292612	0.0357387	0.138962	0.122413	0.0246366	-0.0144564	0.0322608	0.0608553	-0.0418513	-0.0248801	0.0273281	-0.105929	-0.0517401	0.0852478	0.0551748	-0.0546534	0.0616605	-0.0218525	0.00795013	0.0715603	-0.0191394	0.0918707	0.103709
-0.00834758	0.200631	0.197244	0.240234	-0.201227	-0.680252	0.146233	-0.257665	0.330415	-0.466177	0.135466	0.0870642	0.0162459	0.225058	-0.226304	-0.737351	0.180237	0.307729	0.221973	0.128199	-0.0182883	0.201877	0.158677	0.245211	0.241636	0.192164	-0.458331	-0.232823	0.277805	0.224297	0.250913	0.228685	0.163842	0.261448	0.0450539	0.192192	0.0701142	0.0521868	0.0269729	-0.0404344	-0.799024	-0.120476	-0.012349	0.231739	-0.0216874	0.0284876	0.23619	-0.297337	0.054846	0.12707
0.143238	0.0993215	0.0589269	-0.0281306	-0.40911	-0.0475988	-0.0304287	-0.115165	-0.0358475	-0.310707	-0.144211	-0.208217	-0.14579	-0.0500271	-0.107093	-0.0537993	-0.0166937	-0.000952714	0.158663	-0.201697	-0.135831	0.0580893	0.11696	-0.115428	0.0573727	-0.103031	-0.244343	-0.398542	-0.0466254	-0.0665902	0.100847	0.030818	-0.173596	-0.0746115	0.146307	-0.0428818	-0.115275	0.181382	0.240936	-0.216227	0.0791934	0.212237	0.0916454	0.0796732	-0.0858887	0.0689501	0.0176666	-0.569335	-0.0432257	0.142768
-0.549158	-0.806638	-0.943403	-0.237387	-0.704733	-0.411897	-0.669142	-1.08026	-0.972456	-0.45554	-0.596035	-0.293516	-1.02903	-0.523382	-1.14192	-0.290111	-0.434783	-0.967058	-0.335896	-0.413073	-0.965747	-0.919953	-0.718433	-0.388499	-1.05522	-0.253395	-0.543572	-0.646125	-0.34886	-0.171864	-0.36361	-0.94596	-0.611738	-0.281671	-0.70159	-0.767821	-0.36679	-0.737339	-0.530046	-1.00928	-0.114809	-0.309668	-0.34055	-0.942173	-0.113504	-0.165112	-0.730115	-0.576293	-0.0151882	-0.105992
-0.0722505	0.160678	-0.0815567	-0.0986475	-0.263549	-0.0294976	0.0727494	0.131492	-0.033435	-0.599999	0.012736	-0.0445469	-0.185889	-0.110914	0.132746	-0.0360321	-0.135397	-0.0287385	0.0127831	-0.0382977	-0.188984	0.0230421	0.165038	0.0182393	-0.0746821	0.0150877	-0.574984	-0.26538	-0.0872093	0.0804722	0.00858244	0.0200645	0.00893029	0.0811461	-0.0657668	0.0731925	-0.00990235	-0.139441	0.115467	-0.240001	-0.0664477	-0.113545	0.00679726	0.0381301	-0.0734889	-0.186897	-0.0530363	-0.324585	-0.0404554	-0.0314852
-0.0549575	0.258919	0.330298	0.406636	0.716232	0.171355	0.31325	0.552722	0.426278	0.708496	0.340109	0.524772	0.556088	0.116917	0.507005	0.224907	0.217165	0.494859	0.456254	0.464937	0.631142	0.503812	0.332229	0.233414	0.242856	0.334158	0.767094	0.779848	0.297661	0.409248	0.354572	0.426706	0.254038	0.342724	-0.128519	0.221914	0.257086	0.3189	0.323352	0.571714	0.181541	-0.0339182	0.24529	0.415455	0.467509	0.190791	0.462891	0.761364	0.277282	0.41258
-0.225059	0.25513	0.128593	-0.214708	0.31897	0.575803	-0.154818	0.40282	-0.0742269	0.610237	0.132028	-0.0842333	0.374405	0.0544447	0.455863	0.492096	-0.116292	-0.154974	0.171616	0.012335	0.283451	0.278749	0.15205	0.125755	0.248595	-0.0222339	0.544917	0.237052	-0.0618163	0.23382	0.274265	0.366083	0.226275	0.325265	-0.0987024	-0.022568	0.37564	0.426987	0.446658	0.475015	0.687969	0.0868987	0.170687	0.467953	0.1652	0.232858	0.151155	0.35688	0.287486	0.459303
0.271462	-0.0355135	0.0195355	0.271917	0.263744	0.537555	0.208047	0.48702	-0.204819	0.311156	0.135418	0.204677	0.0872776	-0.24274	0.455849	0.5808	-0.211635	-0.139459	-0.316368	0.167247	0.142937	0.389987	0.00941697	0.256834	-0.0368701	0.3405	0.388484	0.314184	0.186439	0.327757	-0.369459	0.321004	0.0604815	0.274597	0.220342	0.137067	0.0773211	0.0244907	0.0231839	-0.00368788	0.551897	0.246772	0.177744	0.351217	0.199122	-0.203424	-0.140217	0.228728	0.251992	-0.287642
-0.54858	0.0682786	0.155819	-0.369846	-0.405582	-0.26996	-0.157967	0.380896	0.100572	-0.351312	-0.243024	-0.0374067	-0.0632614	0.0884647	0.396114	-0.308813	0.0773247	0.106176	0.233822	-0.00542795	-0.0817917	-0.0867502	0.0444522	0.213103	0.187432	0.189777	-0.308493	-0.421597	-0.313273	0.00496582	0.216535	-0.0815949	-0.233222	0.0287181	-0.506627	-0.12631	-0.389911	-0.180624	-0.253034	0.0374501	-0.494233	-0.78121	-0.419378	-0.0316183	-0.242502	-0.301117	-0.11011	-0.403958	-0.179924	-0.0796943
0.129621	0.122984	0.340243	0.252735	0.282766	0.461882	0.456529	0.306272	0.234187	-0.107621	0.434029	0.545271	0.298674	-0.00385304	0.201728	0.619605	0.233581	0.359849	0.14047	0.38867	0.457075	0.462693	0.299397	0.0823888	0.13118	0.318785	-0.0190769	0.418262	0.0340973	0.385751	-0.0263463	0.313653	0.267988	0.224443	-0.0709434	0.242865	0.360642	0.335354	0.299939	0.342289	0.557647	0.132851	0.363119	0.367686	0.496984	0.212269	0.349573	0.300615	0.272973	0.148149
0.292813	0.277177	0.303673	0.14947	0.298848	-0.186104	0.129076	-0.331688	0.42769	0.526683	0.430596	0.235365	0.288397	0.0972832	-0.357125	-0.142244	0.217804	0.511265	0.358044	0.181986	0.364211	0.357047	0.358262	0.2983	0.218277	0.410048	0.614243	0.364979	0.0516367	0.0669042	0.239911	0.270707	0.326231	0.00866407	0.220479	0.0378869	0.483332	0.310871	0.411181	0.503767	-0.0610971	0.280094	0.15008	0.458678	0.300469	0.191013	0.594841	0.453339	0.324889	0.36062
0.253593	0.0382583	0.102786	0.263958	-0.339046	-0.349453	-0.194108	-0.0453642	-0.134846	-0.327683	-0.22057	-0.0787958	-0.0621487	0.156316	-0.0644582	-0.325922	0.266906	-0.0660005	0.125778	-0.109841	-0.00864523	-0.0227689	0.0887963	0.169752	0.0464227	0.250625	-0.231457	-0.291895	0.176802	-0.0285164	0.0370193	-0.0888964	-0.286298	-0.0681229	0.204834	-0.253176	-0.37043	-0.0406119	-0.0412432	-0.186454	-0.398846	0.091087	-0.271351	-0.193865	-0.179936	0.0647956	-0.203992	-0.522963	0.0358492	-0.0502354
0.0502846	-0.412809	-0.365335	-0.30039	-0.612446	-0.104412	-0.104611	0.0247288	-0.0852392	-0.42065	-0.533375	-0.470372	-0.710747	0.114776	0.0630556	-0.166646	0.0172304	-0.150625	-0.0131595	-0.401398	-0.788145	-0.877072	-0.511882	-0.169588	-0.272638	-0.281315	-0.470161	-0.676502	-0.184064	-0.229873	0.0724005	-0.797441	-0.438675	-0.154608	0.132145	-0.0130325	-0.76249	-0.938911	-1.05248	-0.793589	-0.581596	-0.470723	-0.617666	-1.00635	-0.8533	-0.567991	-0.486884	-0.574365	-0.689717	-0.423505
0.2169	0.185422	0.198995	0.362747	0.544159	-0.126446	0.416687	0.313354	0.303277	0.538924	0.407963	0.280415	0.224198	0.164821	0.255612	-0.051736	0.327056	0.386437	0.342247	0.198128	0.317094	0.472112	0.28797	0.13742	0.0836861	0.27414	0.601976	0.625985	0.221175	0.237049	0.220769	0.37697	0.298609	0.148546	0.108739	0.290559	0.346343	0.230363	0.318012	0.174182	-0.0367133	0.230194	0.358674	0.412403	0.271898	0.324448	0.369802	0.584791	0.247272	0.321609
-0.214398	-0.021237	-6.2948e-05	-0.106596	0.299524	0.210562	0.0629019	0.0344329	0.232799	0.228645	-0.035033	0.035274	0.208224	0.0369494	0.0754498	0.1517	-0.0851165	0.144195	0.0578893	0.0988807	0.126364	0.0184836	-0.105655	0.0549242	0.0954334	-0.0626629	0.1276	0.22642	0.00642351	-0.0822389	0.160806	0.109987	0.0655438	-0.00810077	-0.122988	0.165756	0.14747	0.303073	0.159469	0.235302	0.33624	0.0765228	0.305691	0.123648	0.227075	0.259269	0.317096	0.331788	0.219569	0.290331
0.239254	0.168833	0.00785501	0.236932	0.257028	0.411038	0.0625796	0.527639	0.216609	0.52753	0.122213	0.12302	0.40591	0.23379	0.518643	0.414815	0.263123	0.234015	0.194837	0.124798	0.419878	0.344669	0.173055	0.244417	0.00377696	0.25715	0.550532	0.266464	0.217685	0.30698	0.173773	0.326115	0.10382	0.299558	0.239037	0.0548426	0.104828	0.0601253	0.220577	0.383863	0.407133	0.268476	0.104207	0.299097	0.139253	0.298167	0.260611	0.179816	0.263973	0.230615
0.0377443	0.0310712	-0.0450325	0.0376528	0.197037	0.25405	0.146563	-0.145424	-0.375214	-0.113644	0.126301	0.00710119	0.203278	-0.0350457	-0.0896446	0.175687	-0.205534	-0.451729	-0.225065	0.0904578	0.119933	0.0258294	-0.0719753	0.078477	0.0650727	-0.0556601	-0.165783	0.122618	0.155967	-0.265793	-0.103914	0.108736	0.213394	-0.163835	0.148005	0.25652	0.212758	0.117908	0.0688019	0.11105	0.251463	0.186449	0.254698	0.00680166	0.100473	0.00866002	-0.304605	0.112109	0.135181	-0.031425
-0.380074	-0.553153	-0.570501	-0.478864	0.0605447	-0.917461	-0.651089	-0.374245	-1.23328	-0.251732	-0.524484	-0.321373	-0.0626204	-0.701894	-0.417311	-0.844649	-0.537172	-1.10701	-1.27703	-0.411078	0.0438707	-0.261118	-0.432445	-1.30339	-0.673213	-1.17277	-0.116354	0.160408	-0.619406	-0.988559	-1.39568	-0.383295	-0.657221	-1.07999	-0.497935	-0.779236	-0.41676	-0.268544	-0.128244	0.204372	-0.444408	-0.141648	-0.2309	-0.152855	-0.0181098	-0.302684	-1.02936	0.249718	-0.844821	-1.15176
0.157364	0.0517527	-0.128619	0.0423237	-0.42153	-0.02935	-0.200372	0.220548	-0.436937	-0.481315	-0.427938	-0.1086	-0.31529	-0.267743	0.180411	0.023973	-0.239636	-0.407946	-0.356276	-0.159227	-0.270961	-0.227232	0.111993	-0.19103	-0.193426	-0.123539	-0.465526	-0.382965	-0.0249214	-0.0826183	-0.3739	-0.263997	-0.452955	-0.1284	0.0865098	-0.258912	-0.633249	-0.540301	-0.277541	-0.308392	-0.290709	-0.224883	-0.532212	-0.305185	-0.405709	-0.637399	-0.640501	-0.401973	-0.42766	-0.605479
0.309394	0.223905	0.319404	0.311554	0.352359	0.3131	0.320967	0.622864	0.398068	0.459698	0.407606	0.368841	0.466923	0.243475	0.579536	0.364167	0.363427	0.467717	0.40512	0.316848	0.538004	0.454282	0.291241	0.204121	0.238133	0.298598	0.529425	0.411699	0.214206	0.272187	0.305699	0.378247	0.319004	0.214953	0.241129	0.233636	0.320898	0.311403	0.286536	0.441922	0.317428	0.282227	0.254238	0.349068	0.325497	0.321444	0.432156	0.281555	0.245725	0.360622
0.194917	-0.0232405	0.263717	0.0935283	-0.0759609	0.292586	0.115525	-0.0766422	0.0211218	0.304927	0.287046	-0.0107452	-0.044758	0.183278	-0.0767984	0.298402	0.212981	0.0433493	0.346896	-0.011044	-0.0310543	0.111568	-0.0237062	0.123161	0.246653	0.138595	0.337581	-0.0637384	0.0791845	0.0811044	0.308784	0.0900429	0.256662	0.0781971	0.188721	0.0993711	0.232621	0.245323	-0.0380138	-0.219488	0.251532	0.168656	0.0823529	-0.00888373	-0.0333395	0.179723	0.0367189	-0.227962	0.115235	0.307606
0.151898	0.31477	0.0957008	0.172592	0.287477	0.383366	-0.00791243	0.257689	0.418793	0.345045	0.18329	0.366589	0.441285	0.221343	0.296945	0.320642	0.122837	0.364253	0.140002	0.430149	0.379192	0.292739	0.244432	0.173709	0.181747	0.0690449	0.305895	0.22979	0.25789	0.346475	0.214407	0.352504	0.246758	0.408054	0.242707	0.0842899	0.243078	0.217068	0.350719	0.442219	0.362253	0.252601	0.105694	0.336698	0.414808	0.259855	0.443643	0.229874	0.194699	0.256733
0.21167	-0.117525	0.0285716	-0.238856	-0.234878	0.198273	0.024796	0.265255	-0.238376	-0.0211699	-0.338892	0.133296	0.00707295	0.0347387	0.256229	0.206629	0.0563021	-0.206962	-0.181385	0.1255	0.0282623	-0.236608	-0.11423	0.153999	0.011253	0.182312	0.0301774	-0.217093	-0.236576	0.230081	-0.199264	-0.263205	-0.358234	0.212957	0.199257	0.00226539	-0.557969	-0.31662	-0.435922	-0.0407972	-0.0663564	-0.117167	-0.292277	-0.431518	-0.131267	-0.314989	-0.432868	-0.320741	-0.156646	-0.428043
-0.506218	-0.180802	-0.310488	-0.508561	-0.569731	-0.305474	-0.453832	-0.343679	-0.301594	-0.495591	-0.325642	-0.508355	-0.896907	-0.312088	-0.294821	-0.370001	-0.475029	-0.42457	-0.32121	-0.438807	-1.01263	-0.662989	-0.26744	-0.291893	-0.194451	-0.432901	-0.644535	-0.665541	-0.359768	-0.356393	-0.177133	-0.533959	-0.186527	-0.278709	-0.409796	-0.320389	-0.169429	-0.192192	-0.180417	-0.957423	-0.257587	-0.375422	-0.281265	-0.481552	-0.39873	-0.304012	-0.374462	-0.496106	-0.281161	-0.240336
-0.193561	0.143279	-0.0821242	-0.230913	-0.346976	-0.541147	-0.440097	-0.316523	0.0676145	-0.0929869	-0.232339	-0.114619	-0.0411531	0.18018	-0.201804	-0.720554	-0.110115	-0.100467	-0.256201	0.0560565	-0.226111	-0.572936	-0.0589273	0.0777817	0.148286	-0.202745	-0.229692	-0.51117	0.0364754	-0.395714	-0.016582	-0.383419	-0.0251693	-0.198225	0.0344678	-0.186979	-0.37789	-0.50043	-0.473211	-0.0187714	-1.01562	-0.540862	-0.744537	-0.570838	-0.436081	-0.494789	-0.346342	-0.358452	-0.474306	-0.492086
-0.268241	0.15288	-0.0399532	-0.129474	0.121581	0.149733	-0.0381564	-0.00413629	0.316	0.143553	-0.069787	-0.0762944	0.18193	0.0542672	0.0797901	0.0260211	-0.156204	0.192034	0.0595058	0.0514313	0.0431145	-0.0609742	0.00992506	-0.0239021	0.136687	-0.23478	0.0372637	-0.000781816	0.0610114	-0.0189737	0.211475	0.0776434	0.0793193	0.111078	-0.0938984	0.143654	0.155683	0.333498	0.342142	0.159713	0.283216	0.0840241	0.291151	0.0622063	0.181158	0.258154	0.395344	0.0604358	0.130923	0.323154
0.296388	0.118316	0.230574	0.320248	-0.127747	0.122773	0.0418062	0.337483	0.0516648	0.199646	0.0250019	0.166878	0.304433	0.115931	0.297216	0.174344	0.223582	0.122342	0.320008	0.114194	0.376495	0.161692	0.185756	0.265636	0.147171	0.369424	0.273902	-0.068514	0.215872	0.358965	0.221146	0.0865144	-0.0532788	0.29273	0.223081	-0.0420413	-0.0649153	0.200187	0.160274	0.249486	0.128262	0.246972	0.0187898	-0.0210924	0.121911	0.167639	0.0873231	-0.313854	0.269615	0.260565
0.155555	-0.0339881	0.0908348	0.100428	0.341765	0.23085	0.223999	-0.00390422	-0.0893361	0.0389781	0.156024	0.254125	-0.0199453	-0.165321	0.0159005	0.208038	-0.196279	-0.0705217	0.0622267	0.274364	-0.0287394	0.198852	-0.0512246	0.016502	0.115719	7.38197e-05	0.0910538	0.338901	0.102052	0.0872865	0.0358582	0.188402	0.136589	0.0967518	0.18705	0.232092	0.211675	0.271184	0.127396	-0.102656	0.35844	0.279751	0.340538	0.245005	0.38644	-0.0256764	0.00160659	0.353882	0.0970887	0.119877
-0.423609	-0.326281	-0.39646	-0.115103	-0.330476	-0.169844	-0.164997	-0.00900391	-0.316425	-0.593713	-0.10374	-0.230204	-0.570471	-0.190835	-0.0124163	-0.162228	-0.185544	-0.333704	-0.338552	-0.236661	-0.585315	-0.341223	-0.327381	-0.419929	-0.38541	-0.430428	-0.621954	-0.338788	-0.117704	-0.249045	-0.318654	-0.323135	-0.088992	-0.255193	-0.428337	-0.159348	0.034622	-0.234753	-0.174449	-0.556597	0.00121247	-0.255047	0.00688376	-0.214601	-0.075573	-0.0238317	-0.238627	-0.251423	-0.247309	-0.230681
-0.253953	-0.325152	-0.412437	-0.256178	-0.580378	-0.158851	-0.330719	-0.41261	0.0221822	-0.93104	-0.108939	-0.627617	-0.779905	-0.0362673	-0.371632	-0.210007	-0.142207	-0.0693464	-0.190733	-0.566646	-0.868343	-0.548103	-0.408765	-0.253082	-0.319081	-0.366986	-1.02666	-0.653826	-0.147122	-0.357195	-0.0784111	-0.450858	-0.00753831	-0.287362	-0.178744	-0.227832	-0.0684529	-0.569584	-0.558731	-0.766	-0.299361	-0.377962	-0.415528	-0.388822	-0.683861	-0.278983	-0.13133	-0.465487	-0.419049	-0.268185
-0.0141114	0.079735	-0.0210426	-0.0897969	0.828076	0.144711	-0.0671747	-0.645711	0.341041	0.728516	0.0205056	-0.0962365	0.0437623	0.152021	-0.522407	-0.0212375	-0.109398	0.196486	0.194721	0.07307	-0.131284	0.0959377	-0.114458	0.208444	0.205301	-0.0512924	0.611725	0.680245	0.148664	-0.171498	0.371763	0.260128	0.195584	0.00612709	0.212536	0.16379	0.242894	0.341422	0.21127	-0.0864017	0.233518	0.297616	0.262621	0.264422	0.158436	0.290345	0.403928	0.936609	0.262923	0.440674
-0.264667	-0.0775392	-0.210488	-0.22244	-0.564909	-0.102925	-0.0112726	-1.11788	-0.230798	-0.586173	-0.132772	-0.305117	-0.260103	0.0537568	-1.05444	-0.171129	-0.0872984	-0.320957	-0.118396	-0.232066	-0.346889	-0.540782	-0.173299	-0.0107735	-0.109918	-0.137199	-0.666994	-0.642932	-0.0916054	-0.32376	0.00549637	-0.443479	-0.0267248	-0.231407	-0.171691	0.0957132	-0.0444216	-0.184295	-0.155347	-0.331811	-0.161994	-0.19727	0.00831311	-0.609355	-0.273632	-0.0155888	-0.222621	-0.696062	-0.0308938	-0.0103027
0.234192	0.217999	0.254023	0.299996	0.550982	-0.0637772	0.333043	0.329996	0.32396	0.485028	0.308472	0.249363	0.503981	0.222317	0.328514	-0.0756253	0.235348	0.333684	0.270802	0.254927	0.511787	0.324383	0.21651	0.240566	0.251861	0.241734	0.500723	0.555509	0.285715	0.400871	0.255436	0.314153	0.292631	0.396733	0.24218	0.32681	0.292361	0.322271	0.276982	0.492642	-0.043013	0.281012	0.32452	0.2598	0.263621	0.295671	0.36145	0.539767	0.272693	0.312956
0.0302076	-0.113341	-0.0126883	-0.0832747	-0.320184	-0.220686	-0.195612	-0.0337833	-0.50746	-0.43817	-0.181749	-0.10436	-0.170618	-0.142039	-0.0785347	-0.154799	-0.0330094	-0.438949	-0.597693	-0.172917	-0.0958159	0.103306	-0.0318849	-0.124416	-0.107673	-0.0114468	-0.372074	-0.254447	-0.179735	0.0471543	-0.650939	0.0259371	-0.25817	-0.0302773	-0.0648904	-0.289959	-0.189212	0.0308279	0.0158236	-0.228828	-0.0987352	0.0637152	-0.101641	0.0619149	-0.0593404	-0.00197047	-0.400444	-0.422489	0.012142	-0.510628
0.0620991	0.0680065	-0.283303	0.108534	-0.31877	-0.0412077	0.050699	-0.267393	-0.0586213	-0.418197	-0.00624833	-0.0995067	-0.510442	0.103516	-0.286997	-0.0049276	0.176387	-0.0341575	0.191644	-0.134071	-0.481437	-0.279449	0.112091	-0.0324348	-0.324113	0.0204766	-0.399173	-0.290402	0.0537887	-0.0732408	0.147025	-0.306673	-0.0372586	-0.104665	0.0127681	0.00269168	-0.151895	-0.636905	-0.211474	-0.535671	-0.254111	-0.255562	-0.279468	-0.321513	-0.331317	-0.205436	-0.216974	-0.239782	-0.273356	-0.0742734
0.131998	-0.43763	0.137536	0.0626524	-0.115435	-0.341385	0.273977	-0.949853	0.197183	0.0213704	0.0975386	0.0424377	0.137474	-0.379219	-1.13163	-0.0391013	0.0462734	0.369081	0.147357	-0.261264	0.40621	0.253084	-0.116384	-0.443161	-0.244962	-0.0204422	0.0469256	0.11302	-0.323195	-0.0645785	-0.122404	0.0309403	-0.137448	-0.361165	-0.264554	-0.1003	0.0945102	0.176224	-0.0872418	0.50788	-0.0219092	0.148642	0.238996	0.306727	0.0518175	0.0859323	0.349699	0.103502	0.0196786	0.150573
0.00567911	0.0601118	-0.0674533	-0.0973174	-0.248242	-0.37833	0.0488896	0.055279	0.282268	-0.528848	-0.109767	-0.227766	-0.0981353	0.156801	0.105449	-0.466064	0.0216008	0.193858	0.00235012	-0.142968	-0.191331	-0.0894127	-0.0401408	0.101199	0.0448298	-0.0350555	-0.599118	-0.331079	0.0347143	-0.0627397	0.119603	0.00616586	-0.00211655	0.0289889	0.114761	0.166401	-0.0190975	0.0347189	0.043481	-0.199221	-0.384774	0.100284	0.120412	-0.0543222	-0.157353	0.153954	0.272474	-0.36915	0.0942326	0.123485
0.0102015	0.307661	0.157525	0.318942	0.40666	0.51114	0.256391	0.138112	0.24904	-0.0712612	0.387299	0.192687	0.478449	0.252076	0.179082	0.451525	0.171677	0.216117	0.361666	0.257946	0.429196	0.243833	0.242769	0.345052	0.234156	0.260724	-0.0654285	0.361277	0.380577	0.427161	0.399203	0.28497	0.42224	0.480834	0.0969817	0.328137	0.395861	0.296045	0.361053	0.36155	0.488346	0.145484	0.323273	0.149319	0.249208	0.312045	0.277463	0.270783	0.342492	0.436088
-0.725549	-0.732646	-0.591202	-0.509453	-0.467787	-0.513717	-0.546432	-0.454265	0.033983	-0.293887	-0.490155	-0.605146	-0.657438	-0.246163	-0.413825	-0.559246	-0.269984	-0.00942729	-0.256034	-0.560806	-0.722211	-0.772603	-0.791885	-0.613283	-0.506934	-0.691638	-0.340084	-0.516781	-0.437167	-0.512124	-0.226576	-0.711218	-0.429357	-0.478588	-0.663329	-0.471563	-0.560192	-0.753878	-0.960662	-0.509254	-0.583292	-0.861431	-0.619522	-0.596038	-0.671645	-0.494013	-0.311501	-0.269838	-0.855663	-0.579022
-0.346294	-0.405583	-0.0875878	-0.474417	-0.228839	-0.374443	-0.340062	-0.154598	-0.88975	-1.14348	-0.477906	-0.346288	-0.384773	-0.793467	-0.127582	-0.412798	-0.954714	-0.927613	-0.950657	-0.310022	-0.432025	-0.348486	-0.454867	-0.465294	-0.0335683	-0.534408	-1.15775	-0.26591	-0.399291	-0.718657	-0.862357	-0.303827	-0.423162	-0.667062	-0.297746	-0.281779	-0.430103	-0.0472355	-0.42081	-0.362	-0.325327	-0.301855	-0.244085	-0.244221	-0.284211	-0.85154	-0.92024	-0.161563	-0.447185	-0.888033
-0.0392604	-0.300627	-0.225946	-0.691594	-0.467695	-0.636341	-0.307786	-0.499118	-0.237792	-0.429847	-0.453181	-0.362428	-0.523524	-0.175712	-0.553237	-0.545728	-0.0331847	-0.218474	-0.265332	-0.456313	-0.46529	-0.514776	-0.202095	-0.24979	-0.328855	-0.129296	-0.478044	-0.415472	-0.750834	-0.276927	-0.310817	-0.547881	-0.480767	-0.367181	-0.161761	-0.399459	-0.289795	-0.137552	-0.109774	-0.261034	-0.400133	0.0196328	-0.163248	-0.354127	-0.234708	0.0523825	-0.124537	-0.232623	-0.0665784	-0.182089
-0.0420324	-0.182425	-0.130273	-0.105293	-0.821224	-0.388231	-0.370989	-0.446563	-0.281414	-0.304134	0.110592	-0.408916	-0.116954	-0.213451	-0.46446	-0.351708	-0.15075	-0.246858	-0.285573	-0.446051	-0.0777394	-0.212813	-0.133137	0.00844865	-0.179959	0.0816495	-0.278671	-0.789719	-0.163381	-0.409538	-0.326009	-0.249274	0.061509	-0.44436	-0.097832	-0.417451	0.0276275	-0.16314	-0.178737	-0.133151	-0.3525	-0.0910988	-0.332311	-0.292218	-0.42821	-0.200481	-0.358623	-1.04636	-0.0333366	-0.367093
-0.253158	-0.0567086	-0.0146055	0.197452	0.322917	-0.0758033	0.0111393	-0.147891	0.175995	0.320474	0.15192	-0.0492143	-0.125473	-0.209158	-0.179155	-0.024553	-0.203679	0.143379	-0.0909771	-0.0970837	-0.114462	0.111298	-0.01815	0.00357181	-0.0599136	0.0439014	0.214646	0.332487	0.148772	-0.0492085	-0.063561	0.12581	0.167448	-0.084573	-0.309755	-0.0176908	0.1947	0.0749608	0.0321031	-0.119592	-0.0128915	-0.144369	0.0603468	0.206161	-0.0342394	-0.0590688	0.155292	0.476109	0.129483	0.00301809
0.36189	0.219706	0.259826	0.318657	-0.114109	0.27134	0.220133	0.200664	0.212347	-0.138075	0.16792	0.0659811	-0.0690891	-0.0382645	0.173017	0.313251	0.0633716	0.312108	0.550498	0.0254445	0.00353846	-0.165599	0.293836	0.375237	0.184029	0.488477	-0.000572918	-0.0478574	0.205979	0.0770842	0.401031	-0.257038	0.0583768	0.0218218	0.300983	0.127379	-0.196322	-0.139519	-0.0855992	-0.285895	-0.00461055	-0.0464048	-0.19514	-0.50792	-0.251265	-0.399981	-0.0806107	-0.285647	-0.0282388	0.076025
0.415815	0.0767106	0.381396	0.32395	0.0672873	0.0820104	0.206191	0.199869	0.0364505	0.138085	0.294713	0.0471835	0.0211615	-0.14154	0.115058	0.202218	0.00746677	0.145486	0.261117	-0.0708275	0.153059	0.302242	0.212644	0.103956	0.204315	0.296715	0.221539	0.181133	0.140423	0.0473721	0.118438	0.174474	0.156518	-0.0659759	0.250395	0.0342544	0.0962225	0.198008	0.0367486	-0.1708	0.00992545	0.232764	0.00637389	0.0470382	-0.125192	-0.164198	0.0258096	-0.0622928	0.13278	0.136746
0.105423	0.15219	-0.164864	-0.000210424	-0.254288	0.294637	0.0561232	-0.156104	0.313725	0.371452	0.310354	-0.00843852	0.432019	0.128814	-0.0588497	0.161718	-0.0178526	0.248643	0.174201	0.126241	0.316652	0.242536	0.0215361	0.274835	0.0152645	0.100655	0.36624	-0.357118	0.152244	0.133889	0.247451	0.332421	0.389893	0.247	0.286502	0.2149	0.401276	0.141965	0.296541	0.418741	0.397115	0.322035	0.301752	0.379813	0.206434	0.251414	0.295793	-0.51715	0.226135	0.241537
-0.428487	0.182164	-0.0736458	0.078364	0.334066	0.458077	0.155772	0.202617	0.319088	-0.0835389	0.293211	0.0846242	0.370507	-0.105129	0.256414	0.379139	-0.269502	0.2553	0.021163	0.170168	0.289644	0.110219	0.0909695	0.0956582	0.0424358	-0.0345246	-0.116166	0.262128	0.187068	0.228046	0.10796	0.185504	0.363903	0.305513	-0.310681	0.26454	0.341946	0.109361	0.242736	0.313132	0.461159	-0.217358	0.270018	0.110284	0.17935	-0.0531617	0.300751	0.257617	0.118082	0.127413
-0.0180565	0.214218	0.214635	0.092077	0.0230554	0.139463	0.245183	0.248934	-0.0817866	0.174332	0.0167377	0.111776	-0.00935046	0.307312	0.236362	0.149817	0.366404	-0.0453513	-0.0254845	0.101537	0.0185947	0.0899029	0.234758	-0.310157	0.18397	-0.29882	0.228497	0.0477558	0.0664228	-0.0907219	-0.0508281	0.0535059	-0.0190229	-0.0924518	-0.036417	0.209999	-0.154482	0.0523292	0.0755886	-0.265844	-0.0146176	-0.137474	0.0471176	-0.153274	-0.0452075	0.172202	-0.160243	-0.163475	-0.316021	-0.123436
0.479486	0.258125	0.190445	0.345053	0.0477691	0.21993	0.310501	0.335976	0.0769489	0.323149	0.30527	0.280396	0.168886	0.0841324	0.279446	0.294821	0.179279	0.136676	0.118799	0.206425	0.249391	0.51444	0.343247	0.147233	0.083761	0.259806	0.361211	0.114598	0.231722	0.365806	0.0511831	0.437606	0.224954	0.291274	0.378897	0.204751	0.115363	-0.0837628	0.0839294	0.106212	0.0314287	0.209596	0.00205632	0.439001	0.0390872	-0.0903468	0.00306206	-0.0151638	0.0452931	-0.0198901
0.036613	-0.174311	0.191534	0.0467081	-0.667434	-0.610463	-0.222393	0.0317329	0.0839894	-0.706686	-0.130389	-0.356853	-0.6708	-0.23718	-0.105559	-0.411118	0.091827	0.245804	0.0424058	-0.560021	-0.473465	-0.49876	0.0661405	-0.460832	-0.0855865	-0.15264	-0.601511	-0.492502	-0.242419	-0.164558	-0.187145	-0.680674	-0.327505	-0.37354	-0.241483	-0.490486	-0.403534	-0.37479	-0.440851	-0.500973	-0.752845	-0.473369	-0.672442	-0.619245	-0.701992	-0.529642	-0.116858	-0.478142	-0.623267	-0.414778
[truncated: 73 more rows]
[truncated: 144 more columns]

## Sheet: Fig 7d
BOR	TMB	group	USP30-AS1;TLR8;CYSLTR1	IL21-AS1;TLR8;CYSLTR1	IL21-AS1;TLR8;CCR8	USP30-AS1;TLR8;LTB	IL21-AS1;TLR8;IL12B	USP30-AS1;TLR8;INSL3	USP30-AS1;TLR8;IL12B	IL21-AS1;TLR8;PTGDR	USP30-AS1;TLR8;PTGER2	USP30-AS1;TLR8;CCL4	IL21-AS1;TLR8;LTB	USP30-AS1;TLR8;PTGDR	IL21-AS1;TLR8;CCL4	USP30-AS1;TLR8;CYBB	IL21-AS1;TLR8;CXCR6	USP30-AS1;TLR8;CXCR3	IL21-AS1;TLR8;CXCL13	IL21-AS1;TLR8;PTGER2	USP30-AS1;TLR8;EBI3	USP30-AS1;TLR8;FASLG	IL21-AS1;TLR8;XCR1	IL21-AS1;TLR8;EBI3	USP30-AS1;TLR8;XCR1	IL21-AS1;TLR8;PTGER4	USP30-AS1;TLR8;CXCL13	USP30-AS1;TLR8;CCR8	IL21-AS1;TLR8;CYBB	USP30-AS1;TLR8;CCR7	IL21-AS1;TLR8;INSL3	USP30-AS1;TLR8;CXCR6	IL21-AS1;TLR8;FASLG	IL21-AS1;TLR8;CCR7	LINC01281;CCL22;PTGER2	LINC00996;CCL22;CCR8	LINC01281;CCL22;CCL4	LINC00528;CCL22;CYBB	LINC01281;CCL22;INSL3	LINC01215;CCL22;EBI3	LINC00528;CCL22;FASLG	LINC00996;CCL22;XCR1	LINC01215;CCL22;XCR1	LINC01281;CCL22;PTGDR	LINC00528;CCL22;CXCR6	LINC01215;CCL22;LTB	LINC00996;CCL22;CYSLTR1	GTSCR1;CCL22;CXCR5	LINC00528;CCL22;PTGDR
[truncated: 150 more rows]
[truncated: 1,298 more columns]

[truncated: 1 more sheets: Fig 7e]
